# Supplementary material for: Tetraspanin-based immunocapture for high-depth proteomic profiling of extracellular vesicles from cerebrospinal fluid for biomarker discovery
Source: Clin Proteomics. 2026 Jan 17;23:8. doi: 10.1186/s12014-025-09579-9 (PMC12895866; doi:10.1186/s12014-025-09579-9)
Supplement: Supplementary file 2 — Supplementary Material 2 [file 12014_2025_9579_MOESM2_ESM.xlsx]

## Sheet: Immunocapture 200uL group MBR 
Protein.Group	Protein.Ids	Protein.Names	Genes	First.Protein.Description	GroupMBR_200_1	Group200_2	Group_200_3	Group_200_4
P08962	P08962	CD63_HUMAN	CD63	CD63 antigen	250671	428781		247903
P60033	P60033	CD81_HUMAN	CD81	CD81 antigen	2130000	1970000	1850000	2520000
P21926	P21926	CD9_HUMAN	CD9	CD9 antigen	972678	2730000	2680000	1140000
A0A075B6H7;A0A0C4DH55;P01624	P01624;A0A075B6H7;A0A0C4DH55	KV315_HUMAN;KV37_HUMAN;KVD07_HUMAN	IGKV3-15;IGKV3-7;IGKV3D-7	Probable non-functional immunoglobulin kappa variable 3-7	1750000	2690000	419388	1120000
A0A075B6I0	A0A075B6I0	LV861_HUMAN	IGLV8-61	Immunoglobulin lambda variable 8-61	67654.1	108205		41491
A0A075B6K0;P01717;P01718	P01717;P01718;A0A075B6K0	LV316_HUMAN;LV325_HUMAN;LV327_HUMAN	IGLV3-16;IGLV3-25;IGLV3-27	Immunoglobulin lambda variable 3-16	59077.7	52341.6		26094.3
A0A075B6K2;A0A075B6K5;P80748	P80748;A0A075B6K2;A0A075B6K5	LV312_HUMAN;LV321_HUMAN;LV39_HUMAN	IGLV3-12;IGLV3-21;IGLV3-9	Immunoglobulin lambda variable 3-12	101323	91187.5
A0A075B6P5;A0A075B6S2;A0A075B6S6;A0A087WW87;A0A0A0MRZ7;A2NJV5;P01614;P01615;P06310	P01615;P01614;P06310;A0A075B6P5;A0A075B6S2;A0A075B6S6;A0A087WW87;A0A0A0MRZ7;A2NJV5	KV228_HUMAN;KV229_HUMAN;KV230_HUMAN;KV240_HUMAN;KVD26_HUMAN;KVD28_HUMAN;KVD29_HUMAN;KVD30_HUMAN;KVD40_HUMAN	IGKV2-28;IGKV2-29;IGKV2-30;IGKV2-40;IGKV2D-26;IGKV2D-28;IGKV2D-29;IGKV2D-30;IGKV2D-40	Immunoglobulin kappa variable 2-28	389906	579359	180715	231322
A0A087WSY6	A0A087WSY6	KVD15_HUMAN	IGKV3D-15	Immunoglobulin kappa variable 3D-15	55922.1	151349		55740
A0A0A0MRZ8;P04433	P04433;A0A0A0MRZ8	KV311_HUMAN;KVD11_HUMAN	IGKV3-11;IGKV3D-11	Immunoglobulin kappa variable 3D-11	1220000	1600000	336034	663223
A0A0A0MS15	A0A0A0MS15;A0A0B4J1V6	HV349_HUMAN	IGHV3-49	Immunoglobulin heavy variable 3-49	57261.2	68952.6		33345.2
A0A0B4J1V0	A0A0B4J1V0	HV315_HUMAN	IGHV3-15	Immunoglobulin heavy variable 3-15	28129.8	30731.2		14777.9
A0A0B4J1Y9	A0A0B4J1Y9	HV372_HUMAN	IGHV3-72	Immunoglobulin heavy variable 3-72	121094	126057		58323.2
A0A0C4DH25	A0A0C4DH25	KVD20_HUMAN	IGKV3D-20	Immunoglobulin kappa variable 3D-20	178348	217876		100045
A0A0C4DH31;P23083	P23083;A0A0C4DH31	HV102_HUMAN;HV118_HUMAN	IGHV1-18;IGHV1-2	Immunoglobulin heavy variable 1-18	349991	417789	320800	174438
A0A0C4DH35	A0A0C4DH35	HV335_HUMAN	IGHV3-35	Probable non-functional immunoglobulin heavy variable 3-35	51820.5	88326		31901.6
A0A2R8Y4L2;P09651;Q32P51	P09651;Q32P51;A0A2R8Y4L2	RA1L2_HUMAN;RA1L3_HUMAN;ROA1_HUMAN	HNRNPA1;HNRNPA1L2;HNRNPA1L3	Heterogeneous nuclear ribonucleoprotein A1-like 3	14045.8	52711.9		46208.8
A0A2R8Y619;O60814;P06899;P23527;P33778;P57053;P58876;P62807;Q16778;Q5QNW6;Q8N257;Q93079;Q96A08;Q99877;Q99879;Q99880	O60814;P06899;P23527;P33778;P57053;P58876;P62807;Q16778;Q5QNW6;Q8N257;Q93079;Q96A08;Q99877;Q99879;Q99880;A0A2R8Y619	H2B1A_HUMAN;H2B1B_HUMAN;H2B1C_HUMAN;H2B1D_HUMAN;H2B1H_HUMAN;H2B1J_HUMAN;H2B1K_HUMAN;H2B1L_HUMAN;H2B1M_HUMAN;H2B1N_HUMAN;H2B1O_HUMAN;H2B2E_HUMAN;H2B2F_HUMAN;H2B3B_HUMAN;H2BFS_HUMAN;H2BK1_HUMAN	H2BC1;H2BC11;H2BC12;H2BC12L;H2BC13;H2BC14;H2BC15;H2BC17;H2BC18;H2BC21;H2BC26;H2BC3;H2BC4;H2BC5;H2BC9;H2BK1	Histone H2B type 2-K1	169050	406397		232498
A0M8Q6	A0M8Q6	IGLC7_HUMAN	IGLC7	Immunoglobulin lambda constant 7	9534.78	12591.2		5183
A3KN83	A3KN83	SBNO1_HUMAN	SBNO1	Protein strawberry notch homolog 1	34434.4
A6NGU5;P19440;P36268	A6NGU5;P19440;P36268	GGT1_HUMAN;GGT2_HUMAN;GGT3_HUMAN	GGT1;GGT2P;GGT3P	Putative glutathione hydrolase 3 proenzyme	18292.8	36559.7		21588.5
A8K2U0	A8K2U0	A2ML1_HUMAN	A2ML1	Alpha-2-macroglobulin-like protein 1	165503	93695.9	524189	222952
B9A064	B9A064;P0DOX8	IGLL5_HUMAN	IGLL5	Immunoglobulin lambda-like polypeptide 5	1620000	1960000	1800000	791653
E9PAV3;Q13765	Q13765;E9PAV3	NACAM_HUMAN;NACA_HUMAN	NACA	Nascent polypeptide-associated complex subunit alpha, muscle-specific form	17299.7	15245.6		21508.5
O00308;Q96J02;Q9H0M0	O00308;Q96J02;Q9H0M0	ITCH_HUMAN;WWP1_HUMAN;WWP2_HUMAN	ITCH;WWP1;WWP2	NEDD4-like E3 ubiquitin-protein ligase WWP2		21650.2		9674.93
O00391	O00391	QSOX1_HUMAN	QSOX1	Sulfhydryl oxidase 1	1520000	1070000	473891	710763
O00451	O00451	GFRA2_HUMAN	GFRA2	GDNF family receptor alpha-2	23943.3	32988.1	26907.3	13491.8
O00462	O00462	MANBA_HUMAN	MANBA	Beta-mannosidase	27638.4	31871.2		25551.2
O00468	O00468	AGRIN_HUMAN	AGRN	Agrin	154251	125213	228304	60051
O00501	O00501	CLD5_HUMAN	CLDN5	Claudin-5	105602	215256		116287
O00533	O00533	NCHL1_HUMAN	CHL1	Neural cell adhesion molecule L1-like protein	330370	363353	507028	154541
O00560	O00560	SDCB1_HUMAN	SDCBP	Syntenin-1	178382	411690	455430	238324
O14498	O14498	ISLR_HUMAN	ISLR	Immunoglobulin superfamily containing leucine-rich repeat protein	321953	271808	145701	124328
O14513	O14513	NCKP5_HUMAN	NCKAP5	Nck-associated protein 5	184010	294688		283557
O14594	O14594	NCAN_HUMAN	NCAN	Neurocan core protein	82460.1	109819		40134
O14672	O14672	ADA10_HUMAN	ADAM10	Disintegrin and metalloproteinase domain-containing protein 10	53117.4	117412		59200.8
O14732	O14732	IMPA2_HUMAN	IMPA2	Inositol monophosphatase 2	118098	77298.6	69591.2	123961
O14745	O14745	NHRF1_HUMAN	NHERF1	Na(+)/H(+) exchange regulatory cofactor NHE-RF1	28947.6	57717.3		30928
O14791	O14791	APOL1_HUMAN	APOL1	Apolipoprotein L1	403694	308949	246008	157977
O14793;O95390	O14793;O95390	GDF11_HUMAN;GDF8_HUMAN	GDF11;MSTN	Growth/differentiation factor 8	23634.4	18170.1		8145.1
O14817	O14817	TSN4_HUMAN	TSPAN4	Tetraspanin-4	79639.1	222640	431472	90916.7
O14818	O14818	PSA7_HUMAN	PSMA7	Proteasome subunit alpha type-7	86159.7	74924.1	545472	119603
O15031	O15031	PLXB2_HUMAN	PLXNB2	Plexin-B2	149086	165799		58345.6
O15162	O15162	PLS1_HUMAN	PLSCR1	Phospholipid scramblase 1	92330.4	195332	155502	110340
O15197	O15197	EPHB6_HUMAN	EPHB6	Ephrin type-B receptor 6	54580.2	40627.6		25530.9
O15230	O15230	LAMA5_HUMAN	LAMA5	Laminin subunit alpha-5	7720000	8070000	18300000	4740000
O15240	O15240	VGF_HUMAN	VGF	Neurosecretory protein VGF	258216	352141	285058	64807.6
O15335	O15335	CHAD_HUMAN	CHAD	Chondroadherin	70284.8	78280.4		43245.4
O15394	O15394	NCAM2_HUMAN	NCAM2	Neural cell adhesion molecule 2	108343	99522.3	148212	48541.7
O15431	O15431	COPT1_HUMAN	SLC31A1	High affinity copper uptake protein 1	21657.7	71068.7		58433.9
O43150	O43150	ASAP2_HUMAN	ASAP2	Arf-GAP with SH3 domain, ANK repeat and PH domain-containing protein 2	13870.1	11385.1	20051.2	12958.9
O43173	O43173	SIA8C_HUMAN	ST8SIA3	Sia-alpha-2,3-Gal-beta-1,4-GlcNAc-R:alpha 2,8-sialyltransferase	77335.4	57649.6	70992.6	37549.1
O43405	O43405	COCH_HUMAN	COCH	Cochlin	41152.1	43709		16201.7
O43490	O43490	PROM1_HUMAN	PROM1	Prominin-1	22858.1	56241.5		35621.4
O43505	O43505	B4GA1_HUMAN	B4GAT1	Beta-1,4-glucuronyltransferase 1	1440000	1620000	1010000	652625
O43529	O43529	CHSTA_HUMAN	CHST10	Carbohydrate sulfotransferase 10	70169.4	112066		24992.4
O43548	O43548	TGM5_HUMAN	TGM5	Protein-glutamine gamma-glutamyltransferase 5	51046.9	31805	183045	52393.6
O43556	O43556	SGCE_HUMAN	SGCE	Epsilon-sarcoglycan	46333.6	59127.4		18479
O43657	O43657	TSN6_HUMAN	TSPAN6	Tetraspanin-6	113602	220100	508616	133167
O43760	O43760	SNG2_HUMAN	SYNGR2	Synaptogyrin-2	79649.9	77169.9	199330	98643.3
O43813	O43813	LANC1_HUMAN	LANCL1	Glutathione S-transferase LANCL1	35410.2	19430.5		19934.3
O43854	O43854	EDIL3_HUMAN	EDIL3	EGF-like repeat and discoidin I-like domain-containing protein 3	707394	1550000	1290000	801665
O60243	O60243	H6ST1_HUMAN	HS6ST1	Heparan-sulfate 6-O-sulfotransferase 1	27286.2	38032.7		22867.1
O60888	O60888	CUTA_HUMAN	CUTA	Protein CutA	90076.3	98509.3	237328	91008.5
O60928	O60928	KCJ13_HUMAN	KCNJ13	Inward rectifier potassium channel 13	259410	624111	227485	302182
O75144	O75144	ICOSL_HUMAN	ICOSLG	ICOS ligand	37305	56318.8	26598.2	30190.4
O75223	O75223	GGCT_HUMAN	GGCT	Gamma-glutamylcyclotransferase	350352	266258	471198	343812
O75326	O75326	SEM7A_HUMAN	SEMA7A	Semaphorin-7A	27126.7	46841.3		15470
O75340	O75340	PDCD6_HUMAN	PDCD6	Programmed cell death protein 6	42879.4	93990.6	53860.2	63854.2
O75342	O75342	LX12B_HUMAN	ALOX12B	Arachidonate 12-lipoxygenase, 12R-type	243048	202845	206696	224543
O75351;Q6PIW4;Q9UN37	O75351;Q6PIW4;Q9UN37	FIGL1_HUMAN;VPS4A_HUMAN;VPS4B_HUMAN	FIGNL1;VPS4A;VPS4B	Vacuolar protein sorting-associated protein 4B	8673.46	20799		14951.7
O75354	O75354	ENTP6_HUMAN	ENTPD6	Ectonucleoside triphosphate diphosphohydrolase 6	59991.7	38328.4		19230.3
O75493	O75493	CAH11_HUMAN	CA11	Carbonic anhydrase-related protein 11	26663.5	25197.7		22520.8
O75494;Q8WXF0	O75494;Q8WXF0	SRS10_HUMAN;SRS12_HUMAN	SRSF10;SRSF12	Serine/arginine-rich splicing factor 10		10273.6		13648.3
O75503	O75503	CLN5_HUMAN	CLN5	Ceroid-lipofuscinosis neuronal protein 5	54691.6	57725.8	73544.6	29323.7
O75608	O75608	LYPA1_HUMAN	LYPLA1	Acyl-protein thioesterase 1	149658	110278	105299	181777
O75635	O75635	SPB7_HUMAN	SERPINB7	Serpin B7	152110	92623.5	219914	164346
O75674	O75674	TM1L1_HUMAN	TOM1L1	TOM1-like protein 1	63934.8	140952		79742
O75711	O75711	SCRG1_HUMAN	SCRG1	Scrapie-responsive protein 1	364560	325062	742247	139269
O75787	O75787	RENR_HUMAN	ATP6AP2	Renin receptor	269063	294465	56277.3	154457
O75874	O75874;P48735	IDHC_HUMAN	IDH1	Isocitrate dehydrogenase [NADP] cytoplasmic	166236	597104	312090	219856
O75955	O75955	FLOT1_HUMAN	FLOT1	Flotillin-1	51840.2	139260	141321	72176.2
O76009	Q14532;Q15323;O76009	KT33A_HUMAN	KRT33A	Keratin, type I cuticular Ha3-I	18198.6	230020		47854.5
O76011	O76011	KRT34_HUMAN	KRT34	Keratin, type I cuticular Ha4	16164.4	90924.4		44882
O76013	O76013	KRT36_HUMAN	KRT36	Keratin, type I cuticular Ha6		402440		9004.98
O94766	O94766	B3GA3_HUMAN	B3GAT3	Galactosylgalactosylxylosylprotein 3-beta-glucuronosyltransferase 3	19844	15220.3		7706.2
O94769	O94769	ECM2_HUMAN	ECM2	Extracellular matrix protein 2	208539	219564	153772	102359
O94772	O94772	LY6H_HUMAN	LY6H	Lymphocyte antigen 6H	128082	183161	232990	57074.2
O94856	O94856	NFASC_HUMAN	NFASC	Neurofascin	181491	135924		70818.6
O94911;Q8IUA7;Q8WWZ4	O94911;Q8IUA7;Q8WWZ4	ABCA8_HUMAN;ABCA9_HUMAN;ABCAA_HUMAN	ABCA10;ABCA8;ABCA9	ABC-type organic anion transporter ABCA8	176306	164135
O94919	O94919	ENDD1_HUMAN	ENDOD1	Endonuclease domain-containing 1 protein	23914.3	33422.4		25371.8
O94985	O94985	CSTN1_HUMAN	CLSTN1	Calsyntenin-1	1110000	1310000	298677	437461
O95428	O95428	PPN_HUMAN	PAPLN	Papilin	46010.1	43649.7	88106.2	15334.1
O95445	O95445	APOM_HUMAN	APOM	Apolipoprotein M	608171	590770	465462	401272
O95502	O95502	NPTXR_HUMAN	NPTXR	Neuronal pentraxin receptor	198485	227960		58753.8
O95782	O95782	AP2A1_HUMAN	AP2A1	AP-2 complex subunit alpha-1	29405.9	68400.3		23932.1
O95837;P29992;P50148	O95837;P29992;P50148	GNA11_HUMAN;GNA14_HUMAN;GNAQ_HUMAN	GNA11;GNA14;GNAQ	Guanine nucleotide-binding protein subunit alpha-14	32083.2	80925.9		37272.6
O95865	O95865	DDAH2_HUMAN	DDAH2	N(G),N(G)-dimethylarginine dimethylaminohydrolase 2	25576.6	26613		32476.5
O95967	O95967	FBLN4_HUMAN	EFEMP2	EGF-containing fibulin-like extracellular matrix protein 2	601401	277182	319247	232086
P00338	P00338	LDHA_HUMAN	LDHA	L-lactate dehydrogenase A chain	202154	248505	319898	156326
P00441	P00441	SODC_HUMAN	SOD1	Superoxide dismutase [Cu-Zn]	99264.2	151752	158345	88017.9
P00450	P00450	CERU_HUMAN	CP	Ceruloplasmin	692697	742625	1110000	410768
P00491	P00491	PNPH_HUMAN	PNP	Purine nucleoside phosphorylase	50082.4	58565.7		79369.6
P00558	P00558	PGK1_HUMAN	PGK1	Phosphoglycerate kinase 1	54248.8	62000.6	264610	61440.2
P00568	P00568	KAD1_HUMAN	AK1	Adenylate kinase isoenzyme 1	51527.7	116405		64571.3
P00734	P00734	THRB_HUMAN	F2	Prothrombin	395884	474321	233601	203031
P00736	P00736	C1R_HUMAN	C1R	Complement C1r subcomponent	196167	224326	149768	91707.5
P00738	P00738	HPT_HUMAN	HP	Haptoglobin	508762	775847	406983	297722
P00740	P00740	FA9_HUMAN	F9	Coagulation factor IX	77661.7	82252.6		33906.8
P00746	P00746	CFAD_HUMAN	CFD	Complement factor D	89832.7	53192.3	74165.4	50980.5
P00747	P00747	PLMN_HUMAN	PLG	Plasminogen	664651	749632	501460	307806
P00748	P00748	FA12_HUMAN	F12	Coagulation factor XII	77347.4	57761		37668.1
P00751	P00751	CFAB_HUMAN	CFB	Complement factor B	844879	1340000	665151	524414
P00918	P00918	CAH2_HUMAN	CA2	Carbonic anhydrase 2	29815.8	88778.1		36022.7
P01008	P01008	ANT3_HUMAN	SERPINC1	Antithrombin-III	169353	365730	370702	116324
P01009	P01009;P20848	A1AT_HUMAN	SERPINA1	Alpha-1-antitrypsin	6460000	10200000	7490000	4010000
P01011	P01011	AACT_HUMAN	SERPINA3	Alpha-1-antichymotrypsin	746581	1130000	463751	441394
P01019	P01019	ANGT_HUMAN	AGT	Angiotensinogen	4620000	4390000	5900000	3400000
P01023	P01023;P20742	A2MG_HUMAN	A2M	Alpha-2-macroglobulin	947027	1260000	677490	691976
P01024	P01024	CO3_HUMAN	C3	Complement C3	9280000	7210000	5170000	4480000
P01031	P01031	CO5_HUMAN	C5	Complement C5	387269	369433	403273	226886
P01033	P01033	TIMP1_HUMAN	TIMP1	Metalloproteinase inhibitor 1	53607.6	45912.2		21843.3
P01034	P01034	CYTC_HUMAN	CST3	Cystatin-C	12100000	19700000	9360000	6840000
P01040	P01040	CYTA_HUMAN	CSTA	Cystatin-A	968789	2810000	1940000	1220000
P01042	P01042	KNG1_HUMAN	KNG1	Kininogen-1	1470000	2050000	2720000	1450000
P01111;P01116	P01111;P01116	RASK_HUMAN;RASN_HUMAN	KRAS;NRAS	GTPase NRas	42511.4	87938.9		48791
P01344	P01344	IGF2_HUMAN	IGF2	Insulin-like growth factor II	240789	368637		104606
P01591	P01591	IGJ_HUMAN	JCHAIN	Immunoglobulin J chain	224788	264111	395895	139795
P01602	P01602;P0DOX7	KV105_HUMAN	IGKV1-5	Immunoglobulin kappa variable 1-5	143375	178848	112199	68207.9
P01619	P01619	KV320_HUMAN	IGKV3-20	Immunoglobulin kappa variable 3-20	1410000	2490000	420657	1190000
P01700	P01700	LV147_HUMAN	IGLV1-47	Immunoglobulin lambda variable 1-47	140257	199150		119994
P01701	P01701	LV151_HUMAN	IGLV1-51	Immunoglobulin lambda variable 1-51	137609	189138	59704.7	75172.7
P01714	P01714	LV319_HUMAN	IGLV3-19	Immunoglobulin lambda variable 3-19	39629.5	45509.3		10803.5
P01764;P01768;P0DP03	P01764;P01768;P01772;P01767;A0A0B4J1X5;A0A0C4DH42;P0DP02;P0DP03	HV323_HUMAN;HV330_HUMAN;HVC05_HUMAN	IGHV3-23;IGHV3-30;IGHV3-30-5	Immunoglobulin heavy variable 3-23	239945	237353	111228	116889
P01780	P01762;P01763;P01766;P01780;P01782;A0A0B4J1V1;A0A0B4J1X8;A0A0C4DH32;P0DP04	HV307_HUMAN	IGHV3-7	Immunoglobulin heavy variable 3-7	789256	884156	627428	477989
P01833	P01833	PIGR_HUMAN	PIGR	Polymeric immunoglobulin receptor	174556	297593	33045.6	79232.3
P01834	P01834;P0DOX7	IGKC_HUMAN	IGKC	Immunoglobulin kappa constant	3050000	2840000	5910000	1810000
P01857	P01857;P0DOX5	IGHG1_HUMAN	IGHG1	Immunoglobulin heavy constant gamma 1	19800000	22000000	24100000	10000000
P01859	P01859	IGHG2_HUMAN	IGHG2	Immunoglobulin heavy constant gamma 2	12100000	14300000	6490000	6690000
P01860	P01860	IGHG3_HUMAN	IGHG3	Immunoglobulin heavy constant gamma 3	1210000	1050000	2360000	684279
P01861	P01861	IGHG4_HUMAN	IGHG4	Immunoglobulin heavy constant gamma 4	709194	1240000	1290000	586244
P01871	P01871;P0DOX6	IGHM_HUMAN	IGHM	Immunoglobulin heavy constant mu	561574	633216	364224	333608
P01876	P01876;P01877;P0DOX2	IGHA1_HUMAN	IGHA1	Immunoglobulin heavy constant alpha 1	2390000	2650000	2330000	1350000
P01877	P01877;P0DOX2	IGHA2_HUMAN	IGHA2	Immunoglobulin heavy constant alpha 2	108615	106702		83552.3
P02452	P02452	CO1A1_HUMAN	COL1A1	Collagen alpha-1(I) chain	46465.1	92076.8	145865	91231.7
P02533	P02533	K1C14_HUMAN	KRT14	Keratin, type I cytoskeletal 14	89200000	71300000	199000000	111000000
P02538	O95678;P02538;P48668	K2C6A_HUMAN	KRT6A	Keratin, type II cytoskeletal 6A	2470000	2890000	5530000	4600000
P02545	P02545	LMNA_HUMAN	LMNA	Prelamin-A/C	80855.9	73373.6	259639	67090.6
P02647	P02647	APOA1_HUMAN	APOA1	Apolipoprotein A-I	12800000	24900000	5970000	4620000
P02649	P02649	APOE_HUMAN	APOE	Apolipoprotein E	105000000	161000000	78400000	66700000
P02652	P02652	APOA2_HUMAN	APOA2	Apolipoprotein A-II	328168	642528	94209.4	219398
P02654	P02654	APOC1_HUMAN	APOC1	Apolipoprotein C-I	761339	1600000	498725	428696
P02656	P02656	APOC3_HUMAN	APOC3	Apolipoprotein C-III	1060000	2520000	851458	276567
P02671	P02671	FIBA_HUMAN	FGA	Fibrinogen alpha chain	1120000	1070000	1110000	525152
P02675	P02675	FIBB_HUMAN	FGB	Fibrinogen beta chain	2500000	1960000	1220000	1200000
P02679	P02679	FIBG_HUMAN	FGG	Fibrinogen gamma chain	1250000	1080000	454712	576708
P02745	P02745	C1QA_HUMAN	C1QA	Complement C1q subcomponent subunit A	539556	636633	317294	418562
P02746	P02746	C1QB_HUMAN	C1QB	Complement C1q subcomponent subunit B	195617	187932		159415
P02747	P02747	C1QC_HUMAN	C1QC	Complement C1q subcomponent subunit C	631091	694126	112813	484142
P02748	P02748	CO9_HUMAN	C9	Complement component C9	2910000	1890000	2610000	1370000
P02749	P02749	APOH_HUMAN	APOH	Beta-2-glycoprotein 1	625689	728900	611643	278897
P02750	P02750	A2GL_HUMAN	LRG1	Leucine-rich alpha-2-glycoprotein	181392	326716	448639	128691
P02751	P02751	FINC_HUMAN	FN1	Fibronectin	3590000	2240000	2250000	1770000
P02753	P02753	RET4_HUMAN	RBP4	Retinol-binding protein 4	293005	339999	297670	145603
P02760	P02760	AMBP_HUMAN	AMBP	Protein AMBP	372076	418776	542963	187579
P02763	P02763	A1AG1_HUMAN	ORM1	Alpha-1-acid glycoprotein 1	805074	1490000	493095	738468
P02765	P02765	FETUA_HUMAN	AHSG	Alpha-2-HS-glycoprotein	520562	342216	971475	412704
P02766	P02766	TTHY_HUMAN	TTR	Transthyretin	50100000	11000000	75000000	51500000
P02768	P02768	ALBU_HUMAN	ALB	Albumin	39000000	48300000	38900000	21700000
P02774	P02774	VTDB_HUMAN	GC	Vitamin D-binding protein	625074	768234	1070000	325286
P02787	P02787	TRFE_HUMAN	TF	Serotransferrin	6030000	7000000	6180000	3940000
P02788	P02788	TRFL_HUMAN	LTF	Lactotransferrin	204552	170666	194746	204102
P02790	P02790	HEMO_HUMAN	HPX	Hemopexin	1340000	2200000	1220000	935499
P03950	P03950	ANGI_HUMAN	ANG	Angiogenin	310113	374017	127612	144555
P03951	P03951	FA11_HUMAN	F11	Coagulation factor XI	8662.89	4827.89		6015.75
P03952	P03952	KLKB1_HUMAN	KLKB1	Plasma kallikrein	133885	141643	154224	68949.6
P03973	P03973	SLPI_HUMAN	SLPI	Antileukoproteinase	258116	557034	55552.8	112712
P04003	P04003	C4BPA_HUMAN	C4BPA	C4b-binding protein alpha chain	81399.5	60851.1		44349.5
P04004	P04004	VTNC_HUMAN	VTN	Vitronectin	1970000	2750000	871296	915233
P04040	P04040	CATA_HUMAN	CAT	Catalase	409200	359054	773631	489744
P04062	P04062	GBA1_HUMAN	GBA1	Lysosomal acid glucosylceramidase	132393	108222	372142	137655
P04066	P04066	FUCO_HUMAN	FUCA1	Tissue alpha-L-fucosidase	73425.2	56861.3	206725	74641
P04075	P04075	ALDOA_HUMAN	ALDOA	Fructose-bisphosphate aldolase A	110503	192503	205723	122965
P04083	P04083	ANXA1_HUMAN	ANXA1	Annexin A1	80193	82299.1	106004	67246.4
P04114	P04114	APOB_HUMAN	APOB	Apolipoprotein B-100	288096	199804	348476	149597
P04156	P04156	PRIO_HUMAN	PRNP	Major prion protein	3150000	4720000	1120000	2760000
P04180	P04180	LCAT_HUMAN	LCAT	Phosphatidylcholine-sterol acyltransferase	1290000	1010000	317032	528509
P04196	P04196	HRG_HUMAN	HRG	Histidine-rich glycoprotein	107559	183108	148710	163713
P04216	P04216	THY1_HUMAN	THY1	Thy-1 membrane glycoprotein	217516	455200	111587	308738
P04217	P04217	A1BG_HUMAN	A1BG	Alpha-1B-glycoprotein	250526	448920	159978	167962
P04259	P02538;P04259;P48668	K2C6B_HUMAN	KRT6B	Keratin, type II cytoskeletal 6B	8130000	4850000	17900000	15600000
P04264	P04264	K2C1_HUMAN	KRT1	Keratin, type II cytoskeletal 1	297000000	251000000	483000000	372000000
P04275	P04275	VWF_HUMAN	VWF	von Willebrand factor	24113.9	14924.1		9570.2
P04278	P04278	SHBG_HUMAN	SHBG	Sex hormone-binding globulin	367461	203826	396247	212103
P04406	P04406	G3P_HUMAN	GAPDH	Glyceraldehyde-3-phosphate dehydrogenase	2050000	3350000	3390000	2890000
P04792	P04792	HSPB1_HUMAN	HSPB1	Heat shock protein beta-1	65637	184776	503009	106754
P04839	P04839	CY24B_HUMAN	CYBB	Cytochrome b-245 heavy chain	16308.9	36681.5		19504.8
P04843	P04843	RPN1_HUMAN	RPN1	Dolichyl-diphosphooligosaccharide--protein glycosyltransferase subunit 1	25712.4	24047.4	120569	34092.2
P04899	P04899	GNAI2_HUMAN	GNAI2	Guanine nucleotide-binding protein G(i) subunit alpha-2	23806.2	41678.4		27824.6
P04908;P0C0S5;P0C0S8;P16104;P20671;Q16777;Q6FI13;Q71UI9;Q7L7L0;Q8IUE6;Q93077;Q96KK5;Q96QV6;Q99878;Q9BTM1	P04908;P0C0S5;P0C0S8;P16104;P20671;Q16777;Q6FI13;Q71UI9;Q7L7L0;Q8IUE6;Q93077;Q96KK5;Q96QV6;Q99878;Q9BTM1	H2A1A_HUMAN;H2A1B_HUMAN;H2A1C_HUMAN;H2A1D_HUMAN;H2A1H_HUMAN;H2A1J_HUMAN;H2A1_HUMAN;H2A2A_HUMAN;H2A2B_HUMAN;H2A2C_HUMAN;H2A3_HUMAN;H2AJ_HUMAN;H2AV_HUMAN;H2AX_HUMAN;H2AZ_HUMAN	H2AC1;H2AC11;H2AC12;H2AC14;H2AC18;H2AC20;H2AC21;H2AC25;H2AC4;H2AC6;H2AC7;H2AJ;H2AX;H2AZ1;H2AZ2	Histone H2A type 1-B/E	645475	1610000	398898	797815
P05023	P05023	AT1A1_HUMAN	ATP1A1	Sodium/potassium-transporting ATPase subunit alpha-1	412545	937907	1040000	480965
P05026	P05026	AT1B1_HUMAN	ATP1B1	Sodium/potassium-transporting ATPase subunit beta-1	46606.8	108335	48405.8	48714.7
P05060	P05060	SCG1_HUMAN	CHGB	Secretogranin-1	502835	753033	873599	298015
P05067	P05067	A4_HUMAN	APP	Amyloid-beta precursor protein	317029	533781	549607	120434
P05089	P05089	ARGI1_HUMAN	ARG1	Arginase-1	1080000	883175	1750000	2050000
P05090	P05090	APOD_HUMAN	APOD	Apolipoprotein D	26500000	34500000	15200000	9250000
P05109	P05109	S10A8_HUMAN	S100A8	Protein S100-A8	255930	279792		142710
P05120	P05120	PAI2_HUMAN	SERPINB2	Plasminogen activator inhibitor 2	85172.5	63626.7	235089	143509
P05141	P05141;P12235;P12236;Q9H0C2	ADT2_HUMAN	SLC25A5	ADP/ATP translocase 2	9544.22	8503.81		18143.9
P05154	P05154	IPSP_HUMAN	SERPINA5	Plasma serine protease inhibitor	114413	147379		90200.4
P05155	P05155	IC1_HUMAN	SERPING1	Plasma protease C1 inhibitor	1240000	1400000	917627	613397
P05156	P05156	CFAI_HUMAN	CFI	Complement factor I	87491.5	87125.1	123765	40798.1
P05452	P05452	TETN_HUMAN	CLEC3B	Tetranectin	1170000	1330000	262829	427015
P05543	P05543	THBG_HUMAN	SERPINA7	Thyroxine-binding globulin	51813.9	73773.4		39798.3
P05546	P05546	HEP2_HUMAN	SERPIND1	Heparin cofactor 2	4880000	3150000	2380000	2410000
P05787	P05787	K2C8_HUMAN	KRT8	Keratin, type II cytoskeletal 8	22836.4			54410
P06280	P06280	AGAL_HUMAN	GLA	Alpha-galactosidase A	21742	34213.3		25830.7
P06312	P06312	KV401_HUMAN	IGKV4-1	Immunoglobulin kappa variable 4-1	41597.4	233608		70663.3
P06396	P06396	GELS_HUMAN	GSN	Gelsolin	7600000	4300000	6130000	3240000
P06576	P06576	ATPB_HUMAN	ATP5F1B	ATP synthase subunit beta, mitochondrial	88720.2	202810	124272	119637
P06681	P06681	CO2_HUMAN	C2	Complement C2	88112.5	111203	140144	53983.1
P06702	P06702	S10A9_HUMAN	S100A9	Protein S100-A9	565645	556638	397477	429670
P06727	P06727	APOA4_HUMAN	APOA4	Apolipoprotein A-IV	905748	1820000	575521	384898
P06733	P06733	ENOA_HUMAN	ENO1	Alpha-enolase	58924.2	60529.9		56373.4
P06737	P06737	PYGL_HUMAN	PYGL	Glycogen phosphorylase, liver form	1210000			1600000
P06753	P06753;P07951;P09493;P67936	TPM3_HUMAN	TPM3	Tropomyosin alpha-3 chain	54359.4	178634	168780	79624.3
P06865	P06865	HEXA_HUMAN	HEXA	Beta-hexosaminidase subunit alpha	38976	46616.2		27804.4
P07093	P07093	GDN_HUMAN	SERPINE2	Glia-derived nexin	58919.4	35965.9		44753.1
P07195	P07195	LDHB_HUMAN	LDHB	L-lactate dehydrogenase B chain	134957	166261		86514.2
P07225	P07225	PROS_HUMAN	PROS1	Vitamin K-dependent protein S	751154	425364	212475	272650
P07339	P07339	CATD_HUMAN	CTSD	Cathepsin D	1570000	1810000	2020000	1110000
P07355	A6NMY6;P07355	ANXA2_HUMAN	ANXA2	Annexin A2	430365	458519	1120000	511838
P07357	P07357	CO8A_HUMAN	C8A	Complement component C8 alpha chain	234690	134386	234742	117740
P07358	P07358	CO8B_HUMAN	C8B	Complement component C8 beta chain	242901	233735		131852
P07360	P07360	CO8G_HUMAN	C8G	Complement component C8 gamma chain	137585	113735	163634	58898.6
P07384	P07384	CAN1_HUMAN	CAPN1	Calpain-1 catalytic subunit	314436	300700	176112	356054
P07585	P07585	PGS2_HUMAN	DCN	Decorin	648942	647312		336615
P07602	P07602	SAP_HUMAN	PSAP	Prosaposin	623835	1140000	180274	324334
P07686	P07686	HEXB_HUMAN	HEXB	Beta-hexosaminidase subunit beta	98723.7	108949	366635	77734.4
P07900	P07900	HS90A_HUMAN	HSP90AA1	Heat shock protein HSP 90-alpha	31618.4	49343.4		23935.7
P07948;P08631	P06239;P06241;P07947;P07948;P08631;P09769;P11362;P20794;P21802;P22455;P22607;P51451;Q8IZL9;Q9UPZ9	HCK_HUMAN;LYN_HUMAN	HCK;LYN	Tyrosine-protein kinase Lyn	63517.2	130269		73707.4
P07998	P07998	RNAS1_HUMAN	RNASE1	Ribonuclease pancreatic	2400000	2440000	832730	871815
P08123	P08123	CO1A2_HUMAN	COL1A2	Collagen alpha-2(I) chain	83142.9	108993	149696	100424
P08133	P08133	ANXA6_HUMAN	ANXA6	Annexin A6	17442.7	80011.6		26264.5
P08185	P08185	CBG_HUMAN	SERPINA6	Corticosteroid-binding globulin	35912	45582.9		30095.8
P08195	P08195	4F2_HUMAN	SLC3A2	Amino acid transporter heavy chain SLC3A2	89542	199977	62043.3	100258
P08237	P08237	PFKAM_HUMAN	PFKM	ATP-dependent 6-phosphofructokinase, muscle type	33777.3	74639.8		39706.1
P08238	P07900;P08238	HS90B_HUMAN	HSP90AB1	Heat shock protein HSP 90-beta	81066	129046		71277
P08253	P08253	MMP2_HUMAN	MMP2	72 kDa type IV collagenase	91611.2	71106.9		27955.4
P08294	P08294	SODE_HUMAN	SOD3	Extracellular superoxide dismutase [Cu-Zn]	180719	282827	708475	124602
P08493	P08493	MGP_HUMAN	MGP	Matrix Gla protein	333577	394394	58988.1	224696
P08571	P08571	CD14_HUMAN	CD14	Monocyte differentiation antigen CD14	2380000	2010000	1050000	1170000
P08582	P08582	TRFM_HUMAN	MELTF	Melanotransferrin	48124.4	81547.4	165284	51459.8
P08603	P08603	CFAH_HUMAN	CFH	Complement factor H	203747	237448	280460	112172
P08670	P08670;P17661	VIME_HUMAN	VIM	Vimentin	20998.2	34002.1		24622.4
P08697	P08697	A2AP_HUMAN	SERPINF2	Alpha-2-antiplasmin	1130000	974984	747041	543493
P08727	P08727	K1C19_HUMAN	KRT19	Keratin, type I cytoskeletal 19	1140000	1790000	1490000	1610000
P08729	P08729	K2C7_HUMAN	KRT7	Keratin, type II cytoskeletal 7				562062
P08758	P08758	ANXA5_HUMAN	ANXA5	Annexin A5	43583.1	125840	102662	59580.4
P08779	P08779	K1C16_HUMAN	KRT16	Keratin, type I cytoskeletal 16	4570000	4090000	39500000	6780000
P09104	P09104	ENOG_HUMAN	ENO2	Gamma-enolase	56402.7	56208.8		29138
P09382	P09382	LEG1_HUMAN	LGALS1	Galectin-1	57287.6	104255		32031.1
P09417	P09417	DHPR_HUMAN	QDPR	Dihydropteridine reductase	107980	129962		59959.7
P09486	P09486	SPRC_HUMAN	SPARC	SPARC	31903.3	46098.3		14563
P09525	P09525	ANXA4_HUMAN	ANXA4	Annexin A4	44591.4	66833		58156.8
P09668	P09668	CATH_HUMAN	CTSH	Pro-cathepsin H	58492	66702.7	65450.7	48010
P09871	P09871	C1S_HUMAN	C1S	Complement C1s subcomponent	184735	222339	408409	87578.7
P09972	P09972	ALDOC_HUMAN	ALDOC	Fructose-bisphosphate aldolase C	25192.4	14632.6		20893.2
P0C0L4	P0C0L4	CO4A_HUMAN	C4A	Complement C4-A	609699	535050	711868	323048
P0C0L5	P0C0L4;P0C0L5	CO4B_HUMAN	C4B	Complement C4-B	3840000	3200000	3050000	1810000
P0CG47;P0CG48;P62979;P62987	P0CG47;P0CG48;P62979;P62987	RL40_HUMAN;RS27A_HUMAN;UBB_HUMAN;UBC_HUMAN	RPS27A;UBA52;UBB;UBC	Polyubiquitin-B	1520000	2630000	2800000	1770000
P0DMV8;P0DMV9	P0DMV8;P0DMV9;P34931	HS71A_HUMAN;HS71B_HUMAN	HSPA1A;HSPA1B	Heat shock 70 kDa protein 1A	55136.7		305242	102211
P0DOY2;P0DOY3	P0DOY2;P0DOY3	IGLC2_HUMAN;IGLC3_HUMAN	IGLC2;IGLC3	Immunoglobulin lambda constant 2	1220000	1360000	2260000	570009
P0DP04	P01782;P0DP04	HV43D_HUMAN	IGHV3-43D	Immunoglobulin heavy variable 3-43D	43914.8	52731.8		22760.8
P0DP57	P0DP57	SLUR2_HUMAN	SLURP2	Secreted Ly-6/uPAR domain-containing protein 2	29046.5	24810.5		64704.1
P0DP58	P0DP58	LYNX1_HUMAN	LYNX1	Ly-6/neurotoxin-like protein 1	93504.6	19476.9		45444
P10155	P10155	RO60_HUMAN	RO60	RNA-binding protein RO60	14114.7	7409.71	29445.4	19492.9
P10253	P10253	LYAG_HUMAN	GAA	Lysosomal alpha-glucosidase	70321.8	54183.8		34949.5
P10412;P16402;P16403	P10412;P16402;P16403	H12_HUMAN;H13_HUMAN;H14_HUMAN	H1-2;H1-3;H1-4	Histone H1.4	130000	282013		163319
P10451	P10451	OSTP_HUMAN	SPP1	Osteopontin	119776	366084	116418	111334
P10586	P10586	PTPRF_HUMAN	PTPRF	Receptor-type tyrosine-protein phosphatase F	6987.64
P10599	P10599	THIO_HUMAN	TXN	Thioredoxin	939815	785447	3610000	956554
P10619	P10619	PPGB_HUMAN	CTSA	Lysosomal protective protein	50327.7	37759.8		37131.6
P10643	P10643	CO7_HUMAN	C7	Complement component C7	401313	380523	399495	201275
P10645	P10645	CMGA_HUMAN	CHGA	Chromogranin-A	98074.1	169954	254117	50925.8
P10745	P10745	RET3_HUMAN	RBP3	Retinol-binding protein 3	61536.1	43705.4		32953.9
P10909	P10909	CLUS_HUMAN	CLU	Clusterin	43200000	85100000	36400000	26700000
P11021	P11021	BIP_HUMAN	HSPA5	Endoplasmic reticulum chaperone BiP	93620.1	101442	223559	77965.2
P11047	P11047	LAMC1_HUMAN	LAMC1	Laminin subunit gamma-1	19010.9			9880.16
P11117	P11117	PPAL_HUMAN	ACP2	Lysosomal acid phosphatase	49942.8	55122.7		28616.9
P11142	P11142	HSP7C_HUMAN	HSPA8	Heat shock cognate 71 kDa protein	145196	286410	512113	178665
P11166	P11166	GTR1_HUMAN	SLC2A1	Solute carrier family 2, facilitated glucose transporter member 1	21994.8	127460		66423.4
P11215	P11215	ITAM_HUMAN	ITGAM	Integrin alpha-M	4002.7			9756.7
P11279	P11279	LAMP1_HUMAN	LAMP1	Lysosome-associated membrane glycoprotein 1	86384.5	108422	156775	92604.1
P12035	P12035	K2C3_HUMAN	KRT3	Keratin, type II cytoskeletal 3	582692	503965	3300000	883862
P12081	P12081;P49590	HARS1_HUMAN	HARS1	Histidine--tRNA ligase, cytoplasmic	95485.2	77665.7	319534	114073
P12109	P12109	CO6A1_HUMAN	COL6A1	Collagen alpha-1(VI) chain	434001	349536	474274	173185
P12110	P12110	CO6A2_HUMAN	COL6A2	Collagen alpha-2(VI) chain	51831.8	36402.5		26868.7
P12111	P12111	CO6A3_HUMAN	COL6A3	Collagen alpha-3(VI) chain	274180	172070	171000	107485
P12259	P12259	FA5_HUMAN	F5	Coagulation factor V	352498	432375	473461	203870
P12273	P12273	PIP_HUMAN	PIP	Prolactin-inducible protein	405387	2650000	1010000	510172
P12277	P12277	KCRB_HUMAN	CKB	Creatine kinase B-type	16808.2	14222.9	948309	14322
P12955	P12955	PEPD_HUMAN	PEPD	Xaa-Pro dipeptidase	14926.7	16382.6		12823.9
P13164;Q01628;Q01629	P13164;Q01628;Q01629	IFM1_HUMAN;IFM2_HUMAN;IFM3_HUMAN	IFITM1;IFITM2;IFITM3	Interferon-induced transmembrane protein 1	27623.4	49748.6		27376.3
P13521	P13521	SCG2_HUMAN	SCG2	Secretogranin-2	75554.9	168928		24725.1
P13591	P13591	NCAM1_HUMAN	NCAM1	Neural cell adhesion molecule 1	468315	511503	332371	206193
P13611	P13611	CSPG2_HUMAN	VCAN	Versican core protein	66234.5	63655.4		29551.2
P13639	P13639	EF2_HUMAN	EEF2	Elongation factor 2	175717	177439	287507	204946
P13645	P13645	K1C10_HUMAN	KRT10	Keratin, type I cytoskeletal 10	140000000	88900000	148000000	132000000
P13646	P13646	K1C13_HUMAN	KRT13	Keratin, type I cytoskeletal 13	20851.5			62581.2
P13647	P13647	K2C5_HUMAN	KRT5	Keratin, type II cytoskeletal 5	15900000	11200000	33600000	20300000
P13671	P13671	CO6_HUMAN	C6	Complement component C6	52996.6	53327.4	58344.3	17786.5
P13716	P13716	HEM2_HUMAN	ALAD	Delta-aminolevulinic acid dehydratase	62762.2	51374.8		62879.7
P13796	P13796;P13797	PLSL_HUMAN	LCP1	Plastin-2	214188	171019	304559	103162
P13798	P13798	ACPH_HUMAN	APEH	Acylamino-acid-releasing enzyme	28146.2	29389.9	138548	42257
P13987	P13987	CD59_HUMAN	CD59	CD59 glycoprotein	272233	541815	527573	280601
P14174	P14174	MIF_HUMAN	MIF	Macrophage migration inhibitory factor	13804.1		97056.5	13584.7
P14543	P14543	NID1_HUMAN	NID1	Nidogen-1	49063.7	39935.4		18941.3
P14618	P14618	KPYM_HUMAN	PKM	Pyruvate kinase PKM	257145	426891	773088	336590
P14625	P14625;Q58FF3	ENPL_HUMAN	HSP90B1	Endoplasmin	317345	251217	198458	135801
P14735	P14735	IDE_HUMAN	IDE	Insulin-degrading enzyme	75760.7	60201.7	220756	93338.9
P14923	P14923	PLAK_HUMAN	JUP	Junction plakoglobin	1630000	1690000	3550000	1810000
P15169	P15169	CBPN_HUMAN	CPN1	Carboxypeptidase N catalytic chain	49510.3	57376.6		32178.8
P15291	P15291	B4GT1_HUMAN	B4GALT1	Beta-1,4-galactosyltransferase 1	269430	208876	179450	103352
P15311	P15311	EZRI_HUMAN	EZR	Ezrin	43284.3	123352	133643	66871.1
P15328	P15328	FOLR1_HUMAN	FOLR1	Folate receptor alpha	287977	533545	432055	343880
P15924	P15924	DESP_HUMAN	DSP	Desmoplakin	2620000	2080000	5070000	2320000
P16035	P16035	TIMP2_HUMAN	TIMP2	Metalloproteinase inhibitor 2	46924	46171.2		20771.2
P16152	P16152	CBR1_HUMAN	CBR1	Carbonyl reductase [NADPH] 1	96719.5	100988		67597
P16870	P16870	CBPE_HUMAN	CPE	Carboxypeptidase E	1470000	1270000	1080000	597611
P17066	P17066;P48741	HSP76_HUMAN	HSPA6	Heat shock 70 kDa protein 6	221543	400634	781721	246928
P17174	P17174	AATC_HUMAN	GOT1	Aspartate aminotransferase, cytoplasmic	89174.3	73930.3		66531.5
P17405	P17405	ASM_HUMAN	SMPD1	Sphingomyelin phosphodiesterase	15286.6			2779.7
P17900	P17900	SAP3_HUMAN	GM2A	Ganglioside GM2 activator	555830	554609	356603	221503
P17931	P17931	LEG3_HUMAN	LGALS3	Galectin-3	27318.7			37530.3
P17936	P17936	IBP3_HUMAN	IGFBP3	Insulin-like growth factor-binding protein 3	191284	272663		145900
P18065	P18065	IBP2_HUMAN	IGFBP2	Insulin-like growth factor-binding protein 2	243191	153424		148436
P18206	P18206	VINC_HUMAN	VCL	Vinculin	94863.3	86525.5	552972	75630.7
P18428	P18428	LBP_HUMAN	LBP	Lipopolysaccharide-binding protein	312319	238608	353295	230240
P19012	P13646;P19012;Q99456	K1C15_HUMAN	KRT15	Keratin, type I cytoskeletal 15	146138	55446.4		209229
P19013	P19013	K2C4_HUMAN	KRT4	Keratin, type II cytoskeletal 4	160492	310105	1060000	614810
P19021	P19021	AMD_HUMAN	PAM	Peptidyl-glycine alpha-amidating monooxygenase	252319	175504		120099
P19022	P19022	CADH2_HUMAN	CDH2	Cadherin-2	185180	274192	299251	81553.6
P19652	P19652	A1AG2_HUMAN	ORM2	Alpha-1-acid glycoprotein 2	292904	377709	100992	161514
P19823	P19823	ITIH2_HUMAN	ITIH2	Inter-alpha-trypsin inhibitor heavy chain H2	1420000	947523	570647	523269
P19827	P19827	ITIH1_HUMAN	ITIH1	Inter-alpha-trypsin inhibitor heavy chain H1	981457	727963	418219	434917
P19971	P19971	TYPH_HUMAN	TYMP	Thymidine phosphorylase	33533.2	44487.5		68570.3
P20062	P20062	TCO2_HUMAN	TCN2	Transcobalamin-2	179465	109604	70867.9	69610.7
P20073	P20073	ANXA7_HUMAN	ANXA7	Annexin A7	58474.1	85914.2	177744	67780.8
P20339;P51148;P61020	P20339;P51148;P61020	RAB5A_HUMAN;RAB5B_HUMAN;RAB5C_HUMAN	RAB5A;RAB5B;RAB5C	Ras-related protein Rab-5A	90664	153555	68542.3	117634
P20340;Q14964;Q9NRW1	P20340;Q14964;Q9NRW1	RAB6A_HUMAN;RAB6B_HUMAN;RB39A_HUMAN	RAB39A;RAB6A;RAB6B	Ras-related protein Rab-6A	164246	260548		186813
P20774	P20774	MIME_HUMAN	OGN	Mimecan	4670000	9460000	2110000	1600000
P20930	P20930	FILA_HUMAN	FLG	Filaggrin	422575	262763	1260000	414429
P21246	P21246	PTN_HUMAN	PTN	Pleiotrophin	385950	728382	498035	451875
P21333	P21333	FLNA_HUMAN	FLNA	Filamin-A	69902.6	45408.1		46288.1
P21589	P21589	5NTD_HUMAN	NT5E	5'-nucleotidase	15162.6	32406.7	87407.4	22850.8
P21741	P21741	MK_HUMAN	MDK	Midkine	20680.1	32673.9	95269.1	24483
P21796	P21796	VDAC1_HUMAN	VDAC1	Voltage-dependent anion-selective channel protein 1				12429.1
P21810	P21810	PGS1_HUMAN	BGN	Biglycan	16835.9			12353.4
P22004	P22004	BMP6_HUMAN	BMP6	Bone morphogenetic protein 6	24982.9	29139.2		13908.4
P22061	P22061	PIMT_HUMAN	PCMT1	Protein-L-isoaspartate(D-aspartate) O-methyltransferase	259932	307979	193520	141359
P22105	P22105;Q16473	TENX_HUMAN	TNXB	Tenascin-X	62441.6	67737.2		33360.9
P22234	P22234	PUR6_HUMAN	PAICS	Bifunctional phosphoribosylaminoimidazole carboxylase/phosphoribosylaminoimidazole succinocarboxamide synthetase				10408.9
P22352	P22352	GPX3_HUMAN	GPX3	Glutathione peroxidase 3	146328	153355	174801	73106.1
P22626	P22626	ROA2_HUMAN	HNRNPA2B1	Heterogeneous nuclear ribonucleoproteins A2/B1	48435.1	96986.3	314423	57535.6
P22735	P22735	TGM1_HUMAN	TGM1	Protein-glutamine gamma-glutamyltransferase K	324970	271582	1120000	336331
P22792	P22792	CPN2_HUMAN	CPN2	Carboxypeptidase N subunit 2	187812	116425	24716.3	78203.1
P23142	P23142	FBLN1_HUMAN	FBLN1	Fibulin-1	10200000	5690000	5770000	4310000
P23246;Q15233	P23246;Q15233	NONO_HUMAN;SFPQ_HUMAN	NONO;SFPQ	Splicing factor, proline- and glutamine-rich	21347.2	48601.4	30864.5	32934.9
P23284	P23284	PPIB_HUMAN	PPIB	Peptidyl-prolyl cis-trans isomerase B	262758	350442	263616	118939
P23396	P23396	RS3_HUMAN	RPS3	Small ribosomal subunit protein uS3	23943.6	56737.8		51230.7
P23435	P23435;Q8IUK8	CBLN1_HUMAN	CBLN1	Cerebellin-1	51877.1	22184.8		23020.5
P23468	P10586;P23468	PTPRD_HUMAN	PTPRD	Receptor-type tyrosine-protein phosphatase delta	71610.1	71122.5		26599.1
P23471	P23471	PTPRZ_HUMAN	PTPRZ1	Receptor-type tyrosine-protein phosphatase zeta	95653.1	136805		47349.4
P23515	P23515	OMGP_HUMAN	OMG	Oligodendrocyte-myelin glycoprotein	176334	279971	268811	63537.4
P23526	P23526	SAHH_HUMAN	AHCY	Adenosylhomocysteinase	45460.1	33793.4	60623.5	71267.3
P24043	P24043	LAMA2_HUMAN	LAMA2	Laminin subunit alpha-2	10334.8	2048.89		4034.06
P24592	P24592	IBP6_HUMAN	IGFBP6	Insulin-like growth factor-binding protein 6	264221	237402	663310	178905
P24593	P24593	IBP5_HUMAN	IGFBP5	Insulin-like growth factor-binding protein 5	218657	270517		99423.1
P25311	P25311	ZA2G_HUMAN	AZGP1	Zinc-alpha-2-glycoprotein	592231	663786	1010000	1000000
P25705	P25705	ATPA_HUMAN	ATP5F1A	ATP synthase subunit alpha, mitochondrial	915768	1600000	4030000	874463
P25786	P25786	PSA1_HUMAN	PSMA1	Proteasome subunit alpha type-1	62448.2	50813.1		75829.3
P25787	P25787	PSA2_HUMAN	PSMA2	Proteasome subunit alpha type-2	29065.7		129696	71820.5
P25788	P25788	PSA3_HUMAN	PSMA3	Proteasome subunit alpha type-3	81685.9	62751.6	83003.1	101773
P25789	P25789	PSA4_HUMAN	PSMA4	Proteasome subunit alpha type-4	64819.9	47211.7	262783	97800.9
P26373	P26373	RL13_HUMAN	RPL13	Large ribosomal subunit protein eL13	122434	350531	100220	177516
P26572	P26572	MGAT1_HUMAN	MGAT1	Alpha-1,3-mannosyl-glycoprotein 2-beta-N-acetylglucosaminyltransferase	324611	268324		172995
P26678	P26678	PPLA_HUMAN	PLN	Cardiac phospholamban	92813	249091	455060	130383
P27169	P27169	PON1_HUMAN	PON1	Serum paraoxonase/arylesterase 1	164439	109297	171497	69368.8
P27482	P27482	CALL3_HUMAN	CALML3	Calmodulin-like protein 3	57366.2	150905		54807.8
P27701	P27701	CD82_HUMAN	CD82	CD82 antigen	322205	819158	1520000	448027
P28066	P28066	PSA5_HUMAN	PSMA5	Proteasome subunit alpha type-5	71084.6	48846.8	186735	95378.6
P28072	P28072	PSB6_HUMAN	PSMB6	Proteasome subunit beta type-6	93544.1	75529.4	215186	112665
P28074	P28074	PSB5_HUMAN	PSMB5	Proteasome subunit beta type-5	22621.8	16659		29547.7
P29120	P29120	NEC1_HUMAN	PCSK1	Neuroendocrine convertase 1	4401.15	10217
P29218	P29218	IMPA1_HUMAN	IMPA1	Inositol monophosphatase 1	75238.3	69415.9		48347.9
P29508	P29508	SPB3_HUMAN	SERPINB3	Serpin B3	384100	348917	455928	585757
P29622	P29622	KAIN_HUMAN	SERPINA4	Kallistatin	435198	350663	353501	229884
P29972	P29972	AQP1_HUMAN	AQP1	Aquaporin-1	386560	463990	170652	345737
P30041	P30041	PRDX6_HUMAN	PRDX6	Peroxiredoxin-6	143922	145803	183735	69017.9
P30050	P30050	RL12_HUMAN	RPL12	Large ribosomal subunit protein uL11	23263.6	35971.2		16234.2
P30086	P30086	PEBP1_HUMAN	PEBP1	Phosphatidylethanolamine-binding protein 1	139337	141568	383536	125512
P30273	P30273	FCERG_HUMAN	FCER1G	High affinity immunoglobulin epsilon receptor subunit gamma	43807.7	74869.5		55356.8
P30531	P30531	SC6A1_HUMAN	SLC6A1	Sodium- and chloride-dependent GABA transporter 1	20336.4	42213.1		23213.8
P31025	P31025	LCN1_HUMAN	LCN1	Lipocalin-1	443876	474866	814579	361134
P31151	P31151;Q86SG5	S10A7_HUMAN	S100A7	Protein S100-A7	268547	772168	622855	160751
P31944	P31944	CASPE_HUMAN	CASP14	Caspase-14	906765	873595	2770000	1170000
P31946	P27348;P31946;P61981;Q04917	1433B_HUMAN	YWHAB	14-3-3 protein beta/alpha	22330.6	100213	205556	38335.7
P31947	P31947	1433S_HUMAN	SFN	14-3-3 protein sigma	22271.4	76524.8	133957	26470.5
P31949	P31949	S10AB_HUMAN	S100A11	Protein S100-A11	61738.5	46226.8	139861	61732.6
P32119	P32119	PRDX2_HUMAN	PRDX2	Peroxiredoxin-2	622302	566656	538544	633640
P33908	P33908	MA1A1_HUMAN	MAN1A1	Mannosyl-oligosaccharide 1,2-alpha-mannosidase IA	319021	242169	649628	151758
P34096	P34096	RNAS4_HUMAN	RNASE4	Ribonuclease 4	85589.1	62199.8		54336.6
P35030	P35030	TRY3_HUMAN	PRSS3	Trypsin-3	41573.3	58139.5		70897.5
P35052	P35052	GPC1_HUMAN	GPC1	Glypican-1	24996.2	24356.3		11930.5
P35222	P35222	CTNB1_HUMAN	CTNNB1	Catenin beta-1	612173	505394	810998	529301
P35443	P35443	TSP4_HUMAN	THBS4	Thrombospondin-4	164731	150591		65289.1
P35527	P35527	K1C9_HUMAN	KRT9	Keratin, type I cytoskeletal 9	289000000	300000000	649000000	559000000
P35542	P35542	SAA4_HUMAN	SAA4	Serum amyloid A-4 protein	1160000	1820000	1260000	843648
P35590	P35590	TIE1_HUMAN	TIE1	Tyrosine-protein kinase receptor Tie-1	15464.2
P35613	P35613	BASI_HUMAN	BSG	Basigin	160955	267883		147861
P35754	P35754	GLRX1_HUMAN	GLRX	Glutaredoxin-1	45010	37888.4		55136.5
P35858	P35858	ALS_HUMAN	IGFALS	Insulin-like growth factor-binding protein complex acid labile subunit	79712.4	88045.9		50763.3
P35908	P35908	K22E_HUMAN	KRT2	Keratin, type II cytoskeletal 2 epidermal	95000000	53100000	118000000	92700000
P36222	P36222	CH3L1_HUMAN	CHI3L1	Chitinase-3-like protein 1	140268	182842	227636	97261.7
P36405	P36405	ARL3_HUMAN	ARL3	ADP-ribosylation factor-like protein 3	14632.6	45251.1		17497.3
P36871	P36871	PGM1_HUMAN	PGM1	Phosphoglucomutase-1	27413	8144.67		16002
P36952	P36952	SPB5_HUMAN	SERPINB5	Serpin B5	41494.9	52964.1	205893	34661.7
P36955	P36955	PEDF_HUMAN	SERPINF1	Pigment epithelium-derived factor	1410000	1950000	1670000	820532
P37837	P37837	TALDO_HUMAN	TALDO1	Transaldolase	47729.4	46846.9		43782.1
P38571	P38571	LICH_HUMAN	LIPA	Lysosomal acid lipase/cholesteryl ester hydrolase	63594.3	22058.8		24735.9
P39060	P39060	COIA1_HUMAN	COL18A1	Collagen alpha-1(XVIII) chain	437347	457191		284366
P39656	P39656	OST48_HUMAN	DDOST	Dolichyl-diphosphooligosaccharide--protein glycosyltransferase 48 kDa subunit	3523.92			9795.83
P40926	P40926	MDHM_HUMAN	MDH2	Malate dehydrogenase, mitochondrial	22205.6	21402	17471.2	30704.3
P41222	P41222	PTGDS_HUMAN	PTGDS	Prostaglandin-H2 D-isomerase	2680000	4320000	4570000	1870000
P41271	P41271	NBL1_HUMAN	NBL1	Neuroblastoma suppressor of tumorigenicity 1	117208	216947		65934
P42357	P42357	HUTH_HUMAN	HAL	Histidine ammonia-lyase	301782	242379	500854	474487
P42766	P42766	RL35_HUMAN	RPL35	Large ribosomal subunit protein uL29	26332.8	80571.5		38433.9
P42785	P42785	PCP_HUMAN	PRCP	Lysosomal Pro-X carboxypeptidase	94215.2	81151.2	222829	69782.8
P43003	P43003	EAA1_HUMAN	SLC1A3	Excitatory amino acid transporter 1	4070.06			14623.8
P43121	P43121	MUC18_HUMAN	MCAM	Cell surface glycoprotein MUC18	43762.1	70406		22348.2
P43146	P43146	DCC_HUMAN	DCC	Netrin receptor DCC	35496.4	23529.8		15081.5
P43251	P43251	BTD_HUMAN	BTD	Biotinidase	122515	175592	183791	85751.5
P43628;P43631;Q14952	P43628;P43631;Q14952	KI2L3_HUMAN;KI2S2_HUMAN;KI2S3_HUMAN	KIR2DL3;KIR2DS2;KIR2DS3	Killer cell immunoglobulin-like receptor 2DL3	666844	616080		228011
P43652	P43652	AFAM_HUMAN	AFM	Afamin	112693	152346	238312	68739.1
P45880	P45880	VDAC2_HUMAN	VDAC2	Voltage-dependent anion-selective channel protein 2	41606.3	47378.4		46120.1
P46776	P46776	RL27A_HUMAN	RPL27A	Large ribosomal subunit protein uL15	465164	1130000	229427	605943
P46781	P46781	RS9_HUMAN	RPS9	Small ribosomal subunit protein uS4	50347.5	143060		74481.7
P46926	P46926	GNPI1_HUMAN	GNPDA1	Glucosamine-6-phosphate isomerase 1	23360.2			37281
P47755;P52907	P47755;P52907	CAZA1_HUMAN;CAZA2_HUMAN	CAPZA1;CAPZA2	F-actin-capping protein subunit alpha-2	47752	87468.3		62595.3
P47756	P47756	CAPZB_HUMAN	CAPZB	F-actin-capping protein subunit beta	30376.8	31536.6		35514.9
P47929	P47929	LEG7_HUMAN	LGALS7	Galectin-7	990928	1190000	2330000	882814
P47972	P47972	NPTX2_HUMAN	NPTX2	Neuronal pentraxin-2	85198.3	112933		25626.9
P48058	P48058	GRIA4_HUMAN	GRIA4	Glutamate receptor 4	642433	402895	680789	344793
P48061	P48061	SDF1_HUMAN	CXCL12	Stromal cell-derived factor 1	46736.7	65026.4		21636.2
P48163	P48163	MAOX_HUMAN	ME1	NADP-dependent malic enzyme	41097.5	31685.6	126734	54131.3
P48509	P48509	CD151_HUMAN	CD151	CD151 antigen	21298.5	45942.8		27193.4
P48637	P48637	GSHB_HUMAN	GSS	Glutathione synthetase	4249.69			7651.72
P48723	P48723	HSP13_HUMAN	HSPA13	Heat shock 70 kDa protein 13	125802	60517.6		39224.8
P48740	P48740	MASP1_HUMAN	MASP1	Mannan-binding lectin serine protease 1	60211.7			26818.4
P48745	P48745	CCN3_HUMAN	CCN3	CCN family member 3	20099.4	16664.8		11844.2
P49189	P49189	AL9A1_HUMAN	ALDH9A1	4-trimethylaminobutyraldehyde dehydrogenase	77590	79428.7	239879	174091
P49327	P49327	FAS_HUMAN	FASN	Fatty acid synthase	12216.2	16098.9		14082.3
P49419	P49419	AL7A1_HUMAN	ALDH7A1	Alpha-aminoadipic semialdehyde dehydrogenase	17138	26462.9		25182.3
P49641	P49641	MA2A2_HUMAN	MAN2A2	Alpha-mannosidase 2x	103950	95914.5	108436	58772.9
P49721	P49721	PSB2_HUMAN	PSMB2	Proteasome subunit beta type-2	19737.6	7836.38		29273.3
P49755	P49755	TMEDA_HUMAN	TMED10	Transmembrane emp24 domain-containing protein 10	7999.72		62192.3	13730.9
P49908	P49908	SEPP1_HUMAN	SELENOP	Selenoprotein P	128610	125329		55440.4
P50395	P31150;P50395	GDIB_HUMAN	GDI2	Rab GDP dissociation inhibitor beta	41039.3	24587.5		49233.4
P50452	P50452	SPB8_HUMAN	SERPINB8	Serpin B8	110775	55070.8	294528	43329.1
P50993	P50993	AT1A2_HUMAN	ATP1A2	Sodium/potassium-transporting ATPase subunit alpha-2	161686	356401	234488	179204
P50995	P50995	ANX11_HUMAN	ANXA11	Annexin A11	90524	176722	192962	114158
P51149	P51149	RAB7A_HUMAN	RAB7A	Ras-related protein Rab-7a	45959.5	108295	225225	65430.4
P51153;P59190;P61006;P61026;P62820;Q92928;Q92930;Q9H0U4	P51153;P59190;P61006;P61026;P62820;Q92930;Q9H0U4;Q92928	RAB10_HUMAN;RAB13_HUMAN;RAB15_HUMAN;RAB1A_HUMAN;RAB1B_HUMAN;RAB1C_HUMAN;RAB8A_HUMAN;RAB8B_HUMAN	RAB10;RAB13;RAB15;RAB1A;RAB1B;RAB1C;RAB8A;RAB8B	Ras-related protein Rab-13	163671	340411	51632.8	182510
P51571	P51571	SSRD_HUMAN	SSR4	Translocon-associated protein subunit delta	38300.5	34869.6	46490.4	50903.9
P51659	P51659	DHB4_HUMAN	HSD17B4	Peroxisomal multifunctional enzyme type 2	18969.4	21898.9	236736	31784
P51674	P51674	GPM6A_HUMAN	GPM6A	Neuronal membrane glycoprotein M6-a	1540000	3070000	760696	1890000
P51688	P51688	SPHM_HUMAN	SGSH	N-sulphoglucosamine sulphohydrolase	19195.8	13920.3		20221.8
P51693	P51693	APLP1_HUMAN	APLP1	Amyloid beta precursor like protein 1	2170000	2900000	2160000	851434
P51884	P51884	LUM_HUMAN	LUM	Lumican	288028	486621		114762
P51888	P51888	PRELP_HUMAN	PRELP	Prolargin	200163	198050		73390.5
P52272	P52272	HNRPM_HUMAN	HNRNPM	Heterogeneous nuclear ribonucleoprotein M	18614.5	41996.9		23607.5
P52758	P52758	RIDA_HUMAN	RIDA	2-iminobutanoate/2-iminopropanoate deaminase	18227	15404.3		6708.4
P52848	P52848	NDST1_HUMAN	NDST1	Bifunctional heparan sulfate N-deacetylase/N-sulfotransferase 1	35935.5	21037.6		13898
P53634	P53634	CATC_HUMAN	CTSC	Dipeptidyl peptidase 1	91355.1	83431.9		130283
P54289	P54289	CA2D1_HUMAN	CACNA2D1	Voltage-dependent calcium channel subunit alpha-2/delta-1	38496.2	50681.6		33482.6
P54652	P54652	HSP72_HUMAN	HSPA2	Heat shock-related 70 kDa protein 2	52904.6	64034.2	88447.9	58042.7
P54709	P54709	AT1B3_HUMAN	ATP1B3	Sodium/potassium-transporting ATPase subunit beta-3	7307.47	15581.6	23261.4	7821.68
P54764	P54764	EPHA4_HUMAN	EPHA4	Ephrin type-A receptor 4	545949	424174	1350000	345407
P55011	P55011	S12A2_HUMAN	SLC12A2	Solute carrier family 12 member 2	34076.4	80488.6	101212	39870
P55058	P55058	PLTP_HUMAN	PLTP	Phospholipid transfer protein	6920000	9350000	6900000	5400000
P55268	P55268	LAMB2_HUMAN	LAMB2	Laminin subunit beta-2	25117.4	29138		10105.5
P55290	P55290	CAD13_HUMAN	CDH13	Cadherin-13	156791	203069	275179	76109.3
P55291	P55291	CAD15_HUMAN	CDH15	Cadherin-15	92744.1	130060		34102
P55786	P55786;A6NEC2	PSA_HUMAN	NPEPPS	Puromycin-sensitive aminopeptidase	28005.2	22442.2		41758.9
P56537	P56537	IF6_HUMAN	EIF6	Eukaryotic translation initiation factor 6	121166	106839		118857
P57739	P57739	CLD2_HUMAN	CLDN2	Claudin-2	17540.6	38847.7	59203	26767.5
P59998	P59998	ARPC4_HUMAN	ARPC4	Actin-related protein 2/3 complex subunit 4	16389.5	30157.8		19578.7
P60174	P60174	TPIS_HUMAN	TPI1	Triosephosphate isomerase	153631	128770	444053	170165
P60709;P63261	P60709;P63261	ACTB_HUMAN;ACTG_HUMAN	ACTB;ACTG1	Actin, cytoplasmic 1	975490	942581	2100000	760433
P60763;P63000	P15153;P60763;P63000	RAC1_HUMAN;RAC3_HUMAN	RAC1;RAC3	Ras-related C3 botulinum toxin substrate 3	92359.9	231468		105577
P60900	P60900	PSA6_HUMAN	PSMA6	Proteasome subunit alpha type-6	64858.9	46112.2		70670.3
P61077;P62837	P61077;P62837	UB2D2_HUMAN;UB2D3_HUMAN	UBE2D2;UBE2D3	Ubiquitin-conjugating enzyme E2 D3	58896.4	43891.1		34351.9
P61106	P61106	RAB14_HUMAN	RAB14	Ras-related protein Rab-14	7467.1	15243.6	46393.9	9701.21
P61204;P84077	P61204;P84077	ARF1_HUMAN;ARF3_HUMAN	ARF1;ARF3	ADP-ribosylation factor 3	73790	87388.5		61986.3
P61224;P62834	P61224;P62834	RAP1A_HUMAN;RAP1B_HUMAN	RAP1A;RAP1B	Ras-related protein Rap-1b	144720	380219		171668
P61586	P08134;P61586	RHOA_HUMAN	RHOA	Transforming protein RhoA	50922.3	129001		67129.5
P61604	P61604	CH10_HUMAN	HSPE1	10 kDa heat shock protein, mitochondrial	44335	69450.4	148955	40140.2
P61626	P61626	LYSC_HUMAN	LYZ	Lysozyme C	1420000	1620000	1660000	837004
P61769	P61769	B2MG_HUMAN	B2M	Beta-2-microglobulin	306116	470314	64917.7	154302
P61916	P61916	NPC2_HUMAN	NPC2	NPC intracellular cholesterol transporter 2	293711	399346	456053	166074
P61978	P61978	HNRPK_HUMAN	HNRNPK	Heterogeneous nuclear ribonucleoprotein K	8525.67		19429.9	11194.4
P62070	P10301;P62070	RRAS2_HUMAN	RRAS2	Ras-related protein R-Ras2	47341.1	105339	37900.6	55253.6
P62249	P62249	RS16_HUMAN	RPS16	Small ribosomal subunit protein uS9	8548.11	20270.3	44860.2	8275.98
P62269	P62269	RS18_HUMAN	RPS18	Small ribosomal subunit protein uS13	53921.9	130384	135390	67131.3
P62318	P62318	SMD3_HUMAN	SNRPD3	Small nuclear ribonucleoprotein Sm D3	55221.5	76488.2	160758	60488.5
P62491;Q15907	P62491;Q15907	RB11A_HUMAN;RB11B_HUMAN	RAB11A;RAB11B	Ras-related protein Rab-11A	49873	87973.3		59268.7
P62736;P63267;P68032;P68133	P62736;P63267;P68032;P68133	ACTA_HUMAN;ACTC_HUMAN;ACTH_HUMAN;ACTS_HUMAN	ACTA1;ACTA2;ACTC1;ACTG2	Actin, aortic smooth muscle	71251.8	80700.5		71361
P62805	P62805	H4_HUMAN	H4C1	Histone H4	1050000	2410000	1490000	1470000
P62873	P16520;P62873;P62879;Q9HAV0	GBB1_HUMAN	GNB1	Guanine nucleotide-binding protein G(I)/G(S)/G(T) subunit beta-1	190104	406961	423448	198037
P62879	P62879	GBB2_HUMAN	GNB2	Guanine nucleotide-binding protein G(I)/G(S)/G(T) subunit beta-2	5885.69		22221.3	11483.7
P62937	P62937	PPIA_HUMAN	PPIA	Peptidyl-prolyl cis-trans isomerase A	42686.1	87063.8	239724	48542.5
P63010	P63010	AP2B1_HUMAN	AP2B1	AP-2 complex subunit beta	99684.3	110387		69345.7
P63092;Q5JWF2	P63092;Q5JWF2	GNAS1_HUMAN;GNAS2_HUMAN	GNAS	Guanine nucleotide-binding protein G(s) subunit alpha isoforms short	42170.3	84180.4		50435.5
P63104	P63104	1433Z_HUMAN	YWHAZ	14-3-3 protein zeta/delta	62708.3	118892	242209	58444.4
P67812	P67812	SC11A_HUMAN	SEC11A	Signal peptidase complex catalytic subunit SEC11A	11473	18248.6		24943.7
P68104;Q5VTE0	P68104;Q5VTE0	EF1A1_HUMAN;EF1A3_HUMAN	EEF1A1;EEF1A1P5	Elongation factor 1-alpha 1	168288	207079	322430	116527
P68363;Q71U36;Q9BQE3	P0DPH7;P0DPH8;P68363;P68366;Q6PEY2;Q71U36;Q9BQE3	TBA1A_HUMAN;TBA1B_HUMAN;TBA1C_HUMAN	TUBA1A;TUBA1B;TUBA1C	Tubulin alpha-1B chain	102774	214186	236720	135509
P68371	A6NNZ2;P04350;P07437;P68371;Q13509;Q13885;Q3ZCM7;Q9BUF5;Q9BVA1;Q9H4B7	TBB4B_HUMAN	TUBB4B	Tubulin beta-4B chain	70734.3	138960	230087	76450.5
P68871	P02042;P68871	HBB_HUMAN	HBB	Hemoglobin subunit beta	1100000	1730000	598238	563343
P69905	P69905	HBA_HUMAN	HBA1	Hemoglobin subunit alpha	345691	485081	502067	186525
P78324	P78324	SHPS1_HUMAN	SIRPA	Tyrosine-protein phosphatase non-receptor type substrate 1	44710.9	86923.8	125358	30525.8
P78330	P78330	SERB_HUMAN	PSPH	Phosphoserine phosphatase	19713.8	27478.8		32523.6
P78386	O43790;P78385;P78386;Q14533;A6NCN2	KRT85_HUMAN	KRT85	Keratin, type II cuticular Hb5	72690.8	130159		108519
P78417	P78417	GSTO1_HUMAN	GSTO1	Glutathione S-transferase omega-1	31522.5	39089.8		23842.5
P78509	P78509	RELN_HUMAN	RELN	Reelin	499828	491336	487651	312782
P78539	P78539	SRPX_HUMAN	SRPX	Sushi repeat-containing protein SRPX	62928.3	56049.6	154885	39005.3
P80108	P80108	PHLD_HUMAN	GPLD1	Phosphatidylinositol-glycan-specific phospholipase D	59604.6	65261.1	139092	41978.6
P81605	P81605	DCD_HUMAN	DCD	Dermcidin	46972.1	47248.1	278111	99906.8
P83731	P83731	RL24_HUMAN	RPL24	Large ribosomal subunit protein eL24	28109.1	91162.6		43245.1
P84103	P84103	SRSF3_HUMAN	SRSF3	Serine/arginine-rich splicing factor 3	83459	187237		93586.5
P98095	P98095	FBLN2_HUMAN	FBLN2	Fibulin-2	328219	141297	125494	124542
P98160	P98160	PGBM_HUMAN	HSPG2	Basement membrane-specific heparan sulfate proteoglycan core protein	115206	67464.9	117861	47027.9
P99999	P99999	CYC_HUMAN	CYCS	Cytochrome c	20118.3	14941.5		18483.4
Q00577	Q00577	PURA_HUMAN	PURA	Transcriptional activator protein Pur-alpha	12565.8	6310.31		16718.5
Q01130;Q9BRL6	Q01130;Q9BRL6	SRSF2_HUMAN;SRSF8_HUMAN	SRSF2;SRSF8	Serine/arginine-rich splicing factor 2	64865.6	156180		74721.1
Q01469	Q01469	FABP5_HUMAN	FABP5	Fatty acid-binding protein 5	164719	137250	253829	168335
Q01974	Q01974	ROR2_HUMAN	ROR2	Tyrosine-protein kinase transmembrane receptor ROR2	34561.2	88037		44612.3
Q01995	Q01995	TAGL_HUMAN	TAGLN	Transgelin	9630.38	13814.6		6613.32
Q02246	Q02246	CNTN2_HUMAN	CNTN2	Contactin-2	94123.2	108590		42555.9
Q02413	Q02413	DSG1_HUMAN	DSG1	Desmoglein-1	804910	780520	1950000	1180000
Q02818	Q02818	NUCB1_HUMAN	NUCB1	Nucleobindin-1	47475.7	68525.5		30638.7
Q03113;Q14344	Q03113;Q14344	GNA12_HUMAN;GNA13_HUMAN	GNA12;GNA13	Guanine nucleotide-binding protein subunit alpha-12	240504	538747	213709	302109
Q03167	Q03167	TGBR3_HUMAN	TGFBR3	Transforming growth factor beta receptor type 3	149841	117543	162638	61181.9
Q04695	P08727;Q04695	K1C17_HUMAN	KRT17	Keratin, type I cytoskeletal 17	968343	795763	8010000	930154
Q05707	Q05707	COEA1_HUMAN	COL14A1	Collagen alpha-1(XIV) chain	48620.8	45666.1		25237.7
Q05996	Q05996	ZP2_HUMAN	ZP2	Zona pellucida sperm-binding protein 2	35657.3	25025.1
Q06033	Q06033	ITIH3_HUMAN	ITIH3	Inter-alpha-trypsin inhibitor heavy chain H3	107332	79875.6	57088.5	53715.3
Q06481	Q06481	APLP2_HUMAN	APLP2	Amyloid beta precursor like protein 2	58691.5	58693.8		19878.9
Q06828	Q06828	FMOD_HUMAN	FMOD	Fibromodulin	361174	404073	106610	150622
Q06830	P32119;Q06830	PRDX1_HUMAN	PRDX1	Peroxiredoxin-1	652403	709399	819539	740127
Q07020	Q07020	RL18_HUMAN	RPL18	Large ribosomal subunit protein eL18	53030.1	185795		91825.4
Q07954	Q07954	LRP1_HUMAN	LRP1	Prolow-density lipoprotein receptor-related protein 1	47080.2	43296.6		16318.7
Q08174	Q08174	PCDH1_HUMAN	PCDH1	Protocadherin-1	69136.6	75811.2		25967.2
Q08188	Q08188	TGM3_HUMAN	TGM3	Protein-glutamine gamma-glutamyltransferase E	931048	762743	1160000	806483
Q08357	Q08357	S20A2_HUMAN	SLC20A2	Sodium-dependent phosphate transporter 2	41463.5	99195.9	232090	58427.7
Q08380	Q08380	LG3BP_HUMAN	LGALS3BP	Galectin-3-binding protein	699661	603236	1220000	359373
Q08431	Q08431	MFGM_HUMAN	MFGE8	Lactadherin	2180000	4040000	1950000	2510000
Q08554	Q08554	DSC1_HUMAN	DSC1	Desmocollin-1	188151	150843	288743	235262
Q09328	Q09328	MGT5A_HUMAN	MGAT5	Alpha-1,6-mannosylglycoprotein 6-beta-N-acetylglucosaminyltransferase A	66274.9	49191.1	52972	22059.6
Q09666	Q09666	AHNK_HUMAN	AHNAK	Neuroblast differentiation-associated protein AHNAK	73402.7	62841.4	154132	62579.8
Q10469	Q10469	MGAT2_HUMAN	MGAT2	Alpha-1,6-mannosyl-glycoprotein 2-beta-N-acetylglucosaminyltransferase	217344	189278		131745
Q10471	Q10471	GALT2_HUMAN	GALNT2	Polypeptide N-acetylgalactosaminyltransferase 2	53849.4	43748.2		28038.6
Q10472	Q10472	GALT1_HUMAN	GALNT1	Polypeptide N-acetylgalactosaminyltransferase 1	27736.6	11681.1		8427.89
Q12805	Q12805	FBLN3_HUMAN	EFEMP1	EGF-containing fibulin-like extracellular matrix protein 1	12000000	3190000	3160000	5100000
Q12841	Q12841	FSTL1_HUMAN	FSTL1	Follistatin-related protein 1	27145.7	58380.5		10304.7
Q12860	Q12860	CNTN1_HUMAN	CNTN1	Contactin-1	262283	294699	336987	136150
Q12907	Q12907	LMAN2_HUMAN	LMAN2	Vesicular integral-membrane protein VIP36	412485	628006	177774	267335
Q13228	Q13228	SBP1_HUMAN	SELENBP1	Methanethiol oxidase	76190.1	120564	227155	79068
Q13247	Q13247	SRSF6_HUMAN	SRSF6	Serine/arginine-rich splicing factor 6	165952	428934	273734	204026
Q13332	Q13332	PTPRS_HUMAN	PTPRS	Receptor-type tyrosine-protein phosphatase S	75856.8	74411.2		32070.8
Q13444	Q13444	ADA15_HUMAN	ADAM15	Disintegrin and metalloproteinase domain-containing protein 15	21845.1	23540.7		7706.77
Q13449	Q13449	LSAMP_HUMAN	LSAMP	Limbic system-associated membrane protein	110777	174246	321779	65870
Q13510	Q13510	ASAH1_HUMAN	ASAH1	Acid ceramidase	396904	265989	401736	243718
Q13740	Q13740	CD166_HUMAN	ALCAM	CD166 antigen	32892.6	35028.4	68890	17473.2
Q13822	Q13822	ENPP2_HUMAN	ENPP2	Ectonucleotide pyrophosphatase/phosphodiesterase family member 2	481843	653900	532004	331070
Q13835	Q13835	PKP1_HUMAN	PKP1	Plakophilin-1	380040	370684	666568	404603
Q13867	Q13867	BLMH_HUMAN	BLMH	Bleomycin hydrolase	736583	553967	2660000	724861
Q14112	Q14112	NID2_HUMAN	NID2	Nidogen-2	44516.3	51400.6		17682.8
Q14118	Q14118	DAG1_HUMAN	DAG1	Dystroglycan 1	781385	1160000	667743	226431
Q14213	Q14213	IL27B_HUMAN	EBI3	Interleukin-27 subunit beta	38940.5	36122.9		22070
Q14240	P60842;Q14240	IF4A2_HUMAN	EIF4A2	Eukaryotic initiation factor 4A-II	63997.6	53686.5		67685.9
Q14254	Q14254	FLOT2_HUMAN	FLOT2	Flotillin-2	40933.1	108830	165112	51393
Q14393	Q14393	GAS6_HUMAN	GAS6	Growth arrest-specific protein 6	101862	71365		37567.7
Q14515	Q14515	SPRL1_HUMAN	SPARCL1	SPARC-like protein 1	189057	155283	741466	80480.4
Q14520	Q14520	HABP2_HUMAN	HABP2	Hyaluronan-binding protein 2	88995.2	104342		57209.1
Q14525	Q14525	KT33B_HUMAN	KRT33B	Keratin, type I cuticular Ha3-II	54880.8	260511		98117.5
Q14533	O43790;P78385;Q14533	KRT81_HUMAN	KRT81	Keratin, type II cuticular Hb1	52401.1	141245	178087	92049.8
Q14574	Q14574	DSC3_HUMAN	DSC3	Desmocollin-3	331387	357140	754758	384709
Q14624	Q14624	ITIH4_HUMAN	ITIH4	Inter-alpha-trypsin inhibitor heavy chain H4	637220	657132	1170000	411889
Q14697	Q14697	GANAB_HUMAN	GANAB	Neutral alpha-glucosidase AB	73497.3	60259.3		46612.4
Q14767	Q14767	LTBP2_HUMAN	LTBP2	Latent-transforming growth factor beta-binding protein 2	48367.2	43664.1		25702.5
Q14894	Q14894	CRYM_HUMAN	CRYM	Ketimine reductase mu-crystallin	75416	88792.5		29961.7
Q14956	Q14956	GPNMB_HUMAN	GPNMB	Transmembrane glycoprotein NMB	427091	339229	286538	226423
Q14980	Q14980	NUMA1_HUMAN	NUMA1	Nuclear mitotic apparatus protein 1	174476		661792	174698
Q14982	Q14982	OPCM_HUMAN	OPCML	Opioid-binding protein/cell adhesion molecule	140341	205871		79614
Q14C87	Q14C87	T132D_HUMAN	TMEM132D	Transmembrane protein 132D	66357.9	42958.6	63299.8	32837.3
Q15084	Q15084	PDIA6_HUMAN	PDIA6	Protein disulfide-isomerase A6	19465.3	6128.77		13957.2
Q15113	Q15113	PCOC1_HUMAN	PCOLCE	Procollagen C-endopeptidase enhancer 1	666060	764858	578567	337645
Q15149	P58107;Q15149	PLEC_HUMAN	PLEC	Plectin	69021.4	51612.2	722201	90844.5
Q15365	Q15365	PCBP1_HUMAN	PCBP1	Poly(rC)-binding protein 1	14324.3	13874.8	43951.5	17951.2
Q15485	Q15485	FCN2_HUMAN	FCN2	Ficolin-2	7052.06	30712.2		12465.2
Q15517	Q15517	CDSN_HUMAN	CDSN	Corneodesmosin	1150000	2040000	2680000	1830000
Q15582	Q15582	BGH3_HUMAN	TGFBI	Transforming growth factor-beta-induced protein ig-h3	227021	161297	169320	99548.7
Q15818	Q15818	NPTX1_HUMAN	NPTX1	Neuronal pentraxin-1	341194	411428	214921	124726
Q15828	Q15828	CYTM_HUMAN	CST6	Cystatin-M	148622	121662	385694	294660
Q15904	Q15904	VAS1_HUMAN	ATP6AP1	V-type proton ATPase subunit S1	81154	147009		53936.3
Q16270	Q16270	IBP7_HUMAN	IGFBP7	Insulin-like growth factor-binding protein 7	317967	216522	164204	135321
Q16563	Q16563	SYPL1_HUMAN	SYPL1	Synaptophysin-like protein 1	164515	159371	554481	192953
Q16610	Q16610	ECM1_HUMAN	ECM1	Extracellular matrix protein 1	247990	301839	474252	233624
Q16629	Q16629	SRSF7_HUMAN	SRSF7	Serine/arginine-rich splicing factor 7	188548	481671	293332	249103
Q16658	Q16658	FSCN1_HUMAN	FSCN1	Fascin	28320.1	28941.3		32134.9
Q16674	Q16674	MIA_HUMAN	MIA	Melanoma-derived growth regulatory protein	102588	146508		39017.9
Q16720	Q01814;Q16720	AT2B3_HUMAN	ATP2B3	Plasma membrane calcium-transporting ATPase 3	41739.8	86233.2	207237	48016.8
Q24JP5	Q24JP5	T132A_HUMAN	TMEM132A	Transmembrane protein 132A	223263	161526	308674	126576
Q3ZCW2	Q3ZCW2	LEGL_HUMAN	LGALSL	Galectin-related protein	40414.5	45780.3		48499.4
Q504Y0	Q504Y0	S39AC_HUMAN	SLC39A12	Zinc transporter ZIP12	154824	248017	332621	211656
Q53RD9	Q53RD9	FBLN7_HUMAN	FBLN7	Fibulin-7	76770	56548.3		31083.1
Q5D862	Q5D862	FILA2_HUMAN	FLG2	Filaggrin-2	1650000	1080000	4820000	1860000
Q5SQN1	Q5SQN1	SNP47_HUMAN	SNAP47	Synaptosomal-associated protein 47	852007	1800000	2020000	861918
Q5T749	Q5T749	KPRP_HUMAN	KPRP	Keratinocyte proline-rich protein	1580000	1300000	5480000	1480000
Q5VU97	Q5VU97	CAHD1_HUMAN	CACHD1	VWFA and cache domain-containing protein 1	39273	28423		18761.5
Q5VVQ6	Q5VVQ6	OTU1_HUMAN	YOD1	Ubiquitin thioesterase OTU1	4910.63		18894.3	10316.3
Q5VW32	Q5VW32	BROX_HUMAN	BROX	BRO1 domain-containing protein BROX	33770.1	84383.8	86816.8	42057.9
Q5XKE5	Q5XKE5	K2C79_HUMAN	KRT79	Keratin, type II cytoskeletal 79	10751.8	23093.6		66033.8
Q6E0U4	Q6E0U4	DMKN_HUMAN	DMKN	Dermokine	27297.1	14882.2	60737.8	25610.9
Q6IA69	Q6IA69	NADE_HUMAN	NADSYN1	Glutamine-dependent NAD(+) synthetase	10198.9			18866.4
Q6IEE7	Q6IEE7	T132E_HUMAN	TMEM132E	Transmembrane protein 132E	16106.5	5734.7		5889.89
Q6KB66	Q6KB66	K2C80_HUMAN	KRT80	Keratin, type II cytoskeletal 80	671445	604826	907501	675232
Q6MZW2	Q6MZW2	FSTL4_HUMAN	FSTL4	Follistatin-related protein 4	115425	106995		50968
Q6N022	Q6N022	TEN4_HUMAN	TENM4	Teneurin-4	29666.7	55618.3		26622.3
Q6NW40	Q6NW40	RGMB_HUMAN	RGMB	Repulsive guidance molecule B	40923.9	72597.8
Q6P4A8	Q6P4A8	PLBL1_HUMAN	PLBD1	Phospholipase B-like 1	50663.8	33471.2	56151.6	87162.2
Q6UVK1	Q6UVK1	CSPG4_HUMAN	CSPG4	Chondroitin sulfate proteoglycan 4	69019.8	24496		25641.9
Q6UW01	Q6UW01	CBLN3_HUMAN	CBLN3	Cerebellin-3	95222.4	68724.1		37887.7
Q6UWH4	Q6UWH4	GAK1B_HUMAN	GASK1B	Golgi-associated kinase 1B	39546.9	37953.9		14604.5
Q6UWP8	Q6UWP8	SBSN_HUMAN	SBSN	Suprabasin	126809	69556.6		125910
Q6UWR7	Q6UWR7	ENPP6_HUMAN	ENPP6	Glycerophosphocholine cholinephosphodiesterase ENPP6	31658.9	79788		41747
Q6UX71	Q6UX71	PXDC2_HUMAN	PLXDC2	Plexin domain-containing protein 2	113274	100931	110220	46414.2
Q6UX72	Q6UX72	B3GN9_HUMAN	B3GNT9	UDP-GlcNAc:betaGal beta-1,3-N-acetylglucosaminyltransferase 9	14487.1	12750.3		5985.39
Q6UX73	Q6UX73;Q6NSJ2	CP089_HUMAN	C16orf89	UPF0764 protein C16orf89	951054	614601	409111	364176
Q6UXK2	Q6UXK2	ISLR2_HUMAN	ISLR2	Immunoglobulin superfamily containing leucine-rich repeat protein 2	17465	22510.1
Q6ZRP7	Q6ZRP7	QSOX2_HUMAN	QSOX2	Sulfhydryl oxidase 2	53347.9	35373.4		21564.9
Q6ZVX7	Q6ZVX7	FBX50_HUMAN	NCCRP1	F-box only protein 50	107583	107464	136226	155200
Q7L5L3	Q7L5L3	GDPD3_HUMAN	GDPD3	Lysophospholipase D GDPD3	71178.2	27233.1	854344	94559.8
Q7LFX5	Q7LFX5	CHSTF_HUMAN	CHST15	Carbohydrate sulfotransferase 15	214747	127755		66220.5
Q7Z3B1	Q7Z3B1	NEGR1_HUMAN	NEGR1	Neuronal growth regulator 1	112127	203450	50676.3	72074.2
Q7Z4W1	Q7Z4W1	DCXR_HUMAN	DCXR	L-xylulose reductase	39767.9	61934.8		63184.1
Q7Z5A7	Q7Z5A7	TAFA5_HUMAN	TAFA5	Chemokine-like protein TAFA-5	46937.3	42279.1		14424.8
Q7Z5L7	Q7Z5L7	PODN_HUMAN	PODN	Podocan	61029.2	50690		26315.4
Q7Z794	Q7Z794	K2C1B_HUMAN	KRT77	Keratin, type II cytoskeletal 1b	764253	626059	2640000	575155
Q7Z7M0	Q7Z7M0	MEGF8_HUMAN	MEGF8	Multiple epidermal growth factor-like domains protein 8	59443.4	65190.2		26887.7
Q86UD1	Q86UD1	OAF_HUMAN	OAF	Out at first protein homolog	216429	236397		98936
Q86UX2	Q86UX2	ITIH5_HUMAN	ITIH5	Inter-alpha-trypsin inhibitor heavy chain H5	189142	131661		78735.9
Q86VE9	Q86VE9	SERC5_HUMAN	SERINC5	Serine incorporator 5	27382.3	35348.9		23396.5
Q86Y38	Q86Y38	XYLT1_HUMAN	XYLT1	Xylosyltransferase 1	24214	23308.3		15575.5
Q86YQ8	Q8IYJ1;Q9HCH3;Q86YQ8	CPNE8_HUMAN	CPNE8	Copine-8	37165.1	92466.7	31693.1	42848.6
Q86YZ3	Q86YZ3	HORN_HUMAN	HRNR	Hornerin	1090000	1140000	2160000	1620000
Q8IUX7	Q8IUX7	AEBP1_HUMAN	AEBP1	Adipocyte enhancer-binding protein 1	96204.1	190226	406673	114548
Q8IV08	Q8IV08	PLD3_HUMAN	PLD3	5'-3' exonuclease PLD3	251380	271794	90591.7	138428
Q8IW52	Q8IW52	SLIK4_HUMAN	SLITRK4	SLIT and NTRK-like protein 4	61629.2	36006.6		33688.6
Q8IW75	Q8IW75	SPA12_HUMAN	SERPINA12	Serpin A12	122773	99068.7	355267	183726
Q8IWA5	Q8IWA5	CTL2_HUMAN	SLC44A2	Choline transporter-like protein 2	36150.9	80985.8		50714.4
Q8N114	Q8N114	SHSA5_HUMAN	SHISA5	Protein shisa-5	700273	1320000	211817	789101
Q8N126	Q8N126	CADM3_HUMAN	CADM3	Cell adhesion molecule 3	16153.9	31109.6		5592.71
Q8N1N4	Q8N1N4	K2C78_HUMAN	KRT78	Keratin, type II cytoskeletal 78	2390000	2340000	7130000	3130000
Q8N3G9	Q8N3G9	TM130_HUMAN	TMEM130	Transmembrane protein 130	28121.4	15298.8
Q8N3T1	Q8N3T1	GLT15_HUMAN	GALNT15	Polypeptide N-acetylgalactosaminyltransferase 15	43621.6	21164		25630.5
Q8N3T6	Q8N3T6	T132C_HUMAN	TMEM132C	Transmembrane protein 132C	46649.7	42532.7		25776.5
Q8N475	Q8N475	FSTL5_HUMAN	FSTL5	Follistatin-related protein 5	37191.8	32172.4		12465.6
Q8NBI6	Q8NBI6	XXLT1_HUMAN	XXYLT1	Xyloside xylosyltransferase 1	284747	280989		147688
Q8NCH0	Q8NCH0	CHSTE_HUMAN	CHST14	Carbohydrate sulfotransferase 14	18293.9	24359.7		9591.23
Q8NCL4	Q8NCL4	GALT6_HUMAN	GALNT6	Polypeptide N-acetylgalactosaminyltransferase 6	17449.3	21891.6		9431.22
Q8NEP3	Q8NEP3	DAAF1_HUMAN	DNAAF1	Dynein axonemal assembly factor 1	25867.9	33015.3	54062.4	10915.4
Q8NEX9	Q8NEX9	DR9C7_HUMAN	SDR9C7	Short-chain dehydrogenase/reductase family 9C member 7	107482	85498.5	254705	120129
Q8NFZ4	Q8N0W4;Q8N2Q7;Q8NFZ3;Q8NFZ4	NLGN2_HUMAN	NLGN2	Neuroligin-2	74464.2	51113.3	94931.3	29924.4
Q8NHP8	Q8NHP8	PLBL2_HUMAN	PLBD2	Putative phospholipase B-like 2	87619.5	93147.4		70817.9
Q8TAG5	Q8TAG5	VTM2A_HUMAN	VSTM2A	V-set and transmembrane domain-containing protein 2A	21053.4	34621.4	33881.4	11345.4
Q8TCC7	Q8TCC7	S22A8_HUMAN	SLC22A8	Organic anion transporter 3	56082.8	155068		65467.8
Q8TDL5	Q8TDL5	BPIB1_HUMAN	BPIFB1	BPI fold-containing family B member 1	78208.3	28981.2		7369.29
Q8TER0	Q8TER0	SNED1_HUMAN	SNED1	Sushi, nidogen and EGF-like domain-containing protein 1	744505	460970		301480
Q8TEU8	Q8TEU8	WFKN2_HUMAN	WFIKKN2	WAP, Kazal, immunoglobulin, Kunitz and NTR domain-containing protein 2	62357.8	72205.5		17728.4
Q8WUM4	Q8WUM4	PDC6I_HUMAN	PDCD6IP	Programmed cell death 6-interacting protein	516781	1180000	721988	624255
Q8WVQ1	Q8WVQ1	CANT1_HUMAN	CANT1	Soluble calcium-activated nucleotidase 1	32630.5	50352		24474.3
Q8WVV4	Q8WVV4	POF1B_HUMAN	POF1B	Protein POF1B	381597	326769	418152	354169
Q8WWI5	Q8WWI5	CTL1_HUMAN	SLC44A1	Choline transporter-like protein 1	10828.4	25261.8	47665.7	25632.4
Q8WXD2	Q8WXD2	SCG3_HUMAN	SCG3	Secretogranin-3	244837	396061	302384	87997.6
Q8WZA1	Q8WZA1	PMGT1_HUMAN	POMGNT1	Protein O-linked-mannose beta-1,2-N-acetylglucosaminyltransferase 1	592255	352227	597691	284067
Q92520	Q92520	FAM3C_HUMAN	FAM3C	Protein FAM3C	299444	352776	188624	132274
Q92542	Q92542	NICA_HUMAN	NCSTN	Nicastrin	43595.7	63955.1		50934.4
Q92743	Q92743	HTRA1_HUMAN	HTRA1	Serine protease HTRA1	92969.5	69121.7	47339.5	38829.7
Q92765	Q92765	SFRP3_HUMAN	FRZB	Secreted frizzled-related protein 3	345818	373185		297698
Q92820	Q92820	GGH_HUMAN	GGH	Gamma-glutamyl hydrolase	166115	85640.6	279992	162563
Q92823	Q92823	NRCAM_HUMAN	NRCAM	Neuronal cell adhesion molecule	359397	413289	226209	163118
Q92859	Q92859	NEO1_HUMAN	NEO1	Neogenin	74376.5	58977.3	44593.2	29325.7
Q92876	Q92876	KLK6_HUMAN	KLK6	Kallikrein-6	774437	1340000	1590000	448699
Q92911	Q92911	SC5A5_HUMAN	SLC5A5	Sodium/iodide cotransporter	785458	2350000	1080000	988407
Q92932	Q92932	PTPR2_HUMAN	PTPRN2	Receptor-type tyrosine-protein phosphatase N2	86193	129941		26927
Q92954	Q92954	PRG4_HUMAN	PRG4	Proteoglycan 4	266971	216001	185097	112262
Q969L2	Q969L2	MAL2_HUMAN	MAL2	Protein MAL2	87435.2	55103	251540	97999.3
Q969P0	Q969P0	IGSF8_HUMAN	IGSF8	Immunoglobulin superfamily member 8	127839	233679	112689	105820
Q969T9	Q969T9	WBP2_HUMAN	WBP2	WW domain-binding protein 2	116973	153235		81046.6
Q96AQ6	Q96AQ6	PBIP1_HUMAN	PBXIP1	Pre-B-cell leukemia transcription factor-interacting protein 1	52980.1	129351	203793	69274.5
Q96CX2	Q96CX2	KCD12_HUMAN	KCTD12	BTB/POZ domain-containing protein KCTD12	13350.5	9172.63	12510	10515.9
Q96D96	Q96D96	HVCN1_HUMAN	HVCN1	Voltage-gated hydrogen channel 1	57282.3	160739	143413	74140.8
Q96DA0	Q96DA0	ZG16B_HUMAN	ZG16B	Zymogen granule protein 16 homolog B	43644.5	46230.4		66352.1
Q96FE5	Q96FE5	LIGO1_HUMAN	LINGO1	Leucine-rich repeat and immunoglobulin-like domain-containing nogo receptor-interacting protein 1	54140	58572.1		32650.7
Q96G03	Q96G03	PGM2_HUMAN	PGM2	Phosphopentomutase	11153.9	19602.3		15304.4
Q96GW7	Q96GW7	PGCB_HUMAN	BCAN	Brevican core protein	443076	620718	111177	155322
Q96IY4	Q96IY4	CBPB2_HUMAN	CPB2	Carboxypeptidase B2	165206	92933.7		87103.6
Q96KN2	Q96KN2	CNDP1_HUMAN	CNDP1	Beta-Ala-His dipeptidase	2510000	1870000	1030000	1090000
Q96L46	Q96L46	CPNS2_HUMAN	CAPNS2	Calpain small subunit 2	97202.7	71271.8		132653
Q96NN9	Q96NN9	AIFM3_HUMAN	AIFM3	Apoptosis-inducing factor 3	32120	79398.3		35553.3
Q96P63	Q96P63	SPB12_HUMAN	SERPINB12	Serpin B12	2220000	1730000	1980000	2010000
Q96PD5	Q96PD5	PGRP2_HUMAN	PGLYRP2	N-acetylmuramoyl-L-alanine amidase	273425	224066	127413	120140
Q96PX8	Q96PX8	SLIK1_HUMAN	SLITRK1	SLIT and NTRK-like protein 1	98172.5	57153.3		45081.5
Q96Q89	Q96Q89	KI20B_HUMAN	KIF20B	Kinesin-like protein KIF20B	3670000	6030000		5630000
Q96QA5	Q96QA5	GSDMA_HUMAN	GSDMA	Gasdermin-A	206230	201965	595473	217752
Q96S97	Q96S97	MYADM_HUMAN	MYADM	Myeloid-associated differentiation marker	86583.8	259979		123872
Q99435	Q99435	NELL2_HUMAN	NELL2	Protein kinase C-binding protein NELL2	944417	594110	584408	402065
Q99436	Q99436	PSB7_HUMAN	PSMB7	Proteasome subunit beta type-7	32997.8	24429.4	150061	37185.4
Q99497	Q99497	PARK7_HUMAN	PARK7	Parkinson disease protein 7	154746	265818	414964	156637
Q99519	Q99519	NEUR1_HUMAN	NEU1	Sialidase-1	66196.8	73659.6		35007.7
Q99523	Q99523	SORT_HUMAN	SORT1	Sortilin	51262.3	98352		54219
Q99574	Q99574	NEUS_HUMAN	SERPINI1	Neuroserpin	580559	674083	275495	265037
Q99735	Q99735	MGST2_HUMAN	MGST2	Microsomal glutathione S-transferase 2	175810	173977		225884
Q99816	Q99816	TS101_HUMAN	TSG101	Tumor susceptibility gene 101 protein	63113.6	110882	351429	76559.8
Q99969	Q99969	RARR2_HUMAN	RARRES2	Retinoic acid receptor responder protein 2	128049	154294	140947	57811.1
Q99983	Q99983	OMD_HUMAN	OMD	Osteomodulin	275634	277411		92745
Q9BQT9	Q9BQT9	CSTN3_HUMAN	CLSTN3	Calsyntenin-3	22469.6	9713.84
Q9BSG5	Q9BSG5	RTBDN_HUMAN	RTBDN	Retbindin	25349.2	28383.5		6916.95
Q9BTY2	Q9BTY2	FUCO2_HUMAN	FUCA2	Plasma alpha-L-fucosidase	56333	66188.5		40683.8
Q9BVC6	Q9BVC6	TM109_HUMAN	TMEM109	Transmembrane protein 109	33378	26579.7	80950.3	29662.3
Q9BVK6	Q9BVK6	TMED9_HUMAN	TMED9	Transmembrane emp24 domain-containing protein 9	65810.3	61895.4		108411
Q9BWS9	Q9BWS9	CHID1_HUMAN	CHID1	Chitinase domain-containing protein 1	62628.6	60343.6		37836.8
Q9BXJ3	Q9BXJ3	C1QT4_HUMAN	C1QTNF4	Complement C1q tumor necrosis factor-related protein 4	34014.8	32066.4		15928.7
Q9BYH1	Q9BYH1	SE6L1_HUMAN	SEZ6L	Seizure 6-like protein	80840	103773		31722.7
Q9BYJ1	Q9BYJ1	LOXE3_HUMAN	ALOXE3	Hydroperoxide isomerase ALOXE3	64381.3	43251.7	61310.2	57078.3
Q9BZR6	Q9BZR6	RTN4R_HUMAN	RTN4R	Reticulon-4 receptor	65215.3	88257.7		37235
Q9C075	Q9C075	K1C23_HUMAN	KRT23	Keratin, type I cytoskeletal 23	143467	115089	383336	143702
Q9C0A0	Q9C0A0	CNTP4_HUMAN	CNTNAP4	Contactin-associated protein-like 4	98244.1	78085.3	77674.8	48186.8
Q9GZP4	Q9GZP4	PITH1_HUMAN	PITHD1	PITH domain-containing protein 1	42256.4	52942.3		75428.3
Q9GZZ8	Q9GZZ8	LACRT_HUMAN	LACRT	Extracellular glycoprotein lacritin	64954.8	45858.1		85130.5
Q9H0E2	Q9H0E2	TOLIP_HUMAN	TOLLIP	Toll-interacting protein	83612.9	101418	345085	121007
Q9H173	Q9H173	SIL1_HUMAN	SIL1	Nucleotide exchange factor SIL1	47719	28769		22449.4
Q9H1C7	Q9H1C7	CYTM1_HUMAN	CYSTM1	Cysteine-rich and transmembrane domain-containing protein 1	503611	1080000	809614	625382
Q9H3G5	Q9H3G5	CPVL_HUMAN	CPVL	Probable serine carboxypeptidase CPVL	145428	129878		70672.1
Q9H444	Q9H444	CHM4B_HUMAN	CHMP4B	Charged multivesicular body protein 4b	20246.8	43227.6		23316.6
Q9H4D0	Q9H4D0	CSTN2_HUMAN	CLSTN2	Calsyntenin-2	41403.6	35871.1		17026.2
Q9H4F8	Q9H4F8	SMOC1_HUMAN	SMOC1	SPARC-related modular calcium-binding protein 1	30507.4			31519.2
Q9H7P6	Q9H7P6	MB12B_HUMAN	MVB12B	Multivesicular body subunit 12B	25644.1	44044.3		25735.2
Q9H9S5	Q9H9S5	FKRP_HUMAN	FKRP	Ribitol 5-phosphate transferase FKRP	58507.1	38295.3		21856
Q9HB40	Q9HB40	RISC_HUMAN	SCPEP1	Retinoid-inducible serine carboxypeptidase	46888.5	28360.1		31332.1
Q9HC56	Q9HC56	PCDH9_HUMAN	PCDH9	Protocadherin-9	15071	4983.4
Q9HC84	Q9HC84	MUC5B_HUMAN	MUC5B	Mucin-5B	24926.2	73065.2
Q9HCB6	Q9HCB6	SPON1_HUMAN	SPON1	Spondin-1	102683	189708	94643.4	73455.2
Q9HCY8	Q9HCY8	S10AE_HUMAN	S100A14	Protein S100-A14	32890.1	20571.9	57188.6	72936.2
Q9HDB5	Q9HDB5	NRX3B_HUMAN	NRXN3	Neurexin-3-beta	25435.1	29354.9		14353.6
Q9HDC9	Q9HDC9	APMAP_HUMAN	APMAP	Adipocyte plasma membrane-associated protein	66297.6	50765.9		33823.6
Q9NP55	Q9NP55	BPIA1_HUMAN	BPIFA1	BPI fold-containing family A member 1	75371.5	46954.3	120263	41248.4
Q9NPR2	Q9NPR2	SEM4B_HUMAN	SEMA4B	Semaphorin-4B	34848	24951.5		9630.28
Q9NQ79	Q9NQ79	CRAC1_HUMAN	CRTAC1	Cartilage acidic protein 1	172010	191279		83593.7
Q9NQ84	Q9NQ84	GPC5C_HUMAN	GPRC5C	G-protein coupled receptor family C group 5 member C	47382.4	113344	100200	64207.6
Q9NR34	Q9NR34	MA1C1_HUMAN	MAN1C1	Mannosyl-oligosaccharide 1,2-alpha-mannosidase IC	90289.4	77025.2	141327	41794.9
Q9NRN5	Q9NRN5	OLFL3_HUMAN	OLFML3	Olfactomedin-like protein 3	325774	342396	318804	167938
Q9NRQ2	Q9NRQ2	PLS4_HUMAN	PLSCR4	Phospholipid scramblase 4	15367.3	31127.2		24912.7
Q9NS98	Q9NS98	SEM3G_HUMAN	SEMA3G	Semaphorin-3G	76594.4	77727.9		42735.7
Q9NSB2	Q9NSB2	KRT84_HUMAN	KRT84	Keratin, type II cuticular Hb4	12778.5	1460000		36163.8
Q9NSD5	Q9NSD5	S6A13_HUMAN	SLC6A13	Sodium- and chloride-dependent GABA transporter 2	6048.88	10765.6
Q9NT99	Q9NT99	LRC4B_HUMAN	LRRC4B	Leucine-rich repeat-containing protein 4B	42760.1	57278.7	50535.1	28778.6
Q9NX62	Q9NX62	IMPA3_HUMAN	BPNT2	Golgi-resident adenosine 3',5'-bisphosphate 3'-phosphatase	140444	169693	108162	57714.3
Q9NY15	Q9NY15	STAB1_HUMAN	STAB1	Stabilin-1	12241.2
Q9NY97	Q9NY97	B3GN2_HUMAN	B3GNT2	N-acetyllactosaminide beta-1,3-N-acetylglucosaminyltransferase 2	60216.9	66180.2		31729
Q9NYQ8	Q9NYQ8	FAT2_HUMAN	FAT2	Protocadherin Fat 2	256274	168604	229732	114386
Q9NZH8	Q9NZH8	IL36G_HUMAN	IL36G	Interleukin-36 gamma	56675.8	41938.6	128351	78937
Q9NZP8	Q9NZP8	C1RL_HUMAN	C1RL	Complement C1r subcomponent-like protein	48956.9	41675.3	40884	13865.5
Q9NZT1	Q9NZT1	CALL5_HUMAN	CALML5	Calmodulin-like protein 5	128109	302938	619014	166638
Q9P0K1	Q9P0K1	ADA22_HUMAN	ADAM22	Disintegrin and metalloproteinase domain-containing protein 22	11214.3	14609.2		15564.3
Q9P121	Q9P121	NTRI_HUMAN	NTM	Neurotrimin	200254	277601	283724	94874.9
Q9P2B2	Q9P2B2	FPRP_HUMAN	PTGFRN	Prostaglandin F2 receptor negative regulator	16841.9	62360.4		26469.5
Q9P2S2	P58401;Q9P2S2	NRX2A_HUMAN	NRXN2	Neurexin-2	585192	402656	368835	253022
Q9UBP4	Q9UBP4	DKK3_HUMAN	DKK3	Dickkopf-related protein 3	1400000	2170000	964228	554569
Q9UBQ6	Q9UBQ6	EXTL2_HUMAN	EXTL2	Exostosin-like 2	78647.8	75565.9	94331.8	51379.5
Q9UBX1	Q9UBX1	CATF_HUMAN	CTSF	Cathepsin F	166711	136224	156326	67403.2
Q9UBX5	Q9UBX5	FBLN5_HUMAN	FBLN5	Fibulin-5	309799	163182	137562	129378
Q9UF11	Q9UF11	PKHB1_HUMAN	PLEKHB1	Pleckstrin homology domain-containing family B member 1	28832.5	64577.3		48407.6
Q9UGM5	Q9UGM5	FETUB_HUMAN	FETUB	Fetuin-B	199245	180639		90573.1
Q9UHG3	Q9UHG3	PCYOX_HUMAN	PCYOX1	Prenylcysteine oxidase 1	90906.8	71597.3		57037.1
Q9UHL4	Q9UHL4	DPP2_HUMAN	DPP7	Dipeptidyl peptidase 2	62633.5	50428.3		50926.9
Q9UI42	Q9UI42	CBPA4_HUMAN	CPA4	Carboxypeptidase A4	17015.7	20433.1	65796.5	34897.9
Q9UJ70	Q9UJ70	NAGK_HUMAN	NAGK	N-acetyl-D-glucosamine kinase	54802.3	56307.8		106659
Q9UK41	Q9UK41	VPS28_HUMAN	VPS28	Vacuolar protein sorting-associated protein 28 homolog	18120.5	25277	57406	26727.1
Q9UK55	Q9UK55	ZPI_HUMAN	SERPINA10	Protein Z-dependent protease inhibitor	96375.9	70331.6		44137.9
Q9UKG4	Q9UKG4	S13A4_HUMAN	SLC13A4	Solute carrier family 13 member 4	23484.6	54805.7		36825.9
Q9UKM7	Q9UKM7	MA1B1_HUMAN	MAN1B1	Endoplasmic reticulum mannosyl-oligosaccharide 1,2-alpha-mannosidase	53952.8	36390.7		20481.9
Q9UKY0	Q9UKY0	PRND_HUMAN	PRND	Prion-like protein doppel	31997.2	87503		57801.5
Q9ULB1	Q9ULB1	NRX1A_HUMAN	NRXN1	Neurexin-1	360121	293067	294315	183404
Q9ULF5	Q9ULF5	S39AA_HUMAN	SLC39A10	Zinc transporter ZIP10	107347	264851		120768
Q9ULI3	Q9ULI3	HEG1_HUMAN	HEG1	Protein HEG homolog 1	36531.9	71533.2	121655	38708.7
Q9ULP0	Q9ULP0	NDRG4_HUMAN	NDRG4	Protein NDRG4	371116	316738		186974
Q9ULX7	Q9ULX7	CAH14_HUMAN	CA14	Carbonic anhydrase 14	53535.7	126272		60958.5
Q9UM47	Q9UM47	NOTC3_HUMAN	NOTCH3	Neurogenic locus notch homolog protein 3	15375.1
Q9UN36	Q9UN36	NDRG2_HUMAN	NDRG2	Protein NDRG2	371876	258297		170592
Q9UN70	Q9UN70	PCDGK_HUMAN	PCDHGC3	Protocadherin gamma-C3	66458.2	57537.6		29249.4
Q9UNW1	Q9UNW1	MINP1_HUMAN	MINPP1	Multiple inositol polyphosphate phosphatase 1	70576	81040.8		28119.5
Q9UPU3	Q9UPU3	SORC3_HUMAN	SORCS3	VPS10 domain-containing receptor SorCS3	10033.6
Q9UQM7	Q9UQM7	KCC2A_HUMAN	CAMK2A	Calcium/calmodulin-dependent protein kinase type II subunit alpha	24387.4	21254		13580.9
Q9Y240	Q9Y240	CLC11_HUMAN	CLEC11A	C-type lectin domain family 11 member A	79537.8	151981		25099.7
Q9Y274	Q9Y274	SIA10_HUMAN	ST3GAL6	Type 2 lactosamine alpha-2,3-sialyltransferase	16703.3	14447
Q9Y289	Q9Y289	SC5A6_HUMAN	SLC5A6	Sodium-dependent multivitamin transporter	43647.9	94983.7	112482	51767.1
Q9Y2E5	Q9Y2E5	MA2B2_HUMAN	MAN2B2	Epididymis-specific alpha-mannosidase	261604	135538	326697	74940.7
Q9Y2T3	Q9Y2T3	GUAD_HUMAN	GDA	Guanine deaminase	31571.1	29174.3		28795.2
Q9Y3R4	Q9Y3R4	NEUR2_HUMAN	NEU2	Sialidase-2	99839	95949.6		149990
Q9Y446	Q9Y446	PKP3_HUMAN	PKP3	Plakophilin-3	21639.7	44418.3		30808.5
Q9Y4C0	Q9Y4C0	NRX3A_HUMAN	NRXN3	Neurexin-3	223128	245178	478076	120681
Q9Y5F6	Q9Y5F6	PCDGM_HUMAN	PCDHGC5	Protocadherin gamma-C5	16529.5			17439.3
Q9Y5I4	Q9Y5I4	PCDC2_HUMAN	PCDHAC2	Protocadherin alpha-C2	201751	128485		85200.4
Q9Y646	Q9Y646	CBPQ_HUMAN	CPQ	Carboxypeptidase Q	158119	137264	95308.1	81830.3
Q9Y6N7	Q9Y6N7	ROBO1_HUMAN	ROBO1	Roundabout homolog 1	60075.5	26699.1		25478.7
Q9Y6R7	Q9Y6R7	FCGBP_HUMAN	FCGBP	IgGFc-binding protein	427767	690073	632906	479038

## Sheet: Immunocapture 500uL group MBR
Protein.Group	Protein.Ids	Protein.Names	Genes	First.Protein.Description	GroupMBR_500_1	GroupMBR_500_2	GroupMBR_500_3	GroupMBR_500_4
P21926	P21926	CD9_HUMAN	CD9	CD9 antigen	6980000	5450000	6550000	3590000
P08962	P08962	CD63_HUMAN	CD63	CD63 antigen	1310000	609149	701102	1330000
P60033	P60033	CD81_HUMAN	CD81	CD81 antigen	6080000	3810000	3380000	10600000
A0A075B6H7;A0A0C4DH55;P01624	P01624;A0A075B6H7;A0A0C4DH55	KV315_HUMAN;KV37_HUMAN;KVD07_HUMAN	IGKV3-15;IGKV3-7;IGKV3D-7	Probable non-functional immunoglobulin kappa variable 3-7	2950000	16600000	2930000	4240000
A0A075B6I0	A0A075B6I0	LV861_HUMAN	IGLV8-61	Immunoglobulin lambda variable 8-61	134174	1740000	144290	222989
A0A075B6I9	A0A075B6I9	LV746_HUMAN	IGLV7-46	Immunoglobulin lambda variable 7-46		254704	18698.9	30891.5
A0A075B6K5;P80748	P80748;A0A075B6K5	LV321_HUMAN;LV39_HUMAN	IGLV3-21;IGLV3-9	Immunoglobulin lambda variable 3-9		42040.2	14510.3
A0A075B6R9;A0A0C4DH68	A0A075B6R9;A0A0C4DH68	KV224_HUMAN;KVD24_HUMAN	IGKV2-24;IGKV2D-24	Probable non-functional immunoglobulin kappa variable 2D-24	122014	908308	90672.9	188457
A0A075B6S2;A2NJV5	A0A075B6S2;A2NJV5	KV229_HUMAN;KVD29_HUMAN	IGKV2-29;IGKV2D-29	Immunoglobulin kappa variable 2D-29	992577	8510000	831561	1660000
A0A087WSY6	A0A087WSY6	KVD15_HUMAN	IGKV3D-15	Immunoglobulin kappa variable 3D-15	106015	862048	144739	126416
A0A0A0MRZ8;P04433	P04433;A0A0A0MRZ8	KV311_HUMAN;KVD11_HUMAN	IGKV3-11;IGKV3D-11	Immunoglobulin kappa variable 3D-11	1450000	7160000	1350000	2440000
A0A0A0MS15	A0A0A0MS15;A0A0B4J1V6	HV349_HUMAN	IGHV3-49	Immunoglobulin heavy variable 3-49	112997	403417	130100	274786
A0A0A0MT36;A0A0C4DH26	A0A0A0MT36;A0A0C4DH26	KVD21_HUMAN;KVD41_HUMAN	IGKV6D-21;IGKV6D-41	Immunoglobulin kappa variable 6D-21		108921
A0A0B4J1U7	A0A0B4J1U7	HV601_HUMAN	IGHV6-1	Immunoglobulin heavy variable 6-1		384576	28774.2
A0A0B4J1V0	A0A0B4J1V0	HV315_HUMAN	IGHV3-15	Immunoglobulin heavy variable 3-15	48051	347288	53989.5	160094
A0A0B4J1X5	P01764;P01768;P01772;P01767;A0A0B4J1X5;A0A0C4DH42;P0DP02;P0DP03	HV374_HUMAN	IGHV3-74	Immunoglobulin heavy variable 3-74	354797	2620000	263967	525273
A0A0B4J1Y8	A0A0B4J1Y8	LV949_HUMAN	IGLV9-49	Immunoglobulin lambda variable 9-49	57767.1	507288	66590.9	61669.5
A0A0B4J1Y9	A0A0B4J1Y9	HV372_HUMAN	IGHV3-72	Immunoglobulin heavy variable 3-72	120393	70123.4	99882	307777
A0A0B4J2D5;P0DPI2	A0A0B4J2D5;P0DPI2	GAL3A_HUMAN;GAL3B_HUMAN	GATD3;GATD3B	Putative glutamine amidotransferase-like class 1 domain-containing protein 3B, mitochondrial		33819.1
A0A0C4DH25	A0A0C4DH25	KVD20_HUMAN	IGKV3D-20	Immunoglobulin kappa variable 3D-20	315245	1900000	278178	444282
A0A0C4DH35	A0A0C4DH35	HV335_HUMAN	IGHV3-35	Probable non-functional immunoglobulin heavy variable 3-35	163922	130137	85366.7	129566
A0A0C4DH36	A0A0C4DH36	HV338_HUMAN	IGHV3-38	Probable non-functional immunoglobulin heavy variable 3-38		130884
A0A0J9YX35	A0A0J9YX35	HV64D_HUMAN	IGHV3-64D	Immunoglobulin heavy variable 3-64D	35555.8	327956	18456.3	14995.2
A0AV96	A0AV96;Q8TBY0;Q9NQ94	RBM47_HUMAN	RBM47	RNA-binding protein 47		52370.8
A0AVT1	A0AVT1	UBA6_HUMAN	UBA6	Ubiquitin-like modifier-activating enzyme 6		215007
A0FGR8	A0FGR8	ESYT2_HUMAN	ESYT2	Extended synaptotagmin-2		65965.4
A0FGR9	A0FGR9	ESYT3_HUMAN	ESYT3	Extended synaptotagmin-3		100312	15224.4
A0M8Q6	A0M8Q6	IGLC7_HUMAN	IGLC7	Immunoglobulin lambda constant 7	265264	802002	261129	777689
A0MZ66	A0MZ66	SHOT1_HUMAN	SHTN1	Shootin-1		60866.8
A1A5D9	A1A5D9	BICL2_HUMAN	BICDL2	BICD family-like cargo adapter 2		179905
A1IGU5	A1IGU5	ARH37_HUMAN	ARHGEF37	Rho guanine nucleotide exchange factor 37		140630
A1L0T0	A1L0T0	HACL2_HUMAN	ILVBL	2-hydroxyacyl-CoA lyase 2		99145.5
A5D8V6	A5D8V6	VP37C_HUMAN	VPS37C	Vacuolar protein sorting-associated protein 37C	151528	180516	113694	356540
A5YKK6	A5YKK6	CNOT1_HUMAN	CNOT1	CCR4-NOT transcription complex subunit 1		125375
A6NC98	A6NC98	CC88B_HUMAN	CCDC88B	Coiled-coil domain-containing protein 88B	53725.9	102344
A6NDG6	A6NDG6	PGP_HUMAN	PGP	Glycerol-3-phosphate phosphatase		169859
A6NFQ2	A6NFQ2	TCAF2_HUMAN	TCAF2	TRPM8 channel-associated factor 2		483533
A6NLU5	A6NLU5	VTM2B_HUMAN	VSTM2B	V-set and transmembrane domain-containing protein 2B	62865.6	31907.5	50243.4	150596
A7KAX9	A7KAX9	RHG32_HUMAN	ARHGAP32	Rho GTPase-activating protein 32		66010.7
A8K2U0	A8K2U0	A2ML1_HUMAN	A2ML1	Alpha-2-macroglobulin-like protein 1	223241	2680000	335529	153211
A8MWD9;P62308	P62308;A8MWD9	RUXGL_HUMAN;RUXG_HUMAN	SNRPG;SNRPGP15	Putative small nuclear ribonucleoprotein G-like protein 15		190240
B3EWG3;B3EWG5;B3EWG6	B3EWG5;B3EWG3;B3EWG6	FM25A_HUMAN;FM25C_HUMAN;FM25G_HUMAN	FAM25A;FAM25C;FAM25G	Protein FAM25A		186730
B9A064	B9A064;P0DOX8	IGLL5_HUMAN	IGLL5	Immunoglobulin lambda-like polypeptide 5	2690000	6940000	1690000	4830000
E9PAV3;Q13765	Q13765;E9PAV3	NACAM_HUMAN;NACA_HUMAN	NACA	Nascent polypeptide-associated complex subunit alpha, muscle-specific form	41826.1	1130000	54428.1
M0QZC1	M0QZC1	RN225_HUMAN	RNF225	RING finger protein 225		114473
O00115	O00115	DNS2A_HUMAN	DNASE2	Deoxyribonuclease-2-alpha		278815	50758.1
O00116	O00116	ADAS_HUMAN	AGPS	Alkyldihydroxyacetonephosphate synthase, peroxisomal		18074.7
O00139	O00139	KIF2A_HUMAN	KIF2A	Kinesin-like protein KIF2A		60598.1
O00142	O00142	KITM_HUMAN	TK2	Thymidine kinase 2, mitochondrial	456570	193316	256438	328990
O00151	O00151	PDLI1_HUMAN	PDLIM1	PDZ and LIM domain protein 1		446590
O00154	O00154	BACH_HUMAN	ACOT7	Cytosolic acyl coenzyme A thioester hydrolase		290313
O00159	O00159	MYO1C_HUMAN	MYO1C	Unconventional myosin-Ic	7921.99	281773
O00161	O00161	SNP23_HUMAN	SNAP23	Synaptosomal-associated protein 23	45216.9	112231	14609.3
O00168	O00168	PLM_HUMAN	FXYD1	Phospholemman	526566	282256	272114	633149
O00170	O00170	AIP_HUMAN	AIP	AH receptor-interacting protein		114893
O00178	O00178	GTPB1_HUMAN	GTPBP1	GTP-binding protein 1		55725.9
O00186	O00186	STXB3_HUMAN	STXBP3	Syntaxin-binding protein 3		123151	13027.9
O00194	O00194	RB27B_HUMAN	RAB27B	Ras-related protein Rab-27B		328241	28744.3
O00203	O00203	AP3B1_HUMAN	AP3B1	AP-3 complex subunit beta-1		313478
O00204	O00204	ST2B1_HUMAN	SULT2B1	Sulfotransferase 2B1		1470000
O00212	O00212	RHOD_HUMAN	RHOD	Rho-related GTP-binding protein RhoD	26171.2	18694.6	15877.6	42096.5
O00214	O00214	LEG8_HUMAN	LGALS8	Galectin-8		106117
O00217	O00217	NDUS8_HUMAN	NDUFS8	NADH dehydrogenase [ubiquinone] iron-sulfur protein 8, mitochondrial		118926
O00231	O00231	PSD11_HUMAN	PSMD11	26S proteasome non-ATPase regulatory subunit 11		772552
O00232	O00232	PSD12_HUMAN	PSMD12	26S proteasome non-ATPase regulatory subunit 12		172152
O00233	O00233	PSMD9_HUMAN	PSMD9	26S proteasome non-ATPase regulatory subunit 9		218479
O00244	O00244	ATOX1_HUMAN	ATOX1	Copper transport protein ATOX1		62461.8
O00264	O00264	PGRC1_HUMAN	PGRMC1	Membrane-associated progesterone receptor component 1		244394	28583.7
O00267	O00267	SPT5H_HUMAN	SUPT5H	Transcription elongation factor SPT5		95653
O00299	O00299	CLIC1_HUMAN	CLIC1	Chloride intracellular channel protein 1	41144.2	3200000	38149.4	79011.6
O00303	O00303	EIF3F_HUMAN	EIF3F	Eukaryotic translation initiation factor 3 subunit F		690617
O00391	O00391	QSOX1_HUMAN	QSOX1	Sulfhydryl oxidase 1	2710000	1610000	2010000	3770000
O00399	O00399	DCTN6_HUMAN	DCTN6	Dynactin subunit 6		26513.2
O00401	O00401	WASL_HUMAN	WASL	Actin nucleation-promoting factor WASL		219766
O00410	O00410	IPO5_HUMAN	IPO5	Importin-5		129900
O00422	O00422	SAP18_HUMAN	SAP18	Histone deacetylase complex subunit SAP18		193490	7756.39
O00429	O00429	DNM1L_HUMAN	DNM1L	Dynamin-1-like protein		327351
O00442	O00442	RTCA_HUMAN	RTCA	RNA 3'-terminal phosphate cyclase		129215
O00451	O00451	GFRA2_HUMAN	GFRA2	GDNF family receptor alpha-2	68169.5	32572.3	48106.8	124064
O00462	O00462	MANBA_HUMAN	MANBA	Beta-mannosidase	57035.4	57278.6	54093	54592.8
O00468	O00468	AGRIN_HUMAN	AGRN	Agrin	324045	108623	221997	389426
O00483	O00483	NDUA4_HUMAN	NDUFA4	Cytochrome c oxidase subunit NDUFA4		76274.8
O00487	O00487	PSDE_HUMAN	PSMD14	26S proteasome non-ATPase regulatory subunit 14		816888	14536.6
O00501	O00501	CLD5_HUMAN	CLDN5	Claudin-5	603886	320649	388405	753418
O00505	O00505	IMA4_HUMAN	KPNA3	Importin subunit alpha-4		104510
O00515	O00515	LAD1_HUMAN	LAD1	Ladinin-1		302110
O00533	O00533	NCHL1_HUMAN	CHL1	Neural cell adhesion molecule L1-like protein	690617	391147	666106	938659
O00534	O00534	VMA5A_HUMAN	VWA5A	von Willebrand factor A domain-containing protein 5A	17382.6	228515	20398.5
O00560	O00560	SDCB1_HUMAN	SDCBP	Syntenin-1	2570000	1590000	1830000	2350000
O00567	O00567	NOP56_HUMAN	NOP56	Nucleolar protein 56		209587
O00571	O00571;O15523	DDX3X_HUMAN	DDX3X	ATP-dependent RNA helicase DDX3X	39179	1180000	24568.9
O00584	O00584	RNT2_HUMAN	RNASET2	Ribonuclease T2	25051.2	122659	29753.2	98009.9
O00625	O00625	PIR_HUMAN	PIR	Pirin		44811.4
O00743	O00743	PPP6_HUMAN	PPP6C	Serine/threonine-protein phosphatase 6 catalytic subunit		56133.8
O00754	O00754	MA2B1_HUMAN	MAN2B1	Lysosomal alpha-mannosidase		86042
O00764	O00764	PDXK_HUMAN	PDXK	Pyridoxal kinase		264643
O14498	O14498	ISLR_HUMAN	ISLR	Immunoglobulin superfamily containing leucine-rich repeat protein	603055	234905	405810	896673
O14513	O14513	NCKP5_HUMAN	NCKAP5	Nck-associated protein 5	810618	397498	59568.2	124158
O14514	O14514	AGRB1_HUMAN	ADGRB1	Adhesion G protein-coupled receptor B1	56813			92093.5
O14548	O14548	COX7R_HUMAN	COX7A2L	Cytochrome c oxidase subunit 7A-related protein, mitochondrial		101816
O14579	O14579	COPE_HUMAN	COPE	Coatomer subunit epsilon		296603
O14594	O14594	NCAN_HUMAN	NCAN	Neurocan core protein	178067	93789.8	153880	284623
O14617	O14617	AP3D1_HUMAN	AP3D1	AP-3 complex subunit delta-1		112765
O14618	O14618	CCS_HUMAN	CCS	Copper chaperone for superoxide dismutase		69905.7
O14639	O14639	ABLM1_HUMAN	ABLIM1	Actin-binding LIM protein 1		93332.4
O14657	O14657	TOR1B_HUMAN	TOR1B	Torsin-1B		126381
O14672	O14672	ADA10_HUMAN	ADAM10	Disintegrin and metalloproteinase domain-containing protein 10	296546	211235	179897	361527
O14681	O14681	EI24_HUMAN	EI24	Etoposide-induced protein 2.4 homolog		22311.3
O14732	O14732	IMPA2_HUMAN	IMPA2	Inositol monophosphatase 2	141636	706248	233982	70495.8
O14735	O14735	CDIPT_HUMAN	CDIPT	CDP-diacylglycerol--inositol 3-phosphatidyltransferase		38331.5
O14737	O14737	PDCD5_HUMAN	PDCD5	Programmed cell death protein 5		30269.9
O14744	O14744	ANM5_HUMAN	PRMT5	Protein arginine N-methyltransferase 5		214404
O14745	O14745	NHRF1_HUMAN	NHERF1	Na(+)/H(+) exchange regulatory cofactor NHE-RF1	171490	461680	100005	206202
O14773	O14773	TPP1_HUMAN	TPP1	Tripeptidyl-peptidase 1	24423	205872	14279.5	41129.4
O14776	O14776	TCRG1_HUMAN	TCERG1	Transcription elongation regulator 1		68223.5
O14787	O14787	TNPO2_HUMAN	TNPO2	Transportin-2		92736.9
O14791	O14791	APOL1_HUMAN	APOL1	Apolipoprotein L1	859135	165927	578016	1080000
O14817	O14817	TSN4_HUMAN	TSPAN4	Tetraspanin-4	796356	472638	462704	1080000
O14818	O14818	PSA7_HUMAN	PSMA7	Proteasome subunit alpha type-7	169552	1830000	236888	167580
O14841	O14841	OPLA_HUMAN	OPLAH	5-oxoprolinase		208754
O14896	O14896	IRF6_HUMAN	IRF6	Interferon regulatory factor 6		15922.6
O14908	O14908;Q8TF64	GIPC1_HUMAN	GIPC1	PDZ domain-containing protein GIPC1		146970
O14936	O14936	CSKP_HUMAN	CASK	Peripheral plasma membrane protein CASK		57196
O14949	O14949	QCR8_HUMAN	UQCRQ	Cytochrome b-c1 complex subunit 8	17463.7	402466	41680
O14950;P19105	O14950;P19105;P24844	ML12A_HUMAN;ML12B_HUMAN	MYL12A;MYL12B	Myosin regulatory light chain 12B		1980000
O14964	O14964	HGS_HUMAN	HGS	Hepatocyte growth factor-regulated tyrosine kinase substrate		119654
O14974	O14974	MYPT1_HUMAN	PPP1R12A	Protein phosphatase 1 regulatory subunit 12A		22683.7
O14976	O14976	GAK_HUMAN	GAK	Cyclin-G-associated kinase		170141
O14979	O14979	HNRDL_HUMAN	HNRNPDL	Heterogeneous nuclear ribonucleoprotein D-like		153709
O14980	O14980	XPO1_HUMAN	XPO1	Exportin-1		82275.3
O15020	O15020	SPTN2_HUMAN	SPTBN2	Spectrin beta chain, non-erythrocytic 2		326696	39860.6
O15027	O15027	SC16A_HUMAN	SEC16A	Protein transport protein Sec16A		114118
O15031	O15031	PLXB2_HUMAN	PLXNB2	Plexin-B2	316768	200917	250330	387485
O15067	O15067	PUR4_HUMAN	PFAS	Phosphoribosylformylglycinamidine synthase		56456.2
O15127	O15127	SCAM2_HUMAN	SCAMP2	Secretory carrier-associated membrane protein 2		153562	9716.71
O15143	O15143	ARC1B_HUMAN	ARPC1B	Actin-related protein 2/3 complex subunit 1B		439707
O15144	O15144	ARPC2_HUMAN	ARPC2	Actin-related protein 2/3 complex subunit 2		1250000	6081.02
O15145	O15145	ARPC3_HUMAN	ARPC3	Actin-related protein 2/3 complex subunit 3	27112.3	2020000	28490.4
O15160	O15160	RPAC1_HUMAN	POLR1C	DNA-directed RNA polymerases I and III subunit RPAC1		88797.2
O15162	O15162	PLS1_HUMAN	PLSCR1	Phospholipid scramblase 1	395115	164616	221904	609342
O15173	O15173	PGRC2_HUMAN	PGRMC2	Membrane-associated progesterone receptor component 2		574421	15773.3
O15197	O15197	EPHB6_HUMAN	EPHB6	Ephrin type-B receptor 6	106431	31076.9	73938.1	116248
O15212	O15212	PFD6_HUMAN	PFDN6	Prefoldin subunit 6		74910.5
O15230	O15230	LAMA5_HUMAN	LAMA5	Laminin subunit alpha-5	12700000	4750000	9920000	16100000
O15231	O15231	ZN185_HUMAN	ZNF185	Zinc finger protein 185		907176
O15240	O15240	VGF_HUMAN	VGF	Neurosecretory protein VGF	1020000	447979	787320	1570000
O15247	O15247	CLIC2_HUMAN	CLIC2	Chloride intracellular channel protein 2		141893
O15254	O15254	ACOX3_HUMAN	ACOX3	Peroxisomal acyl-coenzyme A oxidase 3		54374.5
O15260	O15260	SURF4_HUMAN	SURF4	Surfeit locus protein 4		45759.3
O15264	O15264	MK13_HUMAN	MAPK13	Mitogen-activated protein kinase 13		1070000	22057.3
O15269	O15269	SPTC1_HUMAN	SPTLC1	Serine palmitoyltransferase 1		216467
O15270	O15270	SPTC2_HUMAN	SPTLC2	Serine palmitoyltransferase 2		124830
O15296	O15296	LX15B_HUMAN	ALOX15B	Polyunsaturated fatty acid lipoxygenase ALOX15B		65108
O15305	O15305	PMM2_HUMAN	PMM2	Phosphomannomutase 2		136473
O15321	O15321	TM9S1_HUMAN	TM9SF1	Transmembrane 9 superfamily member 1		63907.6
O15347	O15347	HMGB3_HUMAN	HMGB3	High mobility group protein B3		100893
O15355	O15355	PPM1G_HUMAN	PPM1G	Protein phosphatase 1G		48552.6
O15371	O15371	EIF3D_HUMAN	EIF3D	Eukaryotic translation initiation factor 3 subunit D		205383
O15372	O15372	EIF3H_HUMAN	EIF3H	Eukaryotic translation initiation factor 3 subunit H		474955
O15394	O15394	NCAM2_HUMAN	NCAM2	Neural cell adhesion molecule 2	201566	115469	162660	277671
O15400	O15400	STX7_HUMAN	STX7	Syntaxin-7		87923
O15431	O15431	COPT1_HUMAN	SLC31A1	High affinity copper uptake protein 1	236169	158299	95105	125401
O15498	O15498	YKT6_HUMAN	YKT6	Synaptobrevin homolog YKT6	22314.3	76377.6	11525.1	30561.9
O15511	O15511	ARPC5_HUMAN	ARPC5	Actin-related protein 2/3 complex subunit 5		2640000	35069.7
O15533	O15533	TPSN_HUMAN	TAPBP	Tapasin		72063.4
O15551	O15551	CLD3_HUMAN	CLDN3	Claudin-3	113389	72583.7	42339.5	97863.8
O43143	O43143;O60231;Q14562	DHX15_HUMAN	DHX15	ATP-dependent RNA helicase DHX15		391173	81601.4
O43148	O43148	MCES_HUMAN	RNMT	mRNA cap guanine-N7 methyltransferase		94214.6
O43169	O43169	CYB5B_HUMAN	CYB5B	Cytochrome b5 type B		99685.6
O43173	O43173	SIA8C_HUMAN	ST8SIA3	Sia-alpha-2,3-Gal-beta-1,4-GlcNAc-R:alpha 2,8-sialyltransferase	161888	60262	124656	242293
O43175	O43175	SERA_HUMAN	PHGDH	D-3-phosphoglycerate dehydrogenase	51662.5	1790000	49275
O43237	O43237	DC1L2_HUMAN	DYNC1LI2	Cytoplasmic dynein 1 light intermediate chain 2		120746
O43240	O43240	KLK10_HUMAN	KLK10	Kallikrein-10	9575.75	713396	26457.9
O43242	O43242	PSMD3_HUMAN	PSMD3	26S proteasome non-ATPase regulatory subunit 3		831398	12333.2
O43246	O43246	CTR4_HUMAN	SLC7A4	Cationic amino acid transporter 4	27319.1	15063.5	42913.7
O43252	O43252	PAPS1_HUMAN	PAPSS1	Bifunctional 3'-phosphoadenosine 5'-phosphosulfate synthase 1		52345.7
O43278	O43278	SPIT1_HUMAN	SPINT1	Kunitz-type protease inhibitor 1		59387.9
O43299	O43299	AP5Z1_HUMAN	AP5Z1	AP-5 complex subunit zeta-1	658272	3560000	897722	511559
O43324	O43324	MCA3_HUMAN	EEF1E1	Eukaryotic translation elongation factor 1 epsilon-1		185139
O43390	O43390	HNRPR_HUMAN	HNRNPR	Heterogeneous nuclear ribonucleoprotein R		245326
O43396	O43396	TXNL1_HUMAN	TXNL1	Thioredoxin-like protein 1	195138	596520	6297.5
O43399	O43399	TPD54_HUMAN	TPD52L2	Tumor protein D54		626280
O43405	O43405	COCH_HUMAN	COCH	Cochlin	64936.4	30221.2	49485.9	121778
O43447	O43447	PPIH_HUMAN	PPIH	Peptidyl-prolyl cis-trans isomerase H		132223
O43488	O43488	ARK72_HUMAN	AKR7A2	Aflatoxin B1 aldehyde reductase member 2		129313
O43490	O43490	PROM1_HUMAN	PROM1	Prominin-1	223870	133061	153232	165442
O43491	O43491	E41L2_HUMAN	EPB41L2	Band 4.1-like protein 2	27344	38515.6
O43493	O43493	TGON2_HUMAN	TGOLN2	Trans-Golgi network integral membrane protein 2	11714	29316.8	12757.7	58007.8
O43505	O43505	B4GA1_HUMAN	B4GAT1	Beta-1,4-glucuronyltransferase 1	2910000	1290000	2240000	4140000
O43529	O43529	CHSTA_HUMAN	CHST10	Carbohydrate sulfotransferase 10	125425	88832.3	94550.2	96470.4
O43548	O43548	TGM5_HUMAN	TGM5	Protein-glutamine gamma-glutamyltransferase 5	107738	140306	115770	94462.8
O43556	O43556	SGCE_HUMAN	SGCE	Epsilon-sarcoglycan	114887	49696.6	102884	177829
O43570	O43570	CAH12_HUMAN	CA12	Carbonic anhydrase 12	18843.8	11581.2	9646.95	21968.7
O43583	O43583	DENR_HUMAN	DENR	Density-regulated protein		88805.8
O43592	O43592	XPOT_HUMAN	XPOT	Exportin-T		80077.6
O43615	O43615	TIM44_HUMAN	TIMM44	Mitochondrial import inner membrane translocase subunit TIM44		45353.7
O43617	O43617	TPPC3_HUMAN	TRAPPC3	Trafficking protein particle complex subunit 3		117693
O43633	O43633	CHM2A_HUMAN	CHMP2A	Charged multivesicular body protein 2a	56835.3	323970	42377.7	111426
O43639	O43639	NCK2_HUMAN	NCK2	Cytoplasmic protein NCK2		244068
O43657	O43657	TSN6_HUMAN	TSPAN6	Tetraspanin-6	596162	358575	450337	1170000
O43660	O43660	PLRG1_HUMAN	PLRG1	Pleiotropic regulator 1		36302.4
O43665	O43665	RGS10_HUMAN	RGS10	Regulator of G-protein signaling 10		15720
O43670	O43670	ZN207_HUMAN	ZNF207	BUB3-interacting and GLEBS motif-containing protein ZNF207		93354
O43676	O43676	NDUB3_HUMAN	NDUFB3	NADH dehydrogenase [ubiquinone] 1 beta subcomplex subunit 3		216048
O43678	O43678	NDUA2_HUMAN	NDUFA2	NADH dehydrogenase [ubiquinone] 1 alpha subcomplex subunit 2		161925
O43681	O43681	GET3_HUMAN	GET3	ATPase GET3		59780.6
O43684	O43684	BUB3_HUMAN	BUB3	Mitotic checkpoint protein BUB3		263382
O43707	O43707;P12814	ACTN4_HUMAN	ACTN4	Alpha-actinin-4	39600.8	5150000	35536.4
O43708	O43708	MAAI_HUMAN	GSTZ1	Maleylacetoacetate isomerase		56066
O43739;Q15438;Q99418	O43739;Q15438;Q99418	CYH1_HUMAN;CYH2_HUMAN;CYH3_HUMAN	CYTH1;CYTH2;CYTH3	Cytohesin-3		131061
O43747	O43747	AP1G1_HUMAN	AP1G1	AP-1 complex subunit gamma-1		322791
O43759	O43759	SNG1_HUMAN	SYNGR1	Synaptogyrin-1		229230	29497.6
O43760	O43760	SNG2_HUMAN	SYNGR2	Synaptogyrin-2	212753	2020000	223990	145346
O43765	O43765	SGTA_HUMAN	SGTA	Small glutamine-rich tetratricopeptide repeat-containing protein alpha		143351
O43776	O43776	SYNC_HUMAN	NARS1	Asparagine--tRNA ligase, cytoplasmic		816648	17722.1
O43790	O43790;P78385;P78386;Q14533;A6NCN2	KRT86_HUMAN	KRT86	Keratin, type II cuticular Hb6	138012	34784.5	185730	247581
O43795	O43795	MYO1B_HUMAN	MYO1B	Unconventional myosin-Ib		309086
O43809	O43809	CPSF5_HUMAN	NUDT21	Cleavage and polyadenylation specificity factor subunit 5		376071
O43813	O43813	LANC1_HUMAN	LANCL1	Glutathione S-transferase LANCL1	85631.3	1020000	49169.5	44972.6
O43815	O43815	STRN_HUMAN	STRN	Striatin		227312
O43837	O43837	IDH3B_HUMAN	IDH3B	Isocitrate dehydrogenase [NAD] subunit beta, mitochondrial		36090.5
O43847	O43847	NRDC_HUMAN	NRDC	Nardilysin		169968
O43854	O43854	EDIL3_HUMAN	EDIL3	EGF-like repeat and discoidin I-like domain-containing protein 3	4700000	2320000	2870000	5570000
O43865;Q96HN2	O43865;Q96HN2	SAHH2_HUMAN;SAHH3_HUMAN	AHCYL1;AHCYL2	S-adenosylhomocysteine hydrolase-like protein 1		117409
O43866	O43866	CD5L_HUMAN	CD5L	CD5 antigen-like	11084	163780	14608.7
O43896;O60333;Q12756	O43896;O60333;Q12756	KIF1A_HUMAN;KIF1B_HUMAN;KIF1C_HUMAN	KIF1A;KIF1B;KIF1C	Kinesin-like protein KIF1C		18457.4
O60218	C9JRZ8;O60218	AK1BA_HUMAN	AKR1B10	Aldo-keto reductase family 1 member B10		243064
O60235	O60235	TM11D_HUMAN	TMPRSS11D	Transmembrane protease serine 11D		157328
O60241	O60241	AGRB2_HUMAN	ADGRB2	Adhesion G protein-coupled receptor B2	55501.3	22860.1	35203	80504.8
O60259	O60259	KLK8_HUMAN	KLK8	Kallikrein-8		14474.4
O60264	O60264;P28370	SMCA5_HUMAN	SMARCA5	SWI/SNF-related matrix-associated actin-dependent regulator of chromatin subfamily A member 5		88492.1
O60271	O60271;Q9UPT6	JIP4_HUMAN	SPAG9	C-Jun-amino-terminal kinase-interacting protein 4		200250
O60306	O60306	AQR_HUMAN	AQR	RNA helicase aquarius	275841	102832
O60313	O60313	OPA1_HUMAN	OPA1	Dynamin-like 120 kDa protein, mitochondrial		66391.7
O60437	O60437	PEPL_HUMAN	PPL	Periplakin		4100000	34100.7
O60493	O60493	SNX3_HUMAN	SNX3	Sorting nexin-3	9580.13	396513	18043.4
O60502	O60502	OGA_HUMAN	OGA	Protein O-GlcNAcase		208548
O60506	O60506	HNRPQ_HUMAN	SYNCRIP	Heterogeneous nuclear ribonucleoprotein Q	30005.9	1080000
O60524	O60524	NEMF_HUMAN	NEMF	Ribosome quality control complex subunit NEMF		72640.5
O60610	O60610	DIAP1_HUMAN	DIAPH1	Protein diaphanous homolog 1		362516
O60613	O60613	SEP15_HUMAN	SELENOF	Selenoprotein F	16152.2		10894.6
O60645	O60645	EXOC3_HUMAN	EXOC3	Exocyst complex component 3		228003
O60664	O60664	PLIN3_HUMAN	PLIN3	Perilipin-3		410209	13549.9
O60701	O60701	UGDH_HUMAN	UGDH	UDP-glucose 6-dehydrogenase	22310.8	141354	22227	16616.9
O60716	O60716	CTND1_HUMAN	CTNND1	Catenin delta-1		291795
O60739;P41567	P41567;O60739	EIF1B_HUMAN;EIF1_HUMAN	EIF1;EIF1B	Eukaryotic translation initiation factor 1b		230964
O60762	O60762	DPM1_HUMAN	DPM1	Dolichol-phosphate mannosyltransferase subunit 1		74523.7
O60763	O60763	USO1_HUMAN	USO1	General vesicular transport factor p115		550292
O60784	O60784	TOM1_HUMAN	TOM1	Target of Myb1 membrane trafficking protein	17655.7	199303	13543.5	27587.8
O60814;P58876;P62807;Q5QNW6;Q93079;Q99877;Q99879;Q99880	O60814;P06899;P23527;P33778;P57053;P58876;P62807;Q16778;Q5QNW6;Q8N257;Q93079;Q96A08;Q99877;Q99879;Q99880	H2B1C_HUMAN;H2B1D_HUMAN;H2B1H_HUMAN;H2B1K_HUMAN;H2B1L_HUMAN;H2B1M_HUMAN;H2B1N_HUMAN;H2B2F_HUMAN	H2BC12;H2BC13;H2BC14;H2BC15;H2BC18;H2BC4;H2BC5;H2BC9	Histone H2B type 1-K	365749	18300000	353741	353019
O60826	O60826	CCD22_HUMAN	CCDC22	Coiled-coil domain-containing protein 22		93339.6
O60832	O60832	DKC1_HUMAN	DKC1	H/ACA ribonucleoprotein complex subunit DKC1		345480
O60841	O60841	IF2P_HUMAN	EIF5B	Eukaryotic translation initiation factor 5B		122439
O60869	O60869	EDF1_HUMAN	EDF1	Endothelial differentiation-related factor 1		240330
O60883	O60883	G37L1_HUMAN	GPR37L1	G-protein coupled receptor 37-like 1	96182	35631.4	50698.4	135583
O60884	O60884	DNJA2_HUMAN	DNAJA2	DnaJ homolog subfamily A member 2		217152
O60888	O60888	CUTA_HUMAN	CUTA	Protein CutA	246748	357844	151946	523258
O60911	O60911	CATL2_HUMAN	CTSV	Cathepsin L2	39110.8	361938	69329.9	87863.8
O60925	O60925	PFD1_HUMAN	PFDN1	Prefoldin subunit 1		244426
O60928	O60928	KCJ13_HUMAN	KCNJ13	Inward rectifier potassium channel 13	1520000	718775	1010000	1580000
O60936	O60936	NOL3_HUMAN	NOL3	Nucleolar protein 3		158166
O75071	O75071	EFC14_HUMAN	EFCAB14	EF-hand calcium-binding domain-containing protein 14	44155		26377.2
O75083	O75083	WDR1_HUMAN	WDR1	WD repeat-containing protein 1	76880.1	2650000	68123.5	70872.8
O75131	O75131	CPNE3_HUMAN	CPNE3	Copine-3	71543.9	314406	52524.3	86328.7
O75144	O75144	ICOSL_HUMAN	ICOSLG	ICOS ligand	99277.7	53431.1	54227.6	152880
O75146	O75146	HIP1R_HUMAN	HIP1R	Huntingtin-interacting protein 1-related protein		406466
O75152	O75152	ZC11A_HUMAN	ZC3H11A	Zinc finger CCCH domain-containing protein 11A		60383.2
O75153	O75153	CLU_HUMAN	CLUH	Clustered mitochondria protein homolog		211871
O75185	O75185	AT2C2_HUMAN	ATP2C2	Calcium-transporting ATPase type 2C member 2		47158.1
O75190	O75190;P25686;Q8NHS0	DNJB6_HUMAN	DNAJB6	DnaJ homolog subfamily B member 6	88095.4	361375	44685.5	63158.9
O75223	O75223	GGCT_HUMAN	GGCT	Gamma-glutamylcyclotransferase	477479	7250000	870132	566545
O75251	O75251	NDUS7_HUMAN	NDUFS7	NADH dehydrogenase [ubiquinone] iron-sulfur protein 7, mitochondrial		167599
O75306	O75306	NDUS2_HUMAN	NDUFS2	NADH dehydrogenase [ubiquinone] iron-sulfur protein 2, mitochondrial	63696.3	82068.3	54290.2
O75312	O75312	ZPR1_HUMAN	ZPR1	Zinc finger protein ZPR1		19705.9
O75326	O75326	SEM7A_HUMAN	SEMA7A	Semaphorin-7A	76892.2	195233	98338.4	260594
O75340	O75340	PDCD6_HUMAN	PDCD6	Programmed cell death protein 6	171577	630018	244179	221858
O75342	O75342	LX12B_HUMAN	ALOX12B	Arachidonate 12-lipoxygenase, 12R-type	402759	1020000	708773	306385
O75347	O75347	TBCA_HUMAN	TBCA	Tubulin-specific chaperone A		208481
O75348	O75348	VATG1_HUMAN	ATP6V1G1	V-type proton ATPase subunit G 1		587191	4143.54
O75351	O75351	VPS4B_HUMAN	VPS4B	Vacuolar protein sorting-associated protein 4B	68167.9	938178	46873.6	56795.3
O75354	O75354	ENTP6_HUMAN	ENTPD6	Ectonucleoside triphosphate diphosphohydrolase 6	68432.7	22459	47617.2	107069
O75367	O75367	H2AY_HUMAN	MACROH2A1	Core histone macro-H2A.1	6231.66	1980000	9541.28
O75368	O75368	SH3L1_HUMAN	SH3BGRL	Adapter SH3BGRL		218771
O75369	O75369	FLNB_HUMAN	FLNB	Filamin-B	30049.4	1510000	20323.5	102042
O75390	O75390	CISY_HUMAN	CS	Citrate synthase, mitochondrial		682238
O75396	O75396	SC22B_HUMAN	SEC22B	Vesicle-trafficking protein SEC22b		373365	16624.3
O75400	O75400	PR40A_HUMAN	PRPF40A	Pre-mRNA-processing factor 40 homolog A		132154
O75436	O75436	VP26A_HUMAN	VPS26A	Vacuolar protein sorting-associated protein 26A	93231.1	1290000	149304	73513.8
O75438	O75438	NDUB1_HUMAN	NDUFB1	NADH dehydrogenase [ubiquinone] 1 beta subcomplex subunit 1		79254.2
O75467;Q6AW86	O75467;Q6AW86	Z324A_HUMAN;Z324B_HUMAN	ZNF324;ZNF324B	Zinc finger protein 324A	203845	1610000	177387	168672
O75477	O75477	ERLN1_HUMAN	ERLIN1	Erlin-1		44709.6
O75489	O75489	NDUS3_HUMAN	NDUFS3	NADH dehydrogenase [ubiquinone] iron-sulfur protein 3, mitochondrial		412744	13235.2
O75493	O75493	CAH11_HUMAN	CA11	Carbonic anhydrase-related protein 11	48174.3	30510.6	41020.2
O75494;Q8WXF0	O75494;Q8WXF0	SRS10_HUMAN;SRS12_HUMAN	SRSF10;SRSF12	Serine/arginine-rich splicing factor 10	42519.4	101418
O75503	O75503	CLN5_HUMAN	CLN5	Ceroid-lipofuscinosis neuronal protein 5	62928.6	90469	63715.2	117749
O75531	O75531	BAF_HUMAN	BANF1	Barrier-to-autointegration factor		267695
O75533	O75533	SF3B1_HUMAN	SF3B1	Splicing factor 3B subunit 1		227599
O75534	O75534	CSDE1_HUMAN	CSDE1	Cold shock domain-containing protein E1		136544
O75556	O75556	SG2A1_HUMAN	SCGB2A1	Mammaglobin-B	133610	2750000	170649
O75569	O75569	PRKRA_HUMAN	PRKRA	Interferon-inducible double-stranded RNA-dependent protein kinase activator A		158223
O75592	O75592	MYCB2_HUMAN	MYCBP2	E3 ubiquitin-protein ligase MYCBP2		59056.2	21822.3
O75604	O75604	UBP2_HUMAN	USP2	Ubiquitin carboxyl-terminal hydrolase 2		49010.3
O75608	O75608	LYPA1_HUMAN	LYPLA1	Acyl-protein thioesterase 1	336018	1890000	316051	221607
O75626	O75626	PRDM1_HUMAN	PRDM1	PR domain zinc finger protein 1		193215
O75635	O75635	SPB7_HUMAN	SERPINB7	Serpin B7	258780	1440000	432309	186111
O75643	O75643	U520_HUMAN	SNRNP200	U5 small nuclear ribonucleoprotein 200 kDa helicase		219678
O75674	O75674	TM1L1_HUMAN	TOM1L1	TOM1-like protein 1	436163	303663	275127	538435
O75676	O75676	KS6A4_HUMAN	RPS6KA4	Ribosomal protein S6 kinase alpha-4		39986.2
O75694	O75694	NU155_HUMAN	NUP155	Nuclear pore complex protein Nup155		281527
O75695	O75695	XRP2_HUMAN	RP2	Protein XRP2	26445.2	60084.7	18488.8	17389.2
O75711	O75711	SCRG1_HUMAN	SCRG1	Scrapie-responsive protein 1	693724	466792	590499	1560000
O75746	O75746	S2512_HUMAN	SLC25A12	Electrogenic aspartate/glutamate antiporter SLC25A12, mitochondrial	40915.9	154082	33634.6
O75787	O75787	RENR_HUMAN	ATP6AP2	Renin receptor	1340000	532375	919373	1320000
O75821	O75821	EIF3G_HUMAN	EIF3G	Eukaryotic translation initiation factor 3 subunit G		300277
O75822	O75822	EIF3J_HUMAN	EIF3J	Eukaryotic translation initiation factor 3 subunit J		226286
O75828	O75828	CBR3_HUMAN	CBR3	Carbonyl reductase [NADPH] 3		332260
O75832	O75832	PSD10_HUMAN	PSMD10	26S proteasome non-ATPase regulatory subunit 10		70163.4
O75843	O75843	AP1G2_HUMAN	AP1G2	AP-1 complex subunit gamma-like 2		105882
O75844	O75844	FACE1_HUMAN	ZMPSTE24	CAAX prenyl protease 1 homolog		37076
O75874	O75874	IDHC_HUMAN	IDH1	Isocitrate dehydrogenase [NADP] cytoplasmic	179018	2890000	307681	269734
O75882	O75882	ATRN_HUMAN	ATRN	Attractin	13060.9	35051.3	21815.6	36856.2
O75886	O75886	STAM2_HUMAN	STAM2	Signal transducing adapter molecule 2		64932.9
O75888	O75888	TNF13_HUMAN	TNFSF13	Tumor necrosis factor ligand superfamily member 13	87247.7	25264.1	53337.7	74856.4
O75915	O75915	PRAF3_HUMAN	ARL6IP5	PRA1 family protein 3		319688
O75935	O75935	DCTN3_HUMAN	DCTN3	Dynactin subunit 3		335307
O75936	O75936	BODG_HUMAN	BBOX1	Gamma-butyrobetaine dioxygenase		591726
O75937	O75937	DNJC8_HUMAN	DNAJC8	DnaJ homolog subfamily C member 8		81494.8
O75947	O75947	ATP5H_HUMAN	ATP5PD	ATP synthase subunit d, mitochondrial		554022
O75954	O75954	TSN9_HUMAN	TSPAN9	Tetraspanin-9	61377.3	75021.8	67835.6
O75955	O75955	FLOT1_HUMAN	FLOT1	Flotillin-1	333183	266764	153415	355851
O75964	O75964	ATP5L_HUMAN	ATP5MG	ATP synthase subunit g, mitochondrial		301241
O76003	O76003	GLRX3_HUMAN	GLRX3	Glutaredoxin-3		574389
O76009	O76011;O76009	KT33A_HUMAN	KRT33A	Keratin, type I cuticular Ha3-I	454745	385509	380435	359848
O76021	O76021	RL1D1_HUMAN	RSL1D1	Ribosomal L1 domain-containing protein 1		53141.2
O76027	O76027	ANXA9_HUMAN	ANXA9	Annexin A9		282444
O76041	O76041	NEBL_HUMAN	NEBL	Nebulette		32978.6
O76062	O76062	ERG24_HUMAN	TM7SF2	Delta(14)-sterol reductase TM7SF2		362757	30735.7
O76094	O76094	SRP72_HUMAN	SRP72	Signal recognition particle subunit SRP72		156892
O94766	O94766	B3GA3_HUMAN	B3GAT3	Galactosylgalactosylxylosylprotein 3-beta-glucuronosyltransferase 3	41984.8	18269.9	34824.7
O94769	O94769	ECM2_HUMAN	ECM2	Extracellular matrix protein 2	399688	122927	267408	598921
O94772	O94772	LY6H_HUMAN	LY6H	Lymphocyte antigen 6H	410450	202751	245218	839327
O94776	O94776	MTA2_HUMAN	MTA2	Metastasis-associated protein MTA2		235254
O94804	O94804	STK10_HUMAN	STK10	Serine/threonine-protein kinase 10		303005
O94826	O94826	TOM70_HUMAN	TOMM70	Mitochondrial import receptor subunit TOM70		149783
O94832	O94832	MYO1D_HUMAN	MYO1D	Unconventional myosin-Id		269221
O94856	O94856	NFASC_HUMAN	NFASC	Neurofascin	290298	125461	236946	568752
O94874	O94874	UFL1_HUMAN	UFL1	E3 UFM1-protein ligase 1		207016
O94901	O94901	SUN1_HUMAN	SUN1	SUN domain-containing protein 1		196584
O94903	O94903	PLPHP_HUMAN	PLPBP	Pyridoxal phosphate homeostasis protein		143495
O94905	O75477;O94905	ERLN2_HUMAN	ERLIN2	Erlin-2		362642	20008.4
O94906	O94906	PRP6_HUMAN	PRPF6	Pre-mRNA-processing factor 6		125071
O94919	O94919	ENDD1_HUMAN	ENDOD1	Endonuclease domain-containing 1 protein	56725.1	153474	43443.4	100179
O94967	O94967	WDR47_HUMAN	WDR47	WD repeat-containing protein 47		34387.4
O94979	O94979	SC31A_HUMAN	SEC31A	Protein transport protein Sec31A		185890	10452.9
O94985	O94985	CSTN1_HUMAN	CLSTN1	Calsyntenin-1	1020000	745227	848320	2260000
O94992	O94992	HEXI1_HUMAN	HEXIM1	Protein HEXIM1		127347
O95070	O95070	YIF1A_HUMAN	YIF1A	Protein YIF1A		51188.4	16456.4
O95104;Q9UPN6	O95104;Q9UPN6	SCAF4_HUMAN;SCAF8_HUMAN	SCAF4;SCAF8	SR-related and CTD-associated factor 4		24674.8
O95163	O95163	ELP1_HUMAN	ELP1	Elongator complex protein 1		67015.3
O95164	O95164	UBL3_HUMAN	UBL3	Ubiquitin-like protein 3	43222	431765	37657.2	57132.1
O95168	O95168	NDUB4_HUMAN	NDUFB4	NADH dehydrogenase [ubiquinone] 1 beta subcomplex subunit 4		362338
O95171	O95171	SCEL_HUMAN	SCEL	Sciellin	176187	127737
O95183	O95183	VAMP5_HUMAN	VAMP5	Vesicle-associated membrane protein 5	23997	35795.2	26255.9
O95196	O95196	CSPG5_HUMAN	CSPG5	Chondroitin sulfate proteoglycan 5	193406	106574	111122	201268
O95197	O95197	RTN3_HUMAN	RTN3	Reticulon-3	8415.31	144010
O95202	O95202	LETM1_HUMAN	LETM1	Mitochondrial proton/calcium exchanger protein		157390
O95232	O95232	LC7L3_HUMAN	LUC7L3	Luc7-like protein 3		62818.4
O95274	O95274	LYPD3_HUMAN	LYPD3	Ly6/PLAUR domain-containing protein 3		16764.8
O95292	O95292	VAPB_HUMAN	VAPB	Vesicle-associated membrane protein-associated protein B/C		705016	11932.6
O95294	O95294	RASL1_HUMAN	RASAL1	RasGAP-activating-like protein 1		60258.1
O95295	O95295	SNAPN_HUMAN	SNAPIN	SNARE-associated protein Snapin		126644
O95299	O95299	NDUAA_HUMAN	NDUFA10	NADH dehydrogenase [ubiquinone] 1 alpha subcomplex subunit 10, mitochondrial		153468
O95302	O95302	FKBP9_HUMAN	FKBP9	Peptidyl-prolyl cis-trans isomerase FKBP9		50503.3
O95336	O95336	6PGL_HUMAN	PGLS	6-phosphogluconolactonase		971675	26166.6
O95340	O95340	PAPS2_HUMAN	PAPSS2	Bifunctional 3'-phosphoadenosine 5'-phosphosulfate synthase 2		222621
O95352	O95352	ATG7_HUMAN	ATG7	Ubiquitin-like modifier-activating enzyme ATG7		231401
O95359	O95359	TACC2_HUMAN	TACC2	Transforming acidic coiled-coil-containing protein 2		71540.7
O95361	O95361;Q309B1	TRI16_HUMAN	TRIM16	Tripartite motif-containing protein 16		440426
O95373	O95373	IPO7_HUMAN	IPO7	Importin-7		263131
O95390	O95390	GDF11_HUMAN	GDF11	Growth/differentiation factor 11	75517.1	21937.3	52968.3	142933
O95394	O95394	AGM1_HUMAN	PGM3	Phosphoacetylglucosamine mutase		52163.1
O95428	O95428	PPN_HUMAN	PAPLN	Papilin	107553	35922	72996	217929
O95433	O95433	AHSA1_HUMAN	AHSA1	Activator of 90 kDa heat shock protein ATPase homolog 1	13740.6	242427	5347.56
O95445	O95445	APOM_HUMAN	APOM	Apolipoprotein M	768634	330675	480966	1130000
O95470	O95470	SGPL1_HUMAN	SGPL1	Sphingosine-1-phosphate lyase 1		58262.7
O95479	O95479	G6PE_HUMAN	H6PD	GDH/6PGL endoplasmic bifunctional protein		159728	7677.49
O95486	O95486	SC24A_HUMAN	SEC24A	Protein transport protein Sec24A		117723
O95502	O95502	NPTXR_HUMAN	NPTXR	Neuronal pentraxin receptor	341468	167744	265497	606546
O95551	O95551	TYDP2_HUMAN	TDP2	Tyrosyl-DNA phosphodiesterase 2		38014.4
O95562	O95562	SFT2B_HUMAN	SFT2D2	Vesicle transport protein SFT2B		35363
O95571	O95571	ETHE1_HUMAN	ETHE1	Persulfide dioxygenase ETHE1, mitochondrial		302695
O95678	O95678	K2C75_HUMAN	KRT75	Keratin, type II cytoskeletal 75	84429.4
O95716	O95716	RAB3D_HUMAN	RAB3D	Ras-related protein Rab-3D		958204
O95721	O95721	SNP29_HUMAN	SNAP29	Synaptosomal-associated protein 29		117709	13936.3
O95747	O95747	OXSR1_HUMAN	OXSR1	Serine/threonine-protein kinase OSR1		252894
O95757	O95757	HS74L_HUMAN	HSPA4L	Heat shock 70 kDa protein 4L		169008
O95758	O95758	PTBP3_HUMAN	PTBP3	Polypyrimidine tract-binding protein 3		305791
O95777	O95777	LSM8_HUMAN	LSM8	U6 snRNA-associated Sm-like protein LSm8		141845
O95782	O95782	AP2A1_HUMAN	AP2A1	AP-2 complex subunit alpha-1	79202.9	441364	59939.2	94353.8
O95786	O95786	RIGI_HUMAN	RIGI	Antiviral innate immune response receptor RIG-I		119635
O95793	O95793	STAU1_HUMAN	STAU1	Double-stranded RNA-binding protein Staufen homolog 1		99350
O95817	O95817	BAG3_HUMAN	BAG3	BAG family molecular chaperone regulator 3		206456
O95831	O95831	AIFM1_HUMAN	AIFM1	Apoptosis-inducing factor 1, mitochondrial		128383
O95833	O95833	CLIC3_HUMAN	CLIC3	Chloride intracellular channel protein 3		337172
O95834	O95834	EMAL2_HUMAN	EML2	Echinoderm microtubule-associated protein-like 2		290534
O95861	O95861	BPNT1_HUMAN	BPNT1	3'(2'),5'-bisphosphate nucleotidase 1		216840
O95865	O95865	DDAH2_HUMAN	DDAH2	N(G),N(G)-dimethylarginine dimethylaminohydrolase 2	83610.7	380972	93342	116332
O95881	O95881	TXD12_HUMAN	TXNDC12	Thioredoxin domain-containing protein 12		390834
O95967	O95967	FBLN4_HUMAN	EFEMP2	EGF-containing fibulin-like extracellular matrix protein 2	2820000	367791	1660000	2530000
O95999	O95999	BCL10_HUMAN	BCL10	B-cell lymphoma/leukemia 10		93286.2
O96000	O96000	NDUBA_HUMAN	NDUFB10	NADH dehydrogenase [ubiquinone] 1 beta subcomplex subunit 10		186405
O96005	O96005	CLPT1_HUMAN	CLPTM1	Putative lipid scramblase CLPTM1		86569.3
O96008	O96008	TOM40_HUMAN	TOMM40	Mitochondrial import receptor subunit TOM40 homolog		1860000
O96011	O96011	PX11B_HUMAN	PEX11B	Peroxisomal membrane protein 11B		57447.6
O96019	O96019	ACL6A_HUMAN	ACTL6A	Actin-like protein 6A		138710
P00167	P00167	CYB5_HUMAN	CYB5A	Cytochrome b5		289600
P00325;P00326	P00325;P00326	ADH1B_HUMAN;ADH1G_HUMAN	ADH1B;ADH1C	All-trans-retinol dehydrogenase [NAD(+)] ADH1B	71367.9	22292.6	36978.9	49229.2
P00338	P00338	LDHA_HUMAN	LDHA	L-lactate dehydrogenase A chain	623396	34200000	412960	719786
P00352	P00352	AL1A1_HUMAN	ALDH1A1	Aldehyde dehydrogenase 1A1	28324.2	256653	29584.2	39129.4
P00367	P00367;P49448	DHE3_HUMAN	GLUD1	Glutamate dehydrogenase 1, mitochondrial		398817
P00387	P00387	NB5R3_HUMAN	CYB5R3	NADH-cytochrome b5 reductase 3		571459	7304.26
P00390	P00390	GSHR_HUMAN	GSR	Glutathione reductase, mitochondrial	15776.1	292506	39015.7
P00403	P00403	COX2_HUMAN	MT-CO2	Cytochrome c oxidase subunit 2		920501	13245.7
P00414	P00414	COX3_HUMAN	MT-CO3	Cytochrome c oxidase subunit 3		55098.5
P00441	P00441	SODC_HUMAN	SOD1	Superoxide dismutase [Cu-Zn]	589500	879860	779405	768326
P00450	P00450	CERU_HUMAN	CP	Ceruloplasmin	928979	1140000	709981	2090000
P00491	P00491	PNPH_HUMAN	PNP	Purine nucleoside phosphorylase	144474	2040000	171482
P00492	P00492	HPRT_HUMAN	HPRT1	Hypoxanthine-guanine phosphoribosyltransferase	103367	1130000	149259	185545
P00505	P00505	AATM_HUMAN	GOT2	Aspartate aminotransferase, mitochondrial	72736.7	1860000	55538.9
P00558	P00558	PGK1_HUMAN	PGK1	Phosphoglycerate kinase 1	268358	12600000	247773	443830
P00568	P00568	KAD1_HUMAN	AK1	Adenylate kinase isoenzyme 1	320201	635361	190235	274144
P00734	P00734	THRB_HUMAN	F2	Prothrombin	925178	565662	765998	854694
P00736	P00736	C1R_HUMAN	C1R	Complement C1r subcomponent	353598	226385	330373	609668
P00738	P00738	HPT_HUMAN	HP	Haptoglobin	1590000	2930000	1470000	2760000
P00739	P00739	HPTR_HUMAN	HPR	Haptoglobin-related protein	108469	132217	52322.3	229482
P00740	P00740	FA9_HUMAN	F9	Coagulation factor IX	131549	67139.8	93459.4	183552
P00742	P00742	FA10_HUMAN	F10	Coagulation factor X	87741.6	32740.5	63417.3	174411
P00746	P00746	CFAD_HUMAN	CFD	Complement factor D	170572	78966.8	89521.2	314292
P00747	P00747	PLMN_HUMAN	PLG	Plasminogen	1770000	1980000	1520000	3070000
P00748	P00748	FA12_HUMAN	F12	Coagulation factor XII	107210	60487.5	87746.6	203867
P00751	P00751	CFAB_HUMAN	CFB	Complement factor B	1940000	1480000	1660000	3080000
P00846	P00846	ATP6_HUMAN	MT-ATP6	ATP synthase subunit a		272603
P00915	P00915	CAH1_HUMAN	CA1	Carbonic anhydrase 1	23025.7		63015.4
P00918	P00918	CAH2_HUMAN	CA2	Carbonic anhydrase 2	252554	9980000	150522	283362
P00966	P00966	ASSY_HUMAN	ASS1	Argininosuccinate synthase	38635.2	210574	41005.6	33252
P01008	P01008	ANT3_HUMAN	SERPINC1	Antithrombin-III	375679	426805	403239	1110000
P01009	P01009	A1AT_HUMAN	SERPINA1	Alpha-1-antitrypsin	11100000	9530000	9460000	25000000
P01011	P01011	AACT_HUMAN	SERPINA3	Alpha-1-antichymotrypsin	1300000	1740000	982557	4610000
P01019	P01019	ANGT_HUMAN	AGT	Angiotensinogen	10300000	7420000	6430000	21000000
P01023	P01023	A2MG_HUMAN	A2M	Alpha-2-macroglobulin	1780000	2940000	1480000	3870000
P01024	P01024	CO3_HUMAN	C3	Complement C3	8870000	7870000	6800000	13300000
P01031	P01031	CO5_HUMAN	C5	Complement C5	555818	411394	382190	1020000
P01033	P01033	TIMP1_HUMAN	TIMP1	Metalloproteinase inhibitor 1	59960	72576.8	76896	46166.9
P01034	P01034	CYTC_HUMAN	CST3	Cystatin-C	47500000	19000000	34500000	54100000
P01036	P01036	CYTS_HUMAN	CST4	Cystatin-S		954972	63396.5
P01040	P01040	CYTA_HUMAN	CSTA	Cystatin-A	1350000	9820000	2340000	745874
P01042	P01042	KNG1_HUMAN	KNG1	Kininogen-1	1750000	872079	1220000	3240000
P01111	P01111;P01116	RASN_HUMAN	NRAS	GTPase NRas	270912	773118	153387	336343
P01344	P01344	IGF2_HUMAN	IGF2	Insulin-like growth factor II	381977	243691	379796	422366
P01591	P01591	IGJ_HUMAN	JCHAIN	Immunoglobulin J chain	496915	25600000	1130000	430915
P01593;P01594	P01593;P01594	KV133_HUMAN;KVD33_HUMAN	IGKV1-33;IGKV1D-33	Immunoglobulin kappa variable 1D-33	6979.36	102032		31136.4
P01602	P01602;P0DOX7	KV105_HUMAN	IGKV1-5	Immunoglobulin kappa variable 1-5	288853	1090000	227110	658392
P01619	P01619	KV320_HUMAN	IGKV3-20	Immunoglobulin kappa variable 3-20	2530000	14100000	2110000	2020000
P01700	P01700	LV147_HUMAN	IGLV1-47	Immunoglobulin lambda variable 1-47	384129	3000000	127021	609136
P01701	P01701	LV151_HUMAN	IGLV1-51	Immunoglobulin lambda variable 1-51	264101	1580000	226545	476721
P01717	P01717;A0A075B6K4	LV325_HUMAN	IGLV3-25	Immunoglobulin lambda variable 3-25	89664.3	372827	69895.2	209995
P01764;P01768;P0DP03	P01764;P01768;P0DP03	HV323_HUMAN;HV330_HUMAN;HVC05_HUMAN	IGHV3-23;IGHV3-30;IGHV3-30-5	Immunoglobulin heavy variable 3-23	197985	116559	163788	486910
P01780	P01762;P01763;P01766;P01780;P01782;A0A0B4J1V1;A0A0B4J1X8;A0A0C4DH32;P0DP04	HV307_HUMAN	IGHV3-7	Immunoglobulin heavy variable 3-7	986325	7030000	813465	1370000
P01782;P0DP04	P01782;P0DP04	HV309_HUMAN;HV43D_HUMAN	IGHV3-43D;IGHV3-9	Immunoglobulin heavy variable 3-9	48563.5	25972.4	35119	97288.7
P01833	P01833	PIGR_HUMAN	PIGR	Polymeric immunoglobulin receptor	174013	19600000	730689	82649.2
P01834	P01834;P0DOX7	IGKC_HUMAN	IGKC	Immunoglobulin kappa constant	3290000	11600000	1950000	6830000
P01857	P01857;P0DOX5	IGHG1_HUMAN	IGHG1	Immunoglobulin heavy constant gamma 1	22600000	68200000	17500000	43100000
P01859	P01859	IGHG2_HUMAN	IGHG2	Immunoglobulin heavy constant gamma 2	12700000	44500000	16800000	23000000
P01860	P01860	IGHG3_HUMAN	IGHG3	Immunoglobulin heavy constant gamma 3	2010000	1630000	1770000	2800000
P01861	P01861	IGHG4_HUMAN	IGHG4	Immunoglobulin heavy constant gamma 4	2470000	2760000	1860000	3390000
P01871	P01871;P0DOX6	IGHM_HUMAN	IGHM	Immunoglobulin heavy constant mu	1150000	9120000	872698	1550000
P01876	P01876;P01877;P0DOX2	IGHA1_HUMAN	IGHA1	Immunoglobulin heavy constant alpha 1	4270000	21100000	4700000	9340000
P01877	P01877;P0DOX2	IGHA2_HUMAN	IGHA2	Immunoglobulin heavy constant alpha 2	195440	8250000	431747	379754
P01889	P01889	HLAB_HUMAN	HLA-B	HLA class I histocompatibility antigen, B alpha chain	95035.7	112634	56214.9	69014.6
P01903	P01903;P01906	DRA_HUMAN	HLA-DRA	HLA class II histocompatibility antigen, DR alpha chain	28602.4	105562		37325.6
P01911	P01911;P13762	DRB1_HUMAN	HLA-DRB1	HLA class II histocompatibility antigen, DRB1 beta chain	73719.5	108915	31450.8	80339.5
P01920	P01920	DQB1_HUMAN	HLA-DQB1	HLA class II histocompatibility antigen, DQ beta 1 chain		126390	11960.2
P02042	P02042	HBD_HUMAN	HBD	Hemoglobin subunit delta	115947	42939.2	96242.6	177979
P02452	P02452	CO1A1_HUMAN	COL1A1	Collagen alpha-1(I) chain	110889	82972.7	87899.9	234348
P02511	P02511	CRYAB_HUMAN	CRYAB	Alpha-crystallin B chain	14698.7	150082
P02533	P02533	K1C14_HUMAN	KRT14	Keratin, type I cytoskeletal 14	391000000	291000000	80700000	53000000
P02538	P02538;P04259;P48668	K2C6A_HUMAN	KRT6A	Keratin, type II cytoskeletal 6A	262000000	188000000	33800000	20600000
P02545	P02545	LMNA_HUMAN	LMNA	Prelamin-A/C	99831.1	7540000	183235	133287
P02647	P02647	APOA1_HUMAN	APOA1	Apolipoprotein A-I	22900000	11300000	15700000	18800000
P02649	P02649	APOE_HUMAN	APOE	Apolipoprotein E	361000000	120000000	241000000	420000000
P02652	P02652	APOA2_HUMAN	APOA2	Apolipoprotein A-II	592804	251606	355355	800520
P02654	P02654	APOC1_HUMAN	APOC1	Apolipoprotein C-I	6090000	1990000	4380000	4850000
P02655	P02655	APOC2_HUMAN	APOC2	Apolipoprotein C-II	175829	82312.1	112779	267876
P02656	P02656	APOC3_HUMAN	APOC3	Apolipoprotein C-III	5220000	2200000	4920000	9930000
P02671	P02671	FIBA_HUMAN	FGA	Fibrinogen alpha chain	2590000	1250000	1860000	3890000
P02675	P02675	FIBB_HUMAN	FGB	Fibrinogen beta chain	5100000	2900000	3920000	6080000
P02679	P02679	FIBG_HUMAN	FGG	Fibrinogen gamma chain	2320000	1750000	1710000	3380000
P02686	P02686	MBP_HUMAN	MBP	Myelin basic protein		30296	130484
P02741	P02741	CRP_HUMAN	CRP	C-reactive protein	67349.8	18907.3	76531.8	31763.4
P02743	P02743	SAMP_HUMAN	APCS	Serum amyloid P-component	140639	238132	76847.4	273889
P02745	P02745	C1QA_HUMAN	C1QA	Complement C1q subcomponent subunit A	751768	389089	580478	1220000
P02746	P02746	C1QB_HUMAN	C1QB	Complement C1q subcomponent subunit B	222301	108418	225850	208432
P02747	P02747	C1QC_HUMAN	C1QC	Complement C1q subcomponent subunit C	749275	471657	669881	1130000
P02748	P02748	CO9_HUMAN	C9	Complement component C9	5820000	1870000	3580000	8790000
P02749	P02749	APOH_HUMAN	APOH	Beta-2-glycoprotein 1	2120000	610711	2010000	3810000
P02750	P02750	A2GL_HUMAN	LRG1	Leucine-rich alpha-2-glycoprotein	409109	639349	390184	1370000
P02751	P02751	FINC_HUMAN	FN1	Fibronectin	5460000	1770000	3410000	5960000
P02753	P02753	RET4_HUMAN	RBP4	Retinol-binding protein 4	541272	335903	585617	710787
P02760	P02760	AMBP_HUMAN	AMBP	Protein AMBP	604404	272916	440816	942767
P02763	P02763	A1AG1_HUMAN	ORM1	Alpha-1-acid glycoprotein 1	2060000	4510000	1420000	4110000
P02765	P02765	FETUA_HUMAN	AHSG	Alpha-2-HS-glycoprotein	1080000	636749	665124	1260000
P02766	P02766	TTHY_HUMAN	TTR	Transthyretin	203000000	129000000	6590000	215000000
P02768	P02768	ALBU_HUMAN	ALB	Albumin	89700000	67200000	62500000	152000000
P02774	P02774	VTDB_HUMAN	GC	Vitamin D-binding protein	1100000	650561	786567	2640000
P02786	P02786	TFR1_HUMAN	TFRC	Transferrin receptor protein 1		209907	15005.4
P02787	P02787	TRFE_HUMAN	TF	Serotransferrin	12000000	12100000	9740000	29400000
P02788	P02788	TRFL_HUMAN	LTF	Lactotransferrin	387982	36100000	4890000	296436
P02790	P02790	HEMO_HUMAN	HPX	Hemopexin	2750000	3210000	2480000	5790000
P02794	P02794	FRIH_HUMAN	FTH1	Ferritin heavy chain	102094	86432.5	91727	59499.8
P03928	P03928	ATP8_HUMAN	MT-ATP8	ATP synthase protein 8		35074.4		427695
P03950	P03950	ANGI_HUMAN	ANG	Angiogenin	155042	85926.3	85947.8	355641
P03952	P03952	KLKB1_HUMAN	KLKB1	Plasma kallikrein	144175	66463.3	107338	352035
P03973	P03973	SLPI_HUMAN	SLPI	Antileukoproteinase	117739	35603.3	50335.7	268846
P04003	P04003	C4BPA_HUMAN	C4BPA	C4b-binding protein alpha chain	164815	242685	139545	326669
P04004	P04004	VTNC_HUMAN	VTN	Vitronectin	5470000	3310000	3950000	6830000
P04040	P04040	CATA_HUMAN	CAT	Catalase	509812	653580	688973	394290
P04049;P15056	P04049;P15056	BRAF_HUMAN;RAF1_HUMAN	BRAF;RAF1	RAF proto-oncogene serine/threonine-protein kinase		158869
P04062	P04062	GBA1_HUMAN	GBA1	Lysosomal acid glucosylceramidase	236123	1480000	321945	368384
P04066	P04066	FUCO_HUMAN	FUCA1	Tissue alpha-L-fucosidase	106240	436932	83940.2	174061
P04070	P04070	PROC_HUMAN	PROC	Vitamin K-dependent protein C	62795.6	31017.4	72559.3
P04075	P04075	ALDOA_HUMAN	ALDOA	Fructose-bisphosphate aldolase A	389493	13800000	311009	353717
P04080	P04080	CYTB_HUMAN	CSTB	Cystatin-B	109682	11200000	102237	79990.6
P04083	P04083	ANXA1_HUMAN	ANXA1	Annexin A1	279199	28500000	209900	258693
P04114	P04114	APOB_HUMAN	APOB	Apolipoprotein B-100	357133	374609	241537	656386
P04156	P04156	PRIO_HUMAN	PRNP	Major prion protein	5120000	2080000	2800000	7000000
P04179	P04179	SODM_HUMAN	SOD2	Superoxide dismutase [Mn], mitochondrial	12386.7	815689	36242.3
P04180	P04180	LCAT_HUMAN	LCAT	Phosphatidylcholine-sterol acyltransferase	1760000	960862	1470000	1680000
P04196	P04196	HRG_HUMAN	HRG	Histidine-rich glycoprotein	119946	219690	171123	152637
P04211	P04211	LV743_HUMAN	IGLV7-43	Immunoglobulin lambda variable 7-43	12427.5	91871.9	21194.4
P04216	P04216	THY1_HUMAN	THY1	Thy-1 membrane glycoprotein	443187	344708	233442	573233
P04217	P04217	A1BG_HUMAN	A1BG	Alpha-1B-glycoprotein	621368	642018	660519	885187
P04259	P04259;P48668	K2C6B_HUMAN	KRT6B	Keratin, type II cytoskeletal 6B	124000000	21800000	8040000	3220000
P04264	P04259;P04264	K2C1_HUMAN	KRT1	Keratin, type II cytoskeletal 1	1000000000	982000000	1130000000	724000000
P04278	P04278	SHBG_HUMAN	SHBG	Sex hormone-binding globulin	762572	294597	445199	1280000
P04406	P04406	G3P_HUMAN	GAPDH	Glyceraldehyde-3-phosphate dehydrogenase	11200000	79200000	8820000	10700000
P04424	P04424	ARLY_HUMAN	ASL	Argininosuccinate lyase		26218.4
P04439	P01889;P01893;P04439;P13747;P17693	HLAA_HUMAN	HLA-A	HLA class I histocompatibility antigen, A alpha chain	209230	523351	117146	216405
P04440	P01911;P04440	DPB1_HUMAN	HLA-DPB1	HLA class II histocompatibility antigen, DP beta 1 chain	172914	830114	78460.1	148595
P04632	P04632	CPNS1_HUMAN	CAPNS1	Calpain small subunit 1	246952	396108	153109	213887
P04792	P04792	HSPB1_HUMAN	HSPB1	Heat shock protein beta-1	465015	20500000	259667	408657
P04839	P04839	CY24B_HUMAN	CYBB	Cytochrome b-245 heavy chain	86939.4	73511.9	50807.5	160485
P04843	P04843	RPN1_HUMAN	RPN1	Dolichyl-diphosphooligosaccharide--protein glycosyltransferase subunit 1	66263.7	1230000	127197	47070.1
P04844	P04844	RPN2_HUMAN	RPN2	Dolichyl-diphosphooligosaccharide--protein glycosyltransferase subunit 2		452900
P04899	P04899	GNAI2_HUMAN	GNAI2	Guanine nucleotide-binding protein G(i) subunit alpha-2	320639	468209	187246	292995
P05023	P05023	AT1A1_HUMAN	ATP1A1	Sodium/potassium-transporting ATPase subunit alpha-1	2450000	1280000	1460000	2840000
P05026	P05026	AT1B1_HUMAN	ATP1B1	Sodium/potassium-transporting ATPase subunit beta-1	304135	308228	181343	348268
P05060	P05060	SCG1_HUMAN	CHGB	Secretogranin-1	1220000	985351	844380	2720000
P05067	P05067	A4_HUMAN	APP	Amyloid-beta precursor protein	1300000	600069	941050	1600000
P05089	P05089	ARGI1_HUMAN	ARG1	Arginase-1	1300000	3320000	1730000	1470000
P05090	P05090	APOD_HUMAN	APOD	Apolipoprotein D	76000000	24200000	53300000	96900000
P05091	P05091	ALDH2_HUMAN	ALDH2	Aldehyde dehydrogenase, mitochondrial		173679	5941.86
P05107	P05107	ITB2_HUMAN	ITGB2	Integrin beta-2	128483	98902.4	71373.6	130141
P05109	P05109	S10A8_HUMAN	S100A8	Protein S100-A8	300662	9100000	460267	652611
P05120	P05120	PAI2_HUMAN	SERPINB2	Plasminogen activator inhibitor 2	405770	9060000	499986	259303
P05141	P05141;P12235;P12236;Q9H0C2	ADT2_HUMAN	SLC25A5	ADP/ATP translocase 2	227636	4910000	149013	437597
P05154	P05154	IPSP_HUMAN	SERPINA5	Plasma serine protease inhibitor	149029	104202	126796	189296
P05155	P05155	IC1_HUMAN	SERPING1	Plasma protease C1 inhibitor	1620000	1750000	1670000	3850000
P05156	P05156	CFAI_HUMAN	CFI	Complement factor I	190266	254728	202025	345695
P05164	P05164	PERM_HUMAN	MPO	Myeloperoxidase	29881.1	732344	24850.6
P05181	P05181	CP2E1_HUMAN	CYP2E1	Cytochrome P450 2E1		111691
P05198	P05198	IF2A_HUMAN	EIF2S1	Eukaryotic translation initiation factor 2 subunit 1		429584	31073.8
P05362	P05362	ICAM1_HUMAN	ICAM1	Intercellular adhesion molecule 1		43976.1
P05387	P05387	RLA2_HUMAN	RPLP2	Large ribosomal subunit protein P2	17792.4	6840000	44725.9	36559.2
P05388	P05388	RLA0_HUMAN	RPLP0	Large ribosomal subunit protein uL10		1940000	36314.9
P05408	P05408	7B2_HUMAN	SCG5	Neuroendocrine protein 7B2	244094	74235.6	156009	382054
P05452	P05452	TETN_HUMAN	CLEC3B	Tetranectin	1180000	709533	895510	1170000
P05455	P05455	LA_HUMAN	SSB	Lupus La protein		259999
P05538	P05538	DQB2_HUMAN	HLA-DQB2	HLA class II histocompatibility antigen, DQ beta 2 chain		51348.7
P05543	P05543	THBG_HUMAN	SERPINA7	Thyroxine-binding globulin	82092.4	101936	92799.5	263084
P05546	P05546	HEP2_HUMAN	SERPIND1	Heparin cofactor 2	7860000	2990000	5760000	11100000
P05556	P05556	ITB1_HUMAN	ITGB1	Integrin beta-1	71455.1	85433.5	42941.1	120108
P05976;P08590	P05976;P08590	MYL1_HUMAN;MYL3_HUMAN	MYL1;MYL3	Myosin light chain 1/3, skeletal muscle isoform		68145.2
P06126	P06126	CD1A_HUMAN	CD1A	T-cell surface glycoprotein CD1a		392374
P06280	P06280	AGAL_HUMAN	GLA	Alpha-galactosidase A		259309	94531.2
P06312	P06312	KV401_HUMAN	IGKV4-1	Immunoglobulin kappa variable 4-1	62759.8	893574	134776	1230000
P06396	P06396	GELS_HUMAN	GSN	Gelsolin	8560000	6260000	6030000	13700000
P06454	P06454	PTMA_HUMAN	PTMA	Prothymosin alpha		32666.2
P06576	P06576	ATPB_HUMAN	ATP5F1B	ATP synthase subunit beta, mitochondrial	132245	3960000	105000	71247.7
P06681	P06681	CO2_HUMAN	C2	Complement C2	274546	174280	184353	353003
P06702	P06702	S10A9_HUMAN	S100A9	Protein S100-A9	515341	32800000	947010	727598
P06727	P06727	APOA4_HUMAN	APOA4	Apolipoprotein A-IV	2930000	1410000	2410000	3920000
P06730	P06730	IF4E_HUMAN	EIF4E	Eukaryotic translation initiation factor 4E		183443
P06733	P06733	ENOA_HUMAN	ENO1	Alpha-enolase	265360	8290000	272492	209122
P06737	P06737;P11216;P11217	PYGL_HUMAN	PYGL	Glycogen phosphorylase, liver form	2140000	12400000	1010000
P06744	P06744	G6PI_HUMAN	GPI	Glucose-6-phosphate isomerase	43685.8	1700000	24407.1
P06748	P06748	NPM_HUMAN	NPM1	Nucleophosmin	9726.43	955123	27279.1
P06753	P06753	TPM3_HUMAN	TPM3	Tropomyosin alpha-3 chain	270145	6790000	336085
P06756	P06756	ITAV_HUMAN	ITGAV	Integrin alpha-V	36639.5	82397.1	23826.5	100140
P06865	P06865	HEXA_HUMAN	HEXA	Beta-hexosaminidase subunit alpha	275585	272550	218558	293225
P06899;P23527;P33778;Q16778;Q8N257	P06899;P23527;P33778;Q16778;Q6DN03;Q6DRA6;Q8N257	H2B1B_HUMAN;H2B1J_HUMAN;H2B1O_HUMAN;H2B2E_HUMAN;H2B3B_HUMAN	H2BC11;H2BC17;H2BC21;H2BC26;H2BC3	Histone H2B type 1-J		1020000
P07093	P07093	GDN_HUMAN	SERPINE2	Glia-derived nexin	250345	171616	87215.7	344477
P07099	P07099	HYEP_HUMAN	EPHX1	Epoxide hydrolase 1		243786	7889.55
P07108	P07108	ACBP_HUMAN	DBI	Acyl-CoA-binding protein		831682	17058.3
P07195	P07195	LDHB_HUMAN	LDHB	L-lactate dehydrogenase B chain	245501	291679	226657	353560
P07203	P07203	GPX1_HUMAN	GPX1	Glutathione peroxidase 1		202704
P07225	P07225	PROS_HUMAN	PROS1	Vitamin K-dependent protein S	760977	342623	641536	954276
P07237	P07237	PDIA1_HUMAN	P4HB	Protein disulfide-isomerase	12737.7	3020000	23086.2	32896.8
P07305	P07305	H10_HUMAN	H1-0	Histone H1.0	11100000	8660000		23900000
P07339	P07339	CATD_HUMAN	CTSD	Cathepsin D	4260000	18200000	4280000	5290000
P07355	A6NMY6;P07355	ANXA2_HUMAN	ANXA2	Annexin A2	1550000	17100000	1360000	889699
P07357	P07357	CO8A_HUMAN	C8A	Complement component C8 alpha chain	296371	195363	174220	511860
P07358	P07358	CO8B_HUMAN	C8B	Complement component C8 beta chain	330449	205963	204213	249385
P07360	P07360	CO8G_HUMAN	C8G	Complement component C8 gamma chain	230499	195691	162496	300135
P07384	P07384	CAN1_HUMAN	CAPN1	Calpain-1 catalytic subunit	302448	6150000	491054	40656.8
P07437	P07437	TBB5_HUMAN	TUBB	Tubulin beta chain	74082.9	1800000	35875.6	43497
P07476	P07476	INVO_HUMAN	IVL	Involucrin	25905.1	1670000	14329.4
P07585	P07585	PGS2_HUMAN	DCN	Decorin	1340000	689084	722822	1340000
P07602	P07602	SAP_HUMAN	PSAP	Prosaposin	1140000	1130000	824066	2070000
P07686	P07686	HEXB_HUMAN	HEXB	Beta-hexosaminidase subunit beta	255000	952497	318046	289692
P07711	P07711	CATL1_HUMAN	CTSL	Procathepsin L		47965.3
P07737	P07737	PROF1_HUMAN	PFN1	Profilin-1	222010	8500000	205674	275176
P07741	P07741	APT_HUMAN	APRT	Adenine phosphoribosyltransferase	28437.1	1530000	29449
P07814	P07814	SYEP_HUMAN	EPRS1	Bifunctional glutamate/proline--tRNA ligase	69252.2	646613	62419.6
P07858	P07858	CATB_HUMAN	CTSB	Cathepsin B	144629	414567	152756	353778
P07900	P07900	HS90A_HUMAN	HSP90AA1	Heat shock protein HSP 90-alpha	93099.9	4700000	72003.1	151760
P07910	O60812;P07910;B2RXH8;B7ZW38;P0DMR1	HNRPC_HUMAN	HNRNPC	Heterogeneous nuclear ribonucleoproteins C1/C2		2170000	54739.9
P07947	P07947	YES_HUMAN	YES1	Tyrosine-protein kinase Yes	83622.8	142594	57516.4	46713
P07948	P07948;P08631	LYN_HUMAN	LYN	Tyrosine-protein kinase Lyn	243384	375480	209223	280131
P07951	P07951	TPM2_HUMAN	TPM2	Tropomyosin beta chain		1820000	13543.9
P07954	P07954	FUMH_HUMAN	FH	Fumarate hydratase, mitochondrial		340988
P07996	P07996	TSP1_HUMAN	THBS1	Thrombospondin-1	60717.8	69185.8	65565.8	84981.7
P07998	P07998	RNAS1_HUMAN	RNASE1	Ribonuclease pancreatic	1200000	894560	519613	2870000
P08123	P08123	CO1A2_HUMAN	COL1A2	Collagen alpha-2(I) chain	244746	104185	160737	324420
P08133	P08133	ANXA6_HUMAN	ANXA6	Annexin A6	199282	357875	112513	197203
P08174	P08174	DAF_HUMAN	CD55	Complement decay-accelerating factor	60871	164720
P08185	P08185	CBG_HUMAN	SERPINA6	Corticosteroid-binding globulin	103215	131544		354605
P08195	P08195	4F2_HUMAN	SLC3A2	Amino acid transporter heavy chain SLC3A2	360340	335683	269580	306818
P08236	P08236	BGLR_HUMAN	GUSB	Beta-glucuronidase		59088.4	9316.57
P08237	P08237	PFKAM_HUMAN	PFKM	ATP-dependent 6-phosphofructokinase, muscle type	93467.7	114898	58413	104955
P08238	P07900;P08238;Q14568;Q58FF8	HS90B_HUMAN	HSP90AB1	Heat shock protein HSP 90-beta	292976	13600000	225742	332958
P08240	P08240	SRPRA_HUMAN	SRPRA	Signal recognition particle receptor subunit alpha		91826.6
P08246	P08246	ELNE_HUMAN	ELANE	Neutrophil elastase	11952.2	482407	18315.2
P08253	P08253	MMP2_HUMAN	MMP2	72 kDa type IV collagenase	121152	60423.4	97561.9	262529
P08294	P08294	SODE_HUMAN	SOD3	Extracellular superoxide dismutase [Cu-Zn]	606041	463027	598760	588150
P08311	P08311	CATG_HUMAN	CTSG	Cathepsin G		345019	8115.33
P08493	P08493	MGP_HUMAN	MGP	Matrix Gla protein	933976	210629	378127	863251
P08559	P08559	ODPA_HUMAN	PDHA1	Pyruvate dehydrogenase E1 component subunit alpha, somatic form, mitochondrial		339655
P08571	P08571	CD14_HUMAN	CD14	Monocyte differentiation antigen CD14	3950000	1950000	2910000	6260000
P08574	P08574	CY1_HUMAN	CYC1	Cytochrome c1, heme protein, mitochondrial		29894.9
P08575	P08575	PTPRC_HUMAN	PTPRC	Receptor-type tyrosine-protein phosphatase C	48169.6	42839.3	17703.8	82090.8
P08579	P08579	RU2B_HUMAN	SNRPB2	U2 small nuclear ribonucleoprotein B''		54708.2
P08582	P08582	TRFM_HUMAN	MELTF	Melanotransferrin	297386	138496	187140	306581
P08603	P08603	CFAH_HUMAN	CFH	Complement factor H	2960000	2030000	2480000	5540000
P08621	P08621	RU17_HUMAN	SNRNP70	U1 small nuclear ribonucleoprotein 70 kDa	115891	177522	83394.9	113896
P08670	P08670	VIME_HUMAN	VIM	Vimentin	119974	3130000	82064.6	106668
P08697	P08697	A2AP_HUMAN	SERPINF2	Alpha-2-antiplasmin	1920000	862245	1380000	3520000
P08708	P08708	RS17_HUMAN	RPS17	Small ribosomal subunit protein eS17		283834
P08727	P08727	K1C19_HUMAN	KRT19	Keratin, type I cytoskeletal 19	112888	1010000	1550000	111649
P08729	P08729	K2C7_HUMAN	KRT7	Keratin, type II cytoskeletal 7	6890000	4570000	5910000	5630000
P08758	P08758	ANXA5_HUMAN	ANXA5	Annexin A5	320899	1680000	229809	286492
P08779	P08779	K1C16_HUMAN	KRT16	Keratin, type I cytoskeletal 16	135000000	118000000	9350000	4240000
P08842	P08842	STS_HUMAN	STS	Steryl-sulfatase		82301.1	32548.3
P08865	P08865;A0A8I5KQE6	RSSA_HUMAN	RPSA	Small ribosomal subunit protein uS2	39863.3	2660000	35643.3	34289.9
P09104	P09104	ENOG_HUMAN	ENO2	Gamma-enolase	125810	83893	87782.3	220511
P09110	P09110	THIK_HUMAN	ACAA1	3-ketoacyl-CoA thiolase, peroxisomal		110696
P09211	P09211	GSTP1_HUMAN	GSTP1	Glutathione S-transferase P	119752	1570000	52686.4	192353
P09228	P09228	CYTT_HUMAN	CST2	Cystatin-SA		110630
P09382	P09382	LEG1_HUMAN	LGALS1	Galectin-1	232443	199714	166096	271593
P09417	P09417	DHPR_HUMAN	QDPR	Dihydropteridine reductase	299612	331737	255919	294288
P09455	P09455	RET1_HUMAN	RBP1	Retinol-binding protein 1		59510.7
P09486	P09486	SPRC_HUMAN	SPARC	SPARC	62395.7	47586.8	72703.8	136596
P09497	P09497	CLCB_HUMAN	CLTB	Clathrin light chain B		523490
P09525	P09525	ANXA4_HUMAN	ANXA4	Annexin A4	198809	1540000	165991	162413
P09543	P09543	CN37_HUMAN	CNP	2',3'-cyclic-nucleotide 3'-phosphodiesterase	124245	547324	107760	165826
P09601	P09601	HMOX1_HUMAN	HMOX1	Heme oxygenase 1		2120000	50444.5	65628.6
P09622	P09622	DLDH_HUMAN	DLD	Dihydrolipoyl dehydrogenase, mitochondrial		239859
P09651	P09651	ROA1_HUMAN	HNRNPA1	Heterogeneous nuclear ribonucleoprotein A1	52569.5	3630000	31020.3	47694.3
P09661	P09661	RU2A_HUMAN	SNRPA1	U2 small nuclear ribonucleoprotein A'		208479
P09668	P09668	CATH_HUMAN	CTSH	Pro-cathepsin H	50168.5	295066	87757.9	90074.7
P09669	P09669	COX6C_HUMAN	COX6C	Cytochrome c oxidase subunit 6C		969428	8170.09
P09758	P09758	TACD2_HUMAN	TACSTD2	Tumor-associated calcium signal transducer 2		299530
P09871	P09871	C1S_HUMAN	C1S	Complement C1s subcomponent	581355	429469	480754	933188
P09917	P09917	LOX5_HUMAN	ALOX5	Polyunsaturated fatty acid 5-lipoxygenase		30489.5
P09960	P09960	LKHA4_HUMAN	LTA4H	Leukotriene A-4 hydrolase	12889.2	384973		587490
P09972	P09972	ALDOC_HUMAN	ALDOC	Fructose-bisphosphate aldolase C	120746	895900	160863	299008
P0C0L4	P0C0L4	CO4A_HUMAN	C4A	Complement C4-A	972469	993895	566271	2090000
P0C0L5	P0C0L4;P0C0L5	CO4B_HUMAN	C4B	Complement C4-B	5150000	2920000	3760000	8610000
P0C0S5;Q71UI9	P0C0S5;Q71UI9	H2AV_HUMAN;H2AZ_HUMAN	H2AZ1;H2AZ2	Histone H2A.Z	1510000	52800000	1310000	1580000
P0C0S8;P20671;Q16777;Q6FI13;Q96KK5;Q99878;Q9BTM1	P04908;P0C0S8;P20671;Q16777;Q6FI13;Q7L7L0;Q93077;Q96KK5;Q99878;Q9BTM1	H2A1D_HUMAN;H2A1H_HUMAN;H2A1J_HUMAN;H2A1_HUMAN;H2A2A_HUMAN;H2A2C_HUMAN;H2AJ_HUMAN	H2AC11;H2AC12;H2AC14;H2AC18;H2AC20;H2AC7;H2AJ	Histone H2A type 1		101375
P0C869	P0C869	PA24B_HUMAN	PLA2G4B	Cytosolic phospholipase A2 beta		1180000	21407.6
P0CAP1	P0CAP1	MYZAP_HUMAN	MYZAP	Myocardial zonula adherens protein		94176.5
P0CG47;P0CG48;P62979;P62987	P0CG47;P0CG48;P62979;P62987	RL40_HUMAN;RS27A_HUMAN;UBB_HUMAN;UBC_HUMAN	RPS27A;UBA52;UBB;UBC	Polyubiquitin-B	5730000	11500000	2410000	5490000
P0DMV8;P0DMV9	P0DMV8;P0DMV9;P34931	HS71A_HUMAN;HS71B_HUMAN	HSPA1A;HSPA1B	Heat shock 70 kDa protein 1A	837696	27800000	701744	994286
P0DOX2	P0DOX2	IGA2_HUMAN		Immunoglobulin alpha-2 heavy chain	900605	6160000	526502	1400000
P0DOX7	P0DOX7	IGK_HUMAN		Immunoglobulin kappa light chain	91525.5	538862	60737.1	327585
P0DOY2;P0DOY3	P0DOY2;P0DOY3	IGLC2_HUMAN;IGLC3_HUMAN	IGLC2;IGLC3	Immunoglobulin lambda constant 2	1480000	5710000	1040000	3470000
P0DP23;P0DP24;P0DP25	P0DP23;P0DP24;P0DP25	CALM1_HUMAN;CALM2_HUMAN;CALM3_HUMAN	CALM1;CALM2;CALM3	Calmodulin-1		926053	64439
P0DP57	P0DP57	SLUR2_HUMAN	SLURP2	Secreted Ly-6/uPAR domain-containing protein 2	100457	232185	142364
P0DP58	P0DP58	LYNX1_HUMAN	LYNX1	Ly-6/neurotoxin-like protein 1	185412	72987	77175.4	221025
P0DTE7;P0DTE8;P0DUB6	P04746;P0DTE7;P0DTE8;P0DUB6;P19961	AMY1A_HUMAN;AMY1B_HUMAN;AMY1C_HUMAN	AMY1A;AMY1B;AMY1C	Alpha-amylase 1B	9872.03	50381.3	27220.7
P10155	P10155	RO60_HUMAN	RO60	RNA-binding protein RO60	45271.4	455389	86914.8
P10253	P10253	LYAG_HUMAN	GAA	Lysosomal alpha-glucosidase	115586	106801	91432.3	168295
P10301	P10301	RRAS_HUMAN	RRAS	Ras-related protein R-Ras		62756.3
P10321	P10321	HLAC_HUMAN	HLA-C	HLA class I histocompatibility antigen, C alpha chain	76948.5	388613	67294.6
P10412;P16402;P16403	P10412;P16402;P16403	H12_HUMAN;H13_HUMAN;H14_HUMAN	H1-2;H1-3;H1-4	Histone H1.4	289030	14000000	215869	485388
P10451	P10451	OSTP_HUMAN	SPP1	Osteopontin	535706	560611	377695	845360
P10515	P10515	ODP2_HUMAN	DLAT	Dihydrolipoyllysine-residue acetyltransferase component of pyruvate dehydrogenase complex, mitochondrial		223091
P10586	P10586	PTPRF_HUMAN	PTPRF	Receptor-type tyrosine-protein phosphatase F	33797.8	59539.7	25049.4	37166.7
P10599	P10599	THIO_HUMAN	TXN	Thioredoxin	1840000	5430000	1320000	989695
P10606	P10606	COX5B_HUMAN	COX5B	Cytochrome c oxidase subunit 5B, mitochondrial		1060000
P10619	P10619	PPGB_HUMAN	CTSA	Lysosomal protective protein	96370.6	355995	111509
P10643	P10643	CO7_HUMAN	C7	Complement component C7	711749	383326	555890	1320000
P10645	P10645	CMGA_HUMAN	CHGA	Chromogranin-A	376353	250404	295392	684864
P10745	P10745	RET3_HUMAN	RBP3	Retinol-binding protein 3	62974.8	44274.6	36046.5	213178
P10768	P10768	ESTD_HUMAN	ESD	S-formylglutathione hydrolase		366431
P10809	P10809	CH60_HUMAN	HSPD1	60 kDa heat shock protein, mitochondrial	20698	273883	26663.9
P10909	P10909	CLUS_HUMAN	CLU	Clusterin	148000000	68200000	106000000	174000000
P11021	P11021	BIP_HUMAN	HSPA5	Endoplasmic reticulum chaperone BiP	146672	2390000	169182	186572
P11047	P11047	LAMC1_HUMAN	LAMC1	Laminin subunit gamma-1	22571.7		7228.37	54781.9
P11117	P11117	PPAL_HUMAN	ACP2	Lysosomal acid phosphatase	131288	81274.3	102847	146423
P11142	P11142;P54652	HSP7C_HUMAN	HSPA8	Heat shock cognate 71 kDa protein	717480	8400000	484782	963098
P11166	P11166	GTR1_HUMAN	SLC2A1	Solute carrier family 2, facilitated glucose transporter member 1	205028	237296	145558	216841
P11172	P11172	UMPS_HUMAN	UMPS	Uridine 5'-monophosphate synthase		127038
P11177	P11177	ODPB_HUMAN	PDHB	Pyruvate dehydrogenase E1 component subunit beta, mitochondrial		283726
P11182	P11182	ODB2_HUMAN	DBT	Lipoamide acyltransferase component of branched-chain alpha-keto acid dehydrogenase complex, mitochondrial		69335.6
P11215	P11215	ITAM_HUMAN	ITGAM	Integrin alpha-M	78526.5	131012	53512.6	102730
P11216	P11216	PYGB_HUMAN	PYGB	Glycogen phosphorylase, brain form		302544	15106.3
P11233	P11233;P11234	RALA_HUMAN	RALA	Ras-related protein Ral-A	110847	533277	85434.4	118725
P11234	P11234	RALB_HUMAN	RALB	Ras-related protein Ral-B	13855.1	89589.7	10680.9
P11279	P11279	LAMP1_HUMAN	LAMP1	Lysosome-associated membrane glycoprotein 1	4910000	16900000	6900000	5690000
P11309	P11309	PIM1_HUMAN	PIM1	Serine/threonine-protein kinase pim-1		99632.2
P11310	P11310	ACADM_HUMAN	ACADM	Medium-chain specific acyl-CoA dehydrogenase, mitochondrial		142247
P11387	P11387	TOP1_HUMAN	TOP1	DNA topoisomerase 1		273812
P11413	P11413	G6PD_HUMAN	G6PD	Glucose-6-phosphate 1-dehydrogenase	31086.2	854948	25652.2
P11441	P11441	UBL4A_HUMAN	UBL4A	Ubiquitin-like protein 4A		92552.1
P11586	P11586	C1TC_HUMAN	MTHFD1	C-1-tetrahydrofolate synthase, cytoplasmic		376193	12940.4
P11597	P11597	CETP_HUMAN	CETP	Cholesteryl ester transfer protein	46904.6		25451.2	73461.3
P11766	P11766	ADHX_HUMAN	ADH5	Alcohol dehydrogenase class-3		128211
P11940	P11940;Q4VXU2	PABP1_HUMAN	PABPC1	Polyadenylate-binding protein 1	22085.8	3150000	29862.6
P12004	P12004	PCNA_HUMAN	PCNA	Proliferating cell nuclear antigen		56183
P12035	P12035	K2C3_HUMAN	KRT3	Keratin, type II cytoskeletal 3	4850000	2240000	934033	1170000
P12081	P12081;P49590	HARS1_HUMAN	HARS1	Histidine--tRNA ligase, cytoplasmic	128674	1100000	163302	664847
P12109	P12109	CO6A1_HUMAN	COL6A1	Collagen alpha-1(VI) chain	735337	369663	544850	1520000
P12110	P12110	CO6A2_HUMAN	COL6A2	Collagen alpha-2(VI) chain	99141.6	115637	41744.8	86626.1
P12111	P12111	CO6A3_HUMAN	COL6A3	Collagen alpha-3(VI) chain	638375	177623	436862	761844
P12235	P12235;P12236	ADT1_HUMAN	SLC25A4	ADP/ATP translocase 1		124288
P12259	P12259	FA5_HUMAN	F5	Coagulation factor V	560529	236184	449449	920284
P12268	P12268	IMDH2_HUMAN	IMPDH2	Inosine-5'-monophosphate dehydrogenase 2	44218.5	264573	90740.9
P12270	P12270	TPR_HUMAN	TPR	Nucleoprotein TPR		127218
P12273	P12273	PIP_HUMAN	PIP	Prolactin-inducible protein	1060000	2960000	1620000	2830000
P12277	P12277	KCRB_HUMAN	CKB	Creatine kinase B-type	62820.3	541716	35747	59795.4
P12429	P12429	ANXA3_HUMAN	ANXA3	Annexin A3	13901.3	1350000	25858.1
P12532	P12532	KCRU_HUMAN	CKMT1A	Creatine kinase U-type, mitochondrial		2500000	98290.6	27839
P12814	P12814;P35609	ACTN1_HUMAN	ACTN1	Alpha-actinin-1		956577
P12830	P12830	CADH1_HUMAN	CDH1	Cadherin-1	17555.7	387882	26669.9	65023.5
P12931	P06241;P07947;P12931	SRC_HUMAN	SRC	Proto-oncogene tyrosine-protein kinase Src	33676	156478
P12955	P12955	PEPD_HUMAN	PEPD	Xaa-Pro dipeptidase	9913.14	226159	29007.2
P12956	P12956	XRCC6_HUMAN	XRCC6	X-ray repair cross-complementing protein 6		1110000	3018.18
P13010	P13010	XRCC5_HUMAN	XRCC5	X-ray repair cross-complementing protein 5		658033
P13073	P13073	COX41_HUMAN	COX4I1	Cytochrome c oxidase subunit 4 isoform 1, mitochondrial		669153
P13164;Q01628;Q01629	P13164;Q01628;Q01629	IFM1_HUMAN;IFM2_HUMAN;IFM3_HUMAN	IFITM1;IFITM2;IFITM3	Interferon-induced transmembrane protein 1	136946	53565.9	103177	237263
P13284	P13284	GILT_HUMAN	IFI30	Gamma-interferon-inducible lysosomal thiol reductase		27475.2
P13489	P13489	RINI_HUMAN	RNH1	Ribonuclease inhibitor	56818.6	3110000	42657.8
P13521	P13521	SCG2_HUMAN	SCG2	Secretogranin-2	299409	213003	296061	327653
P13591	P13591	NCAM1_HUMAN	NCAM1	Neural cell adhesion molecule 1	832991	545970	723872	1440000
P13611	P13611	CSPG2_HUMAN	VCAN	Versican core protein	171773	168072	134455	118326
P13639	P13639	EF2_HUMAN	EEF2	Elongation factor 2	359144	7920000	384058	316541
P13645	P13645	K1C10_HUMAN	KRT10	Keratin, type I cytoskeletal 10	194000000	518000000	302000000	130000000
P13646	P13646	K1C13_HUMAN	KRT13	Keratin, type I cytoskeletal 13		1730000	161315
P13647	P13647	K2C5_HUMAN	KRT5	Keratin, type II cytoskeletal 5	30700000	68100000	20800000	13700000
P13667	P13667	PDIA4_HUMAN	PDIA4	Protein disulfide-isomerase A4		384919	7524.4
P13671	P13671	CO6_HUMAN	C6	Complement component C6	105701	74946.5	86509	239106
P13693	P13693;Q56UQ5	TCTP_HUMAN	TPT1	Translationally-controlled tumor protein		523417
P13716	P13716	HEM2_HUMAN	ALAD	Delta-aminolevulinic acid dehydratase	41206.9	422437	99916	52065.4
P13796	P13796	PLSL_HUMAN	LCP1	Plastin-2	54076.6	637623	42761.5	113130
P13797	P13797	PLST_HUMAN	PLS3	Plastin-3	246362	4830000	209055	403648
P13798	P13798	ACPH_HUMAN	APEH	Acylamino-acid-releasing enzyme	61237.6	373766	68556.5
P13804	P13804	ETFA_HUMAN	ETFA	Electron transfer flavoprotein subunit alpha, mitochondrial		181477
P13807	P13807	GYS1_HUMAN	GYS1	Glycogen [starch] synthase, muscle		204514
P13861	P13861	KAP2_HUMAN	PRKAR2A	cAMP-dependent protein kinase type II-alpha regulatory subunit		191860
P13866	P13866	SC5A1_HUMAN	SLC5A1	Sodium/glucose cotransporter 1		132597
P13928	P13928	ANXA8_HUMAN	ANXA8	Annexin A8		297100
P13984	P13984	T2FB_HUMAN	GTF2F2	General transcription factor IIF subunit 2		94393.1
P13987	P13987	CD59_HUMAN	CD59	CD59 glycoprotein	1310000	735462	726776	1360000
P14060;P26439	P14060;P26439	3BHS1_HUMAN;3BHS2_HUMAN	HSD3B1;HSD3B2	3 beta-hydroxysteroid dehydrogenase/Delta 5-->4-isomerase type 1		149243
P14174	P14174	MIF_HUMAN	MIF	Macrophage migration inhibitory factor	142889	1290000	94408.7	135868
P14207	P14207	FOLR2_HUMAN	FOLR2	Folate receptor beta	197248	263429	263695	242057
P14314	P14314	GLU2B_HUMAN	PRKCSH	Glucosidase 2 subunit beta	30515	402590	47055.4	57760.6
P14324	P14324	FPPS_HUMAN	FDPS	Farnesyl pyrophosphate synthase		1020000	27930
P14384	P14384	CBPM_HUMAN	CPM	Carboxypeptidase M	18337.9	590551	42306.8
P14406	P14406	CX7A2_HUMAN	COX7A2	Cytochrome c oxidase subunit 7A2, mitochondrial		947460	60368.6
P14543	P14543	NID1_HUMAN	NID1	Nidogen-1	128207	45534.2	93733.4	160660
P14550	P14550	AK1A1_HUMAN	AKR1A1	Aldo-keto reductase family 1 member A1		339266
P14555	P14555	PA2GA_HUMAN	PLA2G2A	Phospholipase A2, membrane associated		50169.3
P14618	P14618	KPYM_HUMAN	PKM	Pyruvate kinase PKM	1580000	19300000	922734	1200000
P14621	P14621	ACYP2_HUMAN	ACYP2	Acylphosphatase-2		30869.4
P14625	P14625;Q58FF3	ENPL_HUMAN	HSP90B1	Endoplasmin	481619	4390000	373287	713241
P14678;P63162	P14678;P63162	RSMB_HUMAN;RSMN_HUMAN	SNRPB;SNRPN	Small nuclear ribonucleoprotein-associated proteins B and B'	88896.8	780546	32206.3
P14735	P14735	IDE_HUMAN	IDE	Insulin-degrading enzyme	480629	6850000	345060
P14780	P14780	MMP9_HUMAN	MMP9	Matrix metalloproteinase-9		82297.9
P14854	P14854	CX6B1_HUMAN	COX6B1	Cytochrome c oxidase subunit 6B1		434520
P14866	P14866	HNRPL_HUMAN	HNRNPL	Heterogeneous nuclear ribonucleoprotein L		419752
P14868	P14868	SYDC_HUMAN	DARS1	Aspartate--tRNA ligase, cytoplasmic		605542	7865.94
P14923	P14923	PLAK_HUMAN	JUP	Junction plakoglobin	4240000	6890000	2660000	1430000
P14927	P14927	QCR7_HUMAN	UQCRB	Cytochrome b-c1 complex subunit 7		379920
P15104	P15104	GLNA_HUMAN	GLUL	Glutamine synthetase		3050000	19343.5
P15151	P15151	PVR_HUMAN	PVR	Poliovirus receptor	43567.7	33005.1	46127.8
P15169	P15169	CBPN_HUMAN	CPN1	Carboxypeptidase N catalytic chain	32778.7	39231.4	86837.5
P15170	P15170	ERF3A_HUMAN	GSPT1	Eukaryotic peptide chain release factor GTP-binding subunit ERF3A		231307
P15291	P15291	B4GT1_HUMAN	B4GALT1	Beta-1,4-galactosyltransferase 1	373039	163485	298947	486879
P15309	P15309	PPAP_HUMAN	ACP3	Prostatic acid phosphatase	23925.8	1280000	44893.1
P15311	P15311;P26038;P35241	EZRI_HUMAN	EZR	Ezrin	265538	5320000	214165	319658
P15328	P15328	FOLR1_HUMAN	FOLR1	Folate receptor alpha	2080000	1120000	1140000	2480000
P15374	P15374	UCHL3_HUMAN	UCHL3	Ubiquitin carboxyl-terminal hydrolase isozyme L3		110084
P15408	P15408	FOSL2_HUMAN	FOSL2	Fos-related antigen 2		59950.2
P15428	P15428	PGDH_HUMAN	HPGD	15-hydroxyprostaglandin dehydrogenase [NAD(+)]		1540000
P15502	P15502	ELN_HUMAN	ELN	Elastin	127756	33809.9	94490.9	122576
P15531	P15531;P22392	NDKA_HUMAN	NME1	Nucleoside diphosphate kinase A	256592	2790000	365059
P15586	P15586	GNS_HUMAN	GNS	N-acetylglucosamine-6-sulfatase	22282.6	92772.4	32888.9
P15880	P15880	RS2_HUMAN	RPS2	Small ribosomal subunit protein uS5	74942.5	2230000	83376.7	82960.7
P15924	P15924	DESP_HUMAN	DSP	Desmoplakin	9680000	19900000	6160000	2930000
P15927	P15927	RFA2_HUMAN	RPA2	Replication protein A 32 kDa subunit		29763.2
P15954	P15954	COX7C_HUMAN	COX7C	Cytochrome c oxidase subunit 7C, mitochondrial		467755	9563.22
P16035	P16035	TIMP2_HUMAN	TIMP2	Metalloproteinase inhibitor 2	102082	90504.9	80307.6	89011.3
P16050	P16050	LOX15_HUMAN	ALOX15	Polyunsaturated fatty acid lipoxygenase ALOX15		719891
P16070	P16070	CD44_HUMAN	CD44	CD44 antigen	31716.7	176837	32335.5
P16104;Q8IUE6;Q96QV6	P16104;Q8IUE6;Q96QV6	H2A1A_HUMAN;H2A2B_HUMAN;H2AX_HUMAN	H2AC1;H2AC21;H2AX	Histone H2AX		27240.3
P16144	P16144	ITB4_HUMAN	ITGB4	Integrin beta-4		109676	3595.71
P16152	P16152	CBR1_HUMAN	CBR1	Carbonyl reductase [NADPH] 1	203055	2610000	117305	223675
P16220	P16220;P18846	CREB1_HUMAN	CREB1	Cyclic AMP-responsive element-binding protein 1		25001.8
P16333	P16333	NCK1_HUMAN	NCK1	Cytoplasmic protein NCK1		106356
P16401	P16401	H15_HUMAN	H1-5	Histone H1.5		3650000
P16435	P16435	NCPR_HUMAN	POR	NADPH--cytochrome P450 reductase		743153	23656.6
P16519	P16519	NEC2_HUMAN	PCSK2	Neuroendocrine convertase 2	25276.4	26548.7	20967.9	34779.5
P16615	O14983;P16615	AT2A2_HUMAN	ATP2A2	Sarcoplasmic/endoplasmic reticulum calcium ATPase 2	25668	623530	23559.8	21092.4
P16671	P16671	CD36_HUMAN	CD36	Platelet glycoprotein 4	147980	70774.1	135023	125213
P16870	P16870	CBPE_HUMAN	CPE	Carboxypeptidase E	2360000	728173	1600000	3680000
P16989	P16989	YBOX3_HUMAN	YBX3	Y-box-binding protein 3		99348.5
P17050	P17050	NAGAB_HUMAN	NAGA	Alpha-N-acetylgalactosaminidase	211537	281977	205028	199992
P17066	P17066;P48741	HSP76_HUMAN	HSPA6	Heat shock 70 kDa protein 6	1020000	14700000	632272	1150000
P17174	P17174	AATC_HUMAN	GOT1	Aspartate aminotransferase, cytoplasmic	173648	921224	164991	151084
P17213	P17213	BPI_HUMAN	BPI	Bactericidal permeability-increasing protein		124553
P17275	P17275	JUNB_HUMAN	JUNB	Transcription factor JunB		142482
P17301	P17301	ITA2_HUMAN	ITGA2	Integrin alpha-2		130359
P17405	P17405	ASM_HUMAN	SMPD1	Sphingomyelin phosphodiesterase	39850.5	183349	32939.9
P17480	P17480	UBF1_HUMAN	UBTF	Nucleolar transcription factor 1	241625	245673		258106
P17612	P17612;P22694	KAPCA_HUMAN	PRKACA	cAMP-dependent protein kinase catalytic subunit alpha		124907
P17655	P17655	CAN2_HUMAN	CAPN2	Calpain-2 catalytic subunit	24401.6	275718	19786.4
P17693	P17693	HLAG_HUMAN	HLA-G	HLA class I histocompatibility antigen, alpha chain G	116629	141569	12226.1	193998
P17844	P17844	DDX5_HUMAN	DDX5	Probable ATP-dependent RNA helicase DDX5	9149.1	501524	9246.36
P17858	P08237;P17858	PFKAL_HUMAN	PFKL	ATP-dependent 6-phosphofructokinase, liver type	61865.4	373782	31665.2	76227.8
P17900	P17900	SAP3_HUMAN	GM2A	Ganglioside GM2 activator	1100000	800606	738718	1280000
P17931	P17931	LEG3_HUMAN	LGALS3	Galectin-3	161242	2640000	137630
P17936	P17936	IBP3_HUMAN	IGFBP3	Insulin-like growth factor-binding protein 3	86567.7	102546	83724.7
P17980	P17980	PRS6A_HUMAN	PSMC3	26S proteasome regulatory subunit 6A		363513
P17987	P17987	TCPA_HUMAN	TCP1	T-complex protein 1 subunit alpha	9241.78	1050000	12441.1
P18031	P18031	PTN1_HUMAN	PTPN1	Tyrosine-protein phosphatase non-receptor type 1		72775.8
P18065	P18065	IBP2_HUMAN	IGFBP2	Insulin-like growth factor-binding protein 2	169901	91974.8	114173	270008
P18077	P18077	RL35A_HUMAN	RPL35A	Large ribosomal subunit protein eL33	33718.5	1380000	17343.4	26434.8
P18085	P18085	ARF4_HUMAN	ARF4	ADP-ribosylation factor 4	97373.2	1350000	102361	62503.8
P18124	P18124	RL7_HUMAN	RPL7	Large ribosomal subunit protein uL30		1990000	14891.9
P18206	P18206	VINC_HUMAN	VCL	Vinculin	146691	1010000	153823	127817
P18428	P18428	LBP_HUMAN	LBP	Lipopolysaccharide-binding protein	649921	315700	399352	1230000
P18433	P18433	PTPRA_HUMAN	PTPRA	Receptor-type tyrosine-protein phosphatase alpha	22181.8	37097.2	12824.1	25446.7
P18510	P18510	IL1RA_HUMAN	IL1RN	Interleukin-1 receptor antagonist protein		186719
P18583	P18583	SON_HUMAN	SON	Protein SON		118385
P18621	P18621	RL17_HUMAN	RPL17	Large ribosomal subunit protein uL22		1990000
P18669	P15259;P18669	PGAM1_HUMAN	PGAM1	Phosphoglycerate mutase 1	21254.2	1580000	24649.6	45045.6
P18754	P18754	RCC1_HUMAN	RCC1	Regulator of chromosome condensation	7917.05	116376
P19012	P13646;P19012;Q99456	K1C15_HUMAN	KRT15	Keratin, type I cytoskeletal 15	538464	16400000	1190000	370271
P19013	P19013;Q3SY84;Q86Y46	K2C4_HUMAN	KRT4	Keratin, type II cytoskeletal 4	3020000	2440000	1120000	456436
P19021	P19021	AMD_HUMAN	PAM	Peptidyl-glycine alpha-amidating monooxygenase	268657	138109	266481	273513
P19022	P19022	CADH2_HUMAN	CDH2	Cadherin-2	636278	326443	442510	803849
P19086	P19086	GNAZ_HUMAN	GNAZ	Guanine nucleotide-binding protein G(z) subunit alpha	105206	47090.3	77516.5	120584
P19320	P19320	VCAM1_HUMAN	VCAM1	Vascular cell adhesion protein 1	58781.4	30546.3	30905.2	99617.4
P19338	P19338	NUCL_HUMAN	NCL	Nucleolin		935928	12817.2
P19367	P19367	HXK1_HUMAN	HK1	Hexokinase-1	35013.1	864467	24170.7	4130000
P19404	P19404	NDUV2_HUMAN	NDUFV2	NADH dehydrogenase [ubiquinone] flavoprotein 2, mitochondrial		404618
P19440	A6NGU5;P19440;P36268	GGT1_HUMAN	GGT1	Glutathione hydrolase 1 proenzyme	106611	79080.5	70602.6	89147.2
P19474	P19474	RO52_HUMAN	TRIM21	E3 ubiquitin-protein ligase TRIM21		64903.4
P19623	P19623	SPEE_HUMAN	SRM	Spermidine synthase		411318
P19652	P19652	A1AG2_HUMAN	ORM2	Alpha-1-acid glycoprotein 2	245073	609988	655993	518372
P19784	P19784	CSK22_HUMAN	CSNK2A2	Casein kinase II subunit alpha'		249347
P19823	P19823	ITIH2_HUMAN	ITIH2	Inter-alpha-trypsin inhibitor heavy chain H2	2200000	898811	1460000	2700000
P19827	P19827	ITIH1_HUMAN	ITIH1	Inter-alpha-trypsin inhibitor heavy chain H1	1120000	640434	577614	1770000
P19838	P19838	NFKB1_HUMAN	NFKB1	Nuclear factor NF-kappa-B p105 subunit		128904
P19878	P19878	NCF2_HUMAN	NCF2	Neutrophil cytosol factor 2		43011.3
P19957	P19957	ELAF_HUMAN	PI3	Elafin		223377
P19971	P19971	TYPH_HUMAN	TYMP	Thymidine phosphorylase	151831	4150000	117898	75294.8
P20020	P20020	AT2B1_HUMAN	ATP2B1	Plasma membrane calcium-transporting ATPase 1		60244.3
P20036	P20036	DPA1_HUMAN	HLA-DPA1	HLA class II histocompatibility antigen, DP alpha 1 chain		55504.1
P20042	P20042	IF2B_HUMAN	EIF2S2	Eukaryotic translation initiation factor 2 subunit 2		356000
P20061	P20061	TCO1_HUMAN	TCN1	Transcobalamin-1		111345
P20062	P20062	TCO2_HUMAN	TCN2	Transcobalamin-2	294346	124989	208550	549939
P20073	P20073	ANXA7_HUMAN	ANXA7	Annexin A7	258438	944539	200115	262163
P20290	P20290	BTF3_HUMAN	BTF3	Transcription factor BTF3		118844
P20339	P20339;P51148;P61020	RAB5A_HUMAN	RAB5A	Ras-related protein Rab-5A	366485	4550000	350843	322104
P20340	P20340	RAB6A_HUMAN	RAB6A	Ras-related protein Rab-6A	126557	877306	121117	190803
P20618	P20618	PSB1_HUMAN	PSMB1	Proteasome subunit beta type-1	54759.3	423871	107736
P20674	P20674	COX5A_HUMAN	COX5A	Cytochrome c oxidase subunit 5A, mitochondrial		141151
P20700	P20700	LMNB1_HUMAN	LMNB1	Lamin-B1		559683
P20774	P20774	MIME_HUMAN	OGN	Mimecan	15100000	4260000	10800000	12700000
P20810	P20810	ICAL_HUMAN	CAST	Calpastatin		373434
P20930	P20930	FILA_HUMAN	FLG	Filaggrin	619725	2170000	632944	368922
P20933	P20933	ASPG_HUMAN	AGA	N(4)-(beta-N-acetylglucosaminyl)-L-asparaginase	64635.7	81855.4	92637.2	151762
P21127;Q9UQ88	P21127;Q9UQ88	CD11A_HUMAN;CD11B_HUMAN	CDK11A;CDK11B	Cyclin-dependent kinase 11B		62130
P21128	P21128	ENDOU_HUMAN	ENDOU	Uridylate-specific endoribonuclease		314354
P21246	P21246	PTN_HUMAN	PTN	Pleiotrophin	2420000	1000000	1420000	3150000
P21266	P21266	GSTM3_HUMAN	GSTM3	Glutathione S-transferase Mu 3		77234.5
P21281	P21281	VATB2_HUMAN	ATP6V1B2	V-type proton ATPase subunit B, brain isoform		754593
P21283	P21283	VATC1_HUMAN	ATP6V1C1	V-type proton ATPase subunit C 1		60508.5
P21291	P21291	CSRP1_HUMAN	CSRP1	Cysteine and glycine-rich protein 1		168548
P21333	P21333	FLNA_HUMAN	FLNA	Filamin-A	126719	1730000	104517	135123
P21397	P21397;P27338	AOFA_HUMAN	MAOA	Amine oxidase [flavin-containing] A		396006
P21399	P21399	ACOHC_HUMAN	ACO1	Cytoplasmic aconitate hydratase		156064	15746.5
P21589	P21589	5NTD_HUMAN	NT5E	5'-nucleotidase	314615	142665	178814	344777
P21741	P21741	MK_HUMAN	MDK	Midkine	181554	84147.2	99796.8	218864
P21796	P21796	VDAC1_HUMAN	VDAC1	Voltage-dependent anion-selective channel protein 1	19694.6	1100000	65302.5
P21810	P21810	PGS1_HUMAN	BGN	Biglycan	95658.7	13529.6	9035.7	73563
P21912	P21912	SDHB_HUMAN	SDHB	Succinate dehydrogenase [ubiquinone] iron-sulfur subunit, mitochondrial		317871	8927.4
P21964	P21964	COMT_HUMAN	COMT	Catechol O-methyltransferase		39730
P21980	P21980	TGM2_HUMAN	TGM2	Protein-glutamine gamma-glutamyltransferase 2	15345.9	126988	13539.5
P22004	P22004	BMP6_HUMAN	BMP6	Bone morphogenetic protein 6	65920.6	24518.9	52825.5	149422
P22033	P22033	MUTA_HUMAN	MMUT	Methylmalonyl-CoA mutase, mitochondrial		91053.3
P22059	P22059	OSBP1_HUMAN	OSBP	Oxysterol-binding protein 1		112433
P22061	P22061	PIMT_HUMAN	PCMT1	Protein-L-isoaspartate(D-aspartate) O-methyltransferase	1030000	624824	604154	1180000
P22079	P22079	PERL_HUMAN	LPO	Lactoperoxidase		44152.8
P22087	P22087	FBRL_HUMAN	FBL	rRNA 2'-O-methyltransferase fibrillarin		1390000	13262.4
P22102	P22102	PUR2_HUMAN	GART	Trifunctional purine biosynthetic protein adenosine-3		297245
P22105	P22105;Q16473	TENX_HUMAN	TNXB	Tenascin-X	204583	90531	171326	284991
P22234	P22234	PUR6_HUMAN	PAICS	Bifunctional phosphoribosylaminoimidazole carboxylase/phosphoribosylaminoimidazole succinocarboxamide synthetase		225975	14496.4
P22307	P22307	SCP2_HUMAN	SCP2	Sterol carrier protein 2		199036
P22314	P22314	UBA1_HUMAN	UBA1	Ubiquitin-like modifier-activating enzyme 1	13908.2	1200000	17988.8	26999.4
P22352	P22352	GPX3_HUMAN	GPX3	Glutathione peroxidase 3	528772	605638	596008	1100000
P22392	P22392;O60361	NDKB_HUMAN	NME2	Nucleoside diphosphate kinase B		88273.4	22437
P22570	P22570	ADRO_HUMAN	FDXR	NADPH:adrenodoxin oxidoreductase, mitochondrial		110019
P22626	P22626	ROA2_HUMAN	HNRNPA2B1	Heterogeneous nuclear ribonucleoproteins A2/B1	228573	3750000	149931	193677
P22695	P22695	QCR2_HUMAN	UQCRC2	Cytochrome b-c1 complex subunit 2, mitochondrial		336800	13949.6
P22735	P22735	TGM1_HUMAN	TGM1	Protein-glutamine gamma-glutamyltransferase K	634672	2900000	859111	561634
P22760	P22760	AAAD_HUMAN	AADAC	Arylacetamide deacetylase		93879.9
P22792	P22792	CPN2_HUMAN	CPN2	Carboxypeptidase N subunit 2	246743	98777.7	142300	405953
P23083	P23083;A0A0C4DH31	HV102_HUMAN	IGHV1-2	Immunoglobulin heavy variable 1-2	417110	265120	332826	1160000
P23142	P23142	FBLN1_HUMAN	FBLN1	Fibulin-1	10800000	2600000	6130000	8970000
P23219	P23219	PGH1_HUMAN	PTGS1	Prostaglandin G/H synthase 1		198063
P23246	P23246	SFPQ_HUMAN	SFPQ	Splicing factor, proline- and glutamine-rich	71224.1	1550000	30790.8	79049.9
P23284	P23284	PPIB_HUMAN	PPIB	Peptidyl-prolyl cis-trans isomerase B	127252	1850000	131091	284857
P23368	P23368	MAOM_HUMAN	ME2	NAD-dependent malic enzyme, mitochondrial		34355.8
P23381	P23381	SYWC_HUMAN	WARS1	Tryptophan--tRNA ligase, cytoplasmic		137680
P23396	P23396	RS3_HUMAN	RPS3	Small ribosomal subunit protein uS3	76043	3510000	59398.6	60264.7
P23435	P23435;Q8IUK8	CBLN1_HUMAN	CBLN1	Cerebellin-1	52367.7		77551	58625
P23468	P23468	PTPRD_HUMAN	PTPRD	Receptor-type tyrosine-protein phosphatase delta	126773	53604	97108.3	151277
P23469	P23469	PTPRE_HUMAN	PTPRE	Receptor-type tyrosine-protein phosphatase epsilon		635899
P23470	P23470	PTPRG_HUMAN	PTPRG	Receptor-type tyrosine-protein phosphatase gamma	39473	47836.8	47453.4	113569
P23471	P23471	PTPRZ_HUMAN	PTPRZ1	Receptor-type tyrosine-protein phosphatase zeta	185948	168696	209535	399184
P23515	P23515	OMGP_HUMAN	OMG	Oligodendrocyte-myelin glycoprotein	424133	207928	369183	675454
P23526	P23526	SAHH_HUMAN	AHCY	Adenosylhomocysteinase	76028.1	936020	108884	76889
P23528	P23528;Q9Y281	COF1_HUMAN	CFL1	Cofilin-1	180136	6090000	137146	199873
P23588	P23588	IF4B_HUMAN	EIF4B	Eukaryotic translation initiation factor 4B		115924
P23634	P23634	AT2B4_HUMAN	ATP2B4	Plasma membrane calcium-transporting ATPase 4	28381.3	91273.1	25089	21169.2
P23743	P23743	DGKA_HUMAN	DGKA	Diacylglycerol kinase alpha		187867
P23786	P23786	CPT2_HUMAN	CPT2	Carnitine O-palmitoyltransferase 2, mitochondrial		61101.5
P23919	P23919	KTHY_HUMAN	DTYMK	Thymidylate kinase		60995.3
P23921	P23921	RIR1_HUMAN	RRM1	Ribonucleoside-diphosphate reductase large subunit		34035.6
P24158	P24158	PRTN3_HUMAN	PRTN3	Myeloblastin		1060000	27292.9
P24298	P24298	ALAT1_HUMAN	GPT	Alanine aminotransferase 1		408600	23732.6
P24311	P24311	COX7B_HUMAN	COX7B	Cytochrome c oxidase subunit 7B, mitochondrial		139786
P24534	P24534	EF1B_HUMAN	EEF1B2	Elongation factor 1-beta	16875.4	3260000	32528.7
P24539	P24539	AT5F1_HUMAN	ATP5PB	ATP synthase F(0) complex subunit B1, mitochondrial		246216
P24592	P24592	IBP6_HUMAN	IGFBP6	Insulin-like growth factor-binding protein 6	451505	397618	560141	1420000
P24593	P24593	IBP5_HUMAN	IGFBP5	Insulin-like growth factor-binding protein 5	183027	109646	71357.5	221681
P24666	P24666	PPAC_HUMAN	ACP1	Low molecular weight phosphotyrosine protein phosphatase	29036.8	579797	38097.4
P24752	P24752	THIL_HUMAN	ACAT1	Acetyl-CoA acetyltransferase, mitochondrial		73822.4
P25098;P35626	P25098;P35626	ARBK1_HUMAN;ARBK2_HUMAN	GRK2;GRK3	Beta-adrenergic receptor kinase 1		67231.1
P25311	P25311	ZA2G_HUMAN	AZGP1	Zinc-alpha-2-glycoprotein	931026	7400000	1870000	1810000
P25325	P25325	THTM_HUMAN	MPST	3-mercaptopyruvate sulfurtransferase		108997
P25398	P25398	RS12_HUMAN	RPS12	Small ribosomal subunit protein eS12		2440000
P25685	P25685	DNJB1_HUMAN	DNAJB1	DnaJ homolog subfamily B member 1		432624
P25686	P25686	DNJB2_HUMAN	DNAJB2	DnaJ homolog subfamily B member 2		15761.6
P25705	P25705	ATPA_HUMAN	ATP5F1A	ATP synthase subunit alpha, mitochondrial	2130000	20900000	1440000	2650000
P25713	P25713	MT3_HUMAN	MT3	Metallothionein-3	15864.9	15226.4	13446.7	63285.9
P25786	P25786	PSA1_HUMAN	PSMA1	Proteasome subunit alpha type-1	330660	2600000	497280	278442
P25787	P25787	PSA2_HUMAN	PSMA2	Proteasome subunit alpha type-2	182376	1390000	190050	135381
P25788	P25788	PSA3_HUMAN	PSMA3	Proteasome subunit alpha type-3	102968	913095	178666	120335
P25789	P25789	PSA4_HUMAN	PSMA4	Proteasome subunit alpha type-4	111383	1310000	92500.2	113024
P25815	P25815	S100P_HUMAN	S100P	Protein S100-P	34495.4	8550000	141744
P26038	P26038	MOES_HUMAN	MSN	Moesin	69531.4	1370000	65713.3	100378
P26196	P26196	DDX6_HUMAN	DDX6	Probable ATP-dependent RNA helicase DDX6		405567
P26232	P26232	CTNA2_HUMAN	CTNNA2	Catenin alpha-2		68692.9
P26368	P26368	U2AF2_HUMAN	U2AF2	Splicing factor U2AF 65 kDa subunit		254494
P26373	P26373	RL13_HUMAN	RPL13	Large ribosomal subunit protein eL13	311502	3060000	219864	241063
P26447	P26447	S10A4_HUMAN	S100A4	Protein S100-A4		268968	21989.8	33275.9
P26572	P26572	MGAT1_HUMAN	MGAT1	Alpha-1,3-mannosyl-glycoprotein 2-beta-N-acetylglucosaminyltransferase	683010	365650	632110	833443
P26583	P26583	HMGB2_HUMAN	HMGB2	High mobility group protein B2		35329.3
P26599	P26599	PTBP1_HUMAN	PTBP1	Polypyrimidine tract-binding protein 1		322113
P26639	P26639	SYTC_HUMAN	TARS1	Threonine--tRNA ligase 1, cytoplasmic		253156
P26640	P26640	SYVC_HUMAN	VARS1	Valine--tRNA ligase		385191
P26641	P26641	EF1G_HUMAN	EEF1G	Elongation factor 1-gamma	366907	4880000	286557
P26678	P26678	PPLA_HUMAN	PLN	Cardiac phospholamban	295254	120057	174625	378270
P26885	P26885	FKBP2_HUMAN	FKBP2	Peptidyl-prolyl cis-trans isomerase FKBP2		630784	27501.4
P27105	P27105	STOM_HUMAN	STOM	Stomatin	14225.2	107278
P27144	P27144	KAD4_HUMAN	AK4	Adenylate kinase 4, mitochondrial		508568
P27169	P27169	PON1_HUMAN	PON1	Serum paraoxonase/arylesterase 1	179963	78756.1	124891	418214
P27348	P27348	1433T_HUMAN	YWHAQ	14-3-3 protein theta	58335.6	2630000	36604.7	81088.3
P27361	P27361	MK03_HUMAN	MAPK3	Mitogen-activated protein kinase 3		286714
P27482	P27482	CALL3_HUMAN	CALML3	Calmodulin-like protein 3	233664	3310000	177278	51552
P27487	P27487	DPP4_HUMAN	DPP4	Dipeptidyl peptidase 4	92086.3	259670	68495.7	157155
P27635	P27635;Q96L21	RL10_HUMAN	RPL10	Large ribosomal subunit protein uL16		487145
P27694	P27694	RFA1_HUMAN	RPA1	Replication protein A 70 kDa DNA-binding subunit		108105
P27695	P27695	APEX1_HUMAN	APEX1	DNA-(apurinic or apyrimidinic site) endonuclease		355580
P27701	P27701	CD82_HUMAN	CD82	CD82 antigen	2860000	1670000	1540000	4240000
P27708	P27708	PYR1_HUMAN	CAD	CAD protein		92871.4
P27797	P27797	CALR_HUMAN	CALR	Calreticulin	112290	2640000	75837.2	262720
P27816	P27816	MAP4_HUMAN	MAP4	Microtubule-associated protein 4		448631
P27824	P27824	CALX_HUMAN	CANX	Calnexin		549583	14828.2
P27930	P27930	IL1R2_HUMAN	IL1R2	Interleukin-1 receptor type 2		109439
P28062	P28062	PSB8_HUMAN	PSMB8	Proteasome subunit beta type-8	15795.2	651316	50942.9
P28065	P28065	PSB9_HUMAN	PSMB9	Proteasome subunit beta type-9		341957	33975.5
P28066	P28066	PSA5_HUMAN	PSMA5	Proteasome subunit alpha type-5	116001	1210000	190858	90897.4
P28070	P28070	PSB4_HUMAN	PSMB4	Proteasome subunit beta type-4	69030.9	350575	101080	46127.8
P28072	P28072	PSB6_HUMAN	PSMB6	Proteasome subunit beta type-6	164468	1070000	247231	108713
P28074	P28074	PSB5_HUMAN	PSMB5	Proteasome subunit beta type-5	37038.2	263670	94524.5
P28288	P28288	ABCD3_HUMAN	ABCD3	ATP-binding cassette sub-family D member 3		208289
P28290	P28290	ITPI2_HUMAN	ITPRID2	Protein ITPRID2		75192.7
P28331	P28331	NDUS1_HUMAN	NDUFS1	NADH-ubiquinone oxidoreductase 75 kDa subunit, mitochondrial		359794	12315.6
P28335	P28335	5HT2C_HUMAN	HTR2C	5-hydroxytryptamine receptor 2C	130268	65388.7	67094.1	171365
P28482	P28482	MK01_HUMAN	MAPK1	Mitogen-activated protein kinase 1		48500000
P28838	P28838	AMPL_HUMAN	LAP3	Cytosol aminopeptidase		361609
P29034	P29034	S10A2_HUMAN	S100A2	Protein S100-A2	212306	2500000	93628.5
P29144	P29144	TPP2_HUMAN	TPP2	Tripeptidyl-peptidase 2		151040
P29218	P29218	IMPA1_HUMAN	IMPA1	Inositol monophosphatase 1	99820.1	212899	86843.4
P29317	P29317	EPHA2_HUMAN	EPHA2	Ephrin type-A receptor 2	75920.6	317476	41408	77350.1
P29350	P29350	PTN6_HUMAN	PTPN6	Tyrosine-protein phosphatase non-receptor type 6		95904.3
P29373	P29373	RABP2_HUMAN	CRABP2	Cellular retinoic acid-binding protein 2	30183.7	5400000	44172.6
P29401	P29401	TKT_HUMAN	TKT	Transketolase	105337	1000000	89766.2	100570
P29466	P29466	CASP1_HUMAN	CASP1	Caspase-1		149153
P29508	P29508	SPB3_HUMAN	SERPINB3	Serpin B3	513079	61200000	996397	344393
P29558	P29558;Q6XE24	RBMS1_HUMAN	RBMS1	RNA-binding motif, single-stranded-interacting protein 1		68199.6
P29590	P29590	PML_HUMAN	PML	Protein PML		356061
P29622	P29622	KAIN_HUMAN	SERPINA4	Kallistatin	1190000	806634	1050000	2290000
P29692	P29692	EF1D_HUMAN	EEF1D	Elongation factor 1-delta		2900000	23544.6
P29762	P29762	RABP1_HUMAN	CRABP1	Cellular retinoic acid-binding protein 1	42997.6	26322.5	34614.1
P29966	P29966	MARCS_HUMAN	MARCKS	Myristoylated alanine-rich C-kinase substrate	192252	264516	74585.7	213642
P29972	P29972	AQP1_HUMAN	AQP1	Aquaporin-1	1290000	300714	619036	1600000
P29992	P29992	GNA11_HUMAN	GNA11	Guanine nucleotide-binding protein subunit alpha-11	211419	296159	131040	178353
P30038	P30038	AL4A1_HUMAN	ALDH4A1	Delta-1-pyrroline-5-carboxylate dehydrogenase, mitochondrial		183543
P30040	P30040	ERP29_HUMAN	ERP29	Endoplasmic reticulum resident protein 29		528824
P30041	P30041	PRDX6_HUMAN	PRDX6	Peroxiredoxin-6	538199	4100000	414641	674389
P30043	P30043	BLVRB_HUMAN	BLVRB	Flavin reductase (NADPH)		656556
P30044	P30044	PRDX5_HUMAN	PRDX5	Peroxiredoxin-5, mitochondrial	87477.3	1650000	79392.4	63441.1
P30046	P30046	DOPD_HUMAN	DDT	D-dopachrome decarboxylase		211599
P30048	P30048	PRDX3_HUMAN	PRDX3	Thioredoxin-dependent peroxide reductase, mitochondrial		201830	14835
P30049	P30049	ATPD_HUMAN	ATP5F1D	ATP synthase subunit delta, mitochondrial	366919	703705
P30050	P30050	RL12_HUMAN	RPL12	Large ribosomal subunit protein uL11	50681.1	5760000	43914.6
P30084	P30084	ECHM_HUMAN	ECHS1	Enoyl-CoA hydratase, mitochondrial		151650
P30085	P30085	KCY_HUMAN	CMPK1	UMP-CMP kinase		1830000	15408.5
P30086	P30086	PEBP1_HUMAN	PEBP1	Phosphatidylethanolamine-binding protein 1	349836	2440000	294351	631687
P30101	P30101	PDIA3_HUMAN	PDIA3	Protein disulfide-isomerase A3	19456.7	3150000	39574.4	56118.5
P30153	P30153	2AAA_HUMAN	PPP2R1A	Serine/threonine-protein phosphatase 2A 65 kDa regulatory subunit A alpha isoform		491432
P30154	P30154	2AAB_HUMAN	PPP2R1B	Serine/threonine-protein phosphatase 2A 65 kDa regulatory subunit A beta isoform		59263
P30273	P30273	FCERG_HUMAN	FCER1G	High affinity immunoglobulin epsilon receptor subunit gamma	233394	116734	128995	259959
P30519	P30519	HMOX2_HUMAN	HMOX2	Heme oxygenase 2		105805
P30520	P30520	PURA2_HUMAN	ADSS2	Adenylosuccinate synthetase isozyme 2		155134
P30530	P30530	UFO_HUMAN	AXL	Tyrosine-protein kinase receptor UFO	72953.3	44616.7	65654.7	169951
P30531	P30531	SC6A1_HUMAN	SLC6A1	Sodium- and chloride-dependent GABA transporter 1	229269	133568	85543.7
P30566	P30566	PUR8_HUMAN	ADSL	Adenylosuccinate lyase		73088.3
P30622	P30622	CLIP1_HUMAN	CLIP1	CAP-Gly domain-containing linker protein 1		498137
P30626	P30626	SORCN_HUMAN	SRI	Sorcin	252342	470726	282117	395623
P30679	P30679	GNA15_HUMAN	GNA15	Guanine nucleotide-binding protein subunit alpha-15		187663	10693.4
P30740	P30740	ILEU_HUMAN	SERPINB1	Leukocyte elastase inhibitor	30162.2	3060000	28733.3	48133.2
P30838	P30838	AL3A1_HUMAN	ALDH3A1	Aldehyde dehydrogenase, dimeric NADP-preferring		1440000		2580000
P30876	P30876	RPB2_HUMAN	POLR2B	DNA-directed RNA polymerase II subunit RPB2		58283.8
P31025	P31025	LCN1_HUMAN	LCN1	Lipocalin-1	453671	89800000	12100000	368637
P31040	P31040	SDHA_HUMAN	SDHA	Succinate dehydrogenase [ubiquinone] flavoprotein subunit, mitochondrial		103642
P31146	P31146	COR1A_HUMAN	CORO1A	Coronin-1A	23785.7	305172	14648.9	28271.6
P31150	P31150	GDIA_HUMAN	GDI1	Rab GDP dissociation inhibitor alpha		185376	15522
P31151	P31151;Q86SG5	S10A7_HUMAN	S100A7	Protein S100-A7	807987	3120000	752431	1370000
P31153	P31153	METK2_HUMAN	MAT2A	S-adenosylmethionine synthase isoform type-2		443072	10098.2
P31689	P31689	DNJA1_HUMAN	DNAJA1	DnaJ homolog subfamily A member 1	19778	73804.3	10658.6	27438.1
P31930	P31930	QCR1_HUMAN	UQCRC1	Cytochrome b-c1 complex subunit 1, mitochondrial		175758
P31939	P31939	PUR9_HUMAN	ATIC	Bifunctional purine biosynthesis protein ATIC		119358
P31941	P31941;Q9UH17	ABC3A_HUMAN	APOBEC3A	DNA dC->dU-editing enzyme APOBEC-3A		3350000
P31942	P31942	HNRH3_HUMAN	HNRNPH3	Heterogeneous nuclear ribonucleoprotein H3		1180000	234139
P31943	P31943;P52597;P55795	HNRH1_HUMAN	HNRNPH1	Heterogeneous nuclear ribonucleoprotein H		670819
P31944	P31944	CASPE_HUMAN	CASP14	Caspase-14	900656	8500000	2490000	1080000
P31946	P31946	1433B_HUMAN	YWHAB	14-3-3 protein beta/alpha	83698.6	3110000	41145	114252
P31947	P31947	1433S_HUMAN	SFN	14-3-3 protein sigma	114605	37000000	154975	254406
P31948	P31948	STIP1_HUMAN	STIP1	Stress-induced-phosphoprotein 1	59727.9	499277
P31949	P31949	S10AB_HUMAN	S100A11	Protein S100-A11	157620	8960000	139859	155324
P32004	P32004	L1CAM_HUMAN	L1CAM	Neural cell adhesion molecule L1	31073.8	35429.2	25127.8	72737.9
P32119	P32119	PRDX2_HUMAN	PRDX2	Peroxiredoxin-2	923250	4080000	1180000	719494
P32189	P32189;Q14409	GLPK_HUMAN	GK	Glycerol kinase		329655
P32456	P32456;Q9H0R5	GBP2_HUMAN	GBP2	Guanylate-binding protein 2		131119
P32926	P32926	DSG3_HUMAN	DSG3	Desmoglein-3		1000000
P32969	P32969	RL9_HUMAN	RPL9	Large ribosomal subunit protein uL6		1650000
P33121	P33121	ACSL1_HUMAN	ACSL1	Long-chain-fatty-acid--CoA ligase 1		233875	22923.2
P33176	P33176	KINH_HUMAN	KIF5B	Kinesin-1 heavy chain		572470
P33240	P33240	CSTF2_HUMAN	CSTF2	Cleavage stimulation factor subunit 2		116713
P33908	P33908	MA1A1_HUMAN	MAN1A1	Mannosyl-oligosaccharide 1,2-alpha-mannosidase IA	549077	183748	407495	998607
P34897	P34897	GLYM_HUMAN	SHMT2	Serine hydroxymethyltransferase, mitochondrial		60221.8
P34913	P34913	HYES_HUMAN	EPHX2	Bifunctional epoxide hydrolase 2		179802
P34932	P34932	HSP74_HUMAN	HSPA4	Heat shock 70 kDa protein 4		558248
P34949	P34949	MPI_HUMAN	MPI	Mannose-6-phosphate isomerase		67158.8
P34998;Q13324	P34998;Q13324	CRFR1_HUMAN;CRFR2_HUMAN	CRHR1;CRHR2	Corticotropin-releasing factor receptor 1	68272.5	40676.4	43650.7	128264
P35030	P35030	TRY3_HUMAN	PRSS3	Trypsin-3	223796	46986.9	40074.3
P35052	P35052	GPC1_HUMAN	GPC1	Glypican-1	85519.4	58556.6	50526.4	179267
P35080	P35080	PROF2_HUMAN	PFN2	Profilin-2	71226.1	213840	48645.9	102533
P35221	P26232;P35221	CTNA1_HUMAN	CTNNA1	Catenin alpha-1		624577	6577.88
P35222	P35222	CTNB1_HUMAN	CTNNB1	Catenin beta-1	1510000	1830000	929108	568232
P35232	P35232	PHB1_HUMAN	PHB1	Prohibitin 1	27362.6	1040000	32609.3	23479.8
P35237	P35237	SPB6_HUMAN	SERPINB6	Serpin B6	280252	113393	98211.6	173479
P35241	P35241	RADI_HUMAN	RDX	Radixin	22199	106277	16326.4	13541.2
P35251	P35251	RFC1_HUMAN	RFC1	Replication factor C subunit 1	590374	312660		669538
P35268	P35268	RL22_HUMAN	RPL22	Large ribosomal subunit protein eL22	39433.4	4090000	60147.8	39848.8
P35443	P35443	TSP4_HUMAN	THBS4	Thrombospondin-4	391138	129185	249812	563090
P35527	P35527	K1C9_HUMAN	KRT9	Keratin, type I cytoskeletal 9	922000000	390000000	901000000	684000000
P35542	P35542	SAA4_HUMAN	SAA4	Serum amyloid A-4 protein	3640000	1160000	2640000	5400000
P35573	P35573	GDE_HUMAN	AGL	Glycogen debranching enzyme	130893	1380000	185564
P35579	P35579;P35580	MYH9_HUMAN	MYH9	Myosin-9	168596	7080000	100386	206970
P35606	P35606	COPB2_HUMAN	COPB2	Coatomer subunit beta'	69478.5	825257	93207.5	45689.9
P35609	P35609	ACTN2_HUMAN	ACTN2	Alpha-actinin-2		71123.9
P35613	P35613	BASI_HUMAN	BSG	Basigin	725597	492198	677863	1270000
P35658	P35658	NU214_HUMAN	NUP214	Nuclear pore complex protein Nup214		57964.6
P35659	P35659	DEK_HUMAN	DEK	Protein DEK		80252.1
P35754	P35754	GLRX1_HUMAN	GLRX	Glutaredoxin-1	55318.2	292353	77579.3
P35813	P35813	PPM1A_HUMAN	PPM1A	Protein phosphatase 1A		86478.1
P35858	P35858	ALS_HUMAN	IGFALS	Insulin-like growth factor-binding protein complex acid labile subunit	137409	122486	91464.9	165534
P35908	P35908	K22E_HUMAN	KRT2	Keratin, type II cytoskeletal 2 epidermal	72700000	48100000	118000000	86800000
P35914	P35914	HMGCL_HUMAN	HMGCL	Hydroxymethylglutaryl-CoA lyase, mitochondrial		97359.4
P35998	P35998	PRS7_HUMAN	PSMC2	26S proteasome regulatory subunit 7		631076
P36222	P36222	CH3L1_HUMAN	CHI3L1	Chitinase-3-like protein 1	163346	233743	159780	366171
P36269	P36269	GGT5_HUMAN	GGT5	Glutathione hydrolase 5 proenzyme	10181		29471
P36405	P36405	ARL3_HUMAN	ARL3	ADP-ribosylation factor-like protein 3	78089.7	193458	46760.7	96704.7
P36507	P36507	MP2K2_HUMAN	MAP2K2	Dual specificity mitogen-activated protein kinase kinase 2		103797		39316.1
P36542	P36542	ATPG_HUMAN	ATP5F1C	ATP synthase subunit gamma, mitochondrial	22590.9	723445	27910.4
P36543	P36543	VATE1_HUMAN	ATP6V1E1	V-type proton ATPase subunit E 1		647741	13322.7
P36551	P36551	HEM6_HUMAN	CPOX	Oxygen-dependent coproporphyrinogen-III oxidase, mitochondrial		45887.8
P36578	P36578	RL4_HUMAN	RPL4	Large ribosomal subunit protein uL4	79110.8	2240000	23038.8	56074.9
P36639	P36639	8ODP_HUMAN	NUDT1	Oxidized purine nucleoside triphosphate hydrolase		31146
P36776	P36776	LONM_HUMAN	LONP1	Lon protease homolog, mitochondrial		100803
P36871	P36871	PGM1_HUMAN	PGM1	Phosphoglucomutase-1	44009.7	334875	39552.5	89355.2
P36915	P36915	GNL1_HUMAN	GNL1	Guanine nucleotide-binding protein-like 1		161357
P36952	P36952	SPB5_HUMAN	SERPINB5	Serpin B5	84156.4	9230000	99137.2	49196.6
P36955	P36955	PEDF_HUMAN	SERPINF1	Pigment epithelium-derived factor	2290000	1450000	1650000	5020000
P36957	P36957	ODO2_HUMAN	DLST	Dihydrolipoyllysine-residue succinyltransferase component of 2-oxoglutarate dehydrogenase complex, mitochondrial	46561.5	884747	96378
P36969	P36969	GPX4_HUMAN	GPX4	Phospholipid hydroperoxide glutathione peroxidase		94794.6
P36980	P36980	FHR2_HUMAN	CFHR2	Complement factor H-related protein 2	65604.6	33183.7	63007.6	119342
P37059	P37059	DHB2_HUMAN	HSD17B2	17-beta-hydroxysteroid dehydrogenase type 2		63350.5
P37108	P37108	SRP14_HUMAN	SRP14	Signal recognition particle 14 kDa protein		104784
P37198	P37198	NUP62_HUMAN	NUP62	Nuclear pore glycoprotein p62		61577.5
P37802	P37802	TAGL2_HUMAN	TAGLN2	Transgelin-2	33493.6	1490000	33485.1	56869.2
P37837	P37837	TALDO_HUMAN	TALDO1	Transaldolase	70277.1	2530000	127819	82708
P38117	P38117	ETFB_HUMAN	ETFB	Electron transfer flavoprotein subunit beta		303073
P38159	P38159	RBMX_HUMAN	RBMX	RNA-binding motif protein, X chromosome		401964
P38571	P38571	LICH_HUMAN	LIPA	Lysosomal acid lipase/cholesteryl ester hydrolase	73560.4	63005.5	71437	58029.4
P38606	P38606	VATA_HUMAN	ATP6V1A	V-type proton ATPase catalytic subunit A	32000.9	1090000	17886.7
P38646	P38646	GRP75_HUMAN	HSPA9	Stress-70 protein, mitochondrial	32656.3	911330	37986.9
P38919	P38919	IF4A3_HUMAN	EIF4A3	Eukaryotic initiation factor 4A-III		934066	20802.7
P39019	P39019	RS19_HUMAN	RPS19	Small ribosomal subunit protein eS19	15499.5	2390000	20692.5	97861.1
P39023	P39023	RL3_HUMAN	RPL3	Large ribosomal subunit protein uL3		727780
P39060	P39060	COIA1_HUMAN	COL18A1	Collagen alpha-1(XVIII) chain	396081	197181	290313	522837
P39656	P39656	OST48_HUMAN	DDOST	Dolichyl-diphosphooligosaccharide--protein glycosyltransferase 48 kDa subunit		1240000	58747.7
P39687	P39687;O43423	AN32A_HUMAN	ANP32A	Acidic leucine-rich nuclear phosphoprotein 32 family member A		247276
P40121	P40121	CAPG_HUMAN	CAPG	Macrophage-capping protein	34632.1	2340000	92446.8	41128.8
P40227	P40227	TCPZ_HUMAN	CCT6A	T-complex protein 1 subunit zeta		640335
P40429	P40429;Q6NVV1	RL13A_HUMAN	RPL13A	Large ribosomal subunit protein uL13		1220000
P40616	P40616	ARL1_HUMAN	ARL1	ADP-ribosylation factor-like protein 1	12192.1	561773	20847.4
P40763	P40763	STAT3_HUMAN	STAT3	Signal transducer and activator of transcription 3		700154
P40925	P40925	MDHC_HUMAN	MDH1	Malate dehydrogenase, cytoplasmic	111453	449454	74226.2	178027
P40926	P40926	MDHM_HUMAN	MDH2	Malate dehydrogenase, mitochondrial	24597.7	1480000	80944.9	52426.1
P40939	P40939	ECHA_HUMAN	HADHA	Trifunctional enzyme subunit alpha, mitochondrial		636091
P41091;Q2VIR3	P41091;Q2VIR3	IF2GL_HUMAN;IF2G_HUMAN	EIF2S3;EIF2S3B	Eukaryotic translation initiation factor 2 subunit 3		332245
P41222	P41222	PTGDS_HUMAN	PTGDS	Prostaglandin-H2 D-isomerase	4310000	2820000	3520000	9840000
P41229;Q9BY66	P41229;Q9BY66	KDM5C_HUMAN;KDM5D_HUMAN	KDM5C;KDM5D	Lysine-specific demethylase 5C		67712.1
P41240	P41240	CSK_HUMAN	CSK	Tyrosine-protein kinase CSK		247356
P41250	P41250	GARS_HUMAN	GARS1	Glycine--tRNA ligase		483975
P41252	P41252	SYIC_HUMAN	IARS1	Isoleucine--tRNA ligase, cytoplasmic		204708		103437
P41271	P41271	NBL1_HUMAN	NBL1	Neuroblastoma suppressor of tumorigenicity 1	258831	175661	241061	665993
P41440	P41440	S19A1_HUMAN	SLC19A1	Reduced folate transporter	158091	71535.6	106436	265326
P41732	P41732	TSN7_HUMAN	TSPAN7	Tetraspanin-7	19378.4	11389.6	10333.6	44110.8
P41743	P41743	KPCI_HUMAN	PRKCI	Protein kinase C iota type		84316.6
P42025	P42025	ACTY_HUMAN	ACTR1B	Beta-centractin		143142
P42126	P42126	ECI1_HUMAN	ECI1	Enoyl-CoA delta isomerase 1, mitochondrial		197675
P42167	P42167	LAP2B_HUMAN	TMPO	Lamina-associated polypeptide 2, isoforms beta/gamma		119715
P42224	P42224	STAT1_HUMAN	STAT1	Signal transducer and activator of transcription 1-alpha/beta		199166
P42229;P51692	P42229;P51692	STA5A_HUMAN;STA5B_HUMAN	STAT5A;STAT5B	Signal transducer and activator of transcription 5A		100704
P42285	P42285	MTREX_HUMAN	MTREX	Exosome RNA helicase MTR4		124967
P42345	P42345	MTOR_HUMAN	MTOR	Serine/threonine-protein kinase mTOR		49380.3
P42357	P42357	HUTH_HUMAN	HAL	Histidine ammonia-lyase	444264	6390000	944611	497247
P42566	P42566	EPS15_HUMAN	EPS15	Epidermal growth factor receptor substrate 15		74771.4
P42574	P42574	CASP3_HUMAN	CASP3	Caspase-3		83879.7
P42677	P42677	RS27_HUMAN	RPS27	Small ribosomal subunit protein eS27		488118
P42704	P42704	LPPRC_HUMAN	LRPPRC	Leucine-rich PPR motif-containing protein, mitochondrial		248060
P42765	P42765	THIM_HUMAN	ACAA2	3-ketoacyl-CoA thiolase, mitochondrial		193612
P42766	P42766	RL35_HUMAN	RPL35	Large ribosomal subunit protein uL29	98395.5	1750000	71769.5	116057
P42785	P42785	PCP_HUMAN	PRCP	Lysosomal Pro-X carboxypeptidase	248558	273104	235272	467734
P42858	P42858	HD_HUMAN	HTT	Huntingtin		71323
P43003	P43003	EAA1_HUMAN	SLC1A3	Excitatory amino acid transporter 1	43245.3	42821.6		42502.8
P43034	P43034	LIS1_HUMAN	PAFAH1B1	Platelet-activating factor acetylhydrolase IB subunit beta	51477.4	848257	66480
P43121	P43121	MUC18_HUMAN	MCAM	Cell surface glycoprotein MUC18	115595	106010	79005.3	215444
P43155	P43155	CACP_HUMAN	CRAT	Carnitine O-acetyltransferase		112450
P43243	P43243	MATR3_HUMAN	MATR3	Matrin-3	21972.1	155881	32153.7	30341.9
P43251	P43251	BTD_HUMAN	BTD	Biotinidase	230924	175529	152290	449659
P43304	P43304	GPDM_HUMAN	GPD2	Glycerol-3-phosphate dehydrogenase, mitochondrial		256452
P43307	P43307	SSRA_HUMAN	SSR1	Translocon-associated protein subunit alpha	91114.2	1200000	182678	41356.2
P43405	P43405	KSYK_HUMAN	SYK	Tyrosine-protein kinase SYK		61406.3
P43487	P43487	RANG_HUMAN	RANBP1	Ran-specific GTPase-activating protein		142855
P43490	P43490	NAMPT_HUMAN	NAMPT	Nicotinamide phosphoribosyltransferase	5515.49	2770000	20865.3
P43652	P43652	AFAM_HUMAN	AFM	Afamin	425130	329994	395886	1010000
P43686	P43686	PRS6B_HUMAN	PSMC4	26S proteasome regulatory subunit 6B	20205.9	1090000
P45877	P45877	PPIC_HUMAN	PPIC	Peptidyl-prolyl cis-trans isomerase C	59632	186480	66840.6
P45880	P45880	VDAC2_HUMAN	VDAC2	Voltage-dependent anion-selective channel protein 2	56510.1	2230000	125812	87886.1
P45954	P45954	ACDSB_HUMAN	ACADSB	Short/branched chain specific acyl-CoA dehydrogenase, mitochondrial	38209	47538	22355.5
P45974	P45974	UBP5_HUMAN	USP5	Ubiquitin carboxyl-terminal hydrolase 5	13923.4	769884	14724.2
P46059	P46059	S15A1_HUMAN	SLC15A1	Solute carrier family 15 member 1		15253.9
P46060	P46060	RAGP1_HUMAN	RANGAP1	Ran GTPase-activating protein 1	3050000	1070000		201088
P46063	P46063	RECQ1_HUMAN	RECQL	ATP-dependent DNA helicase Q1		207765
P46087	P46087	NOP2_HUMAN	NOP2	Probable 28S rRNA (cytosine(4447)-C(5))-methyltransferase		35375
P46108	P46108	CRK_HUMAN	CRK	Adapter molecule crk		87693.4
P46109	P46109	CRKL_HUMAN	CRKL	Crk-like protein		269088
P46379	P46379	BAG6_HUMAN	BAG6	Large proline-rich protein BAG6		258067
P46459	P46459	NSF_HUMAN	NSF	Vesicle-fusing ATPase		756466	25871.1
P46734	P46734	MP2K3_HUMAN	MAP2K3	Dual specificity mitogen-activated protein kinase kinase 3		327802
P46776	P46776	RL27A_HUMAN	RPL27A	Large ribosomal subunit protein uL15	1480000	6440000	1080000	1640000
P46777	P46777	RL5_HUMAN	RPL5	Large ribosomal subunit protein uL18		593140
P46778	P46778	RL21_HUMAN	RPL21	Large ribosomal subunit protein eL21		653765
P46779	P46779	RL28_HUMAN	RPL28	Large ribosomal subunit protein eL28		375487
P46781	P46781	RS9_HUMAN	RPS9	Small ribosomal subunit protein uS4	121259	4510000	93800
P46782	P46782	RS5_HUMAN	RPS5	Small ribosomal subunit protein uS7	35928.5	195829	30800.4
P46783	P46783;Q9NQ39	RS10_HUMAN	RPS10	Small ribosomal subunit protein eS10		905706
P46926	P46926	GNPI1_HUMAN	GNPDA1	Glucosamine-6-phosphate isomerase 1		296975	51343.5
P46940	P46940	IQGA1_HUMAN	IQGAP1	Ras GTPase-activating-like protein IQGAP1	27719.9	2030000	36175.3	39628
P46976	P46976	GLYG_HUMAN	GYG1	Glycogenin-1	58803.4	514500	49061.2	74767.3
P46977	P46977	STT3A_HUMAN	STT3A	Dolichyl-diphosphooligosaccharide--protein glycosyltransferase subunit STT3A		249014
P47755	P47755	CAZA2_HUMAN	CAPZA2	F-actin-capping protein subunit alpha-2		188373
P47756	P47756	CAPZB_HUMAN	CAPZB	F-actin-capping protein subunit beta	105412	1980000	108957
P47895	P30837;P47895	AL1A3_HUMAN	ALDH1A3	Retinaldehyde dehydrogenase 3		1150000
P47897	P47897	SYQ_HUMAN	QARS1	Glutamine--tRNA ligase	23083.7	320541	15001.7
P47914	P47914	RL29_HUMAN	RPL29	Large ribosomal subunit protein eL29	8205.75	968216		29850.3
P47929	P47929	LEG7_HUMAN	LGALS7	Galectin-7	2660000	212000000	2060000	1230000
P47972	P47972	NPTX2_HUMAN	NPTX2	Neuronal pentraxin-2	180172	91889.8	175313	313319
P47985	P47985;P0C7P4	UCRI_HUMAN	UQCRFS1	Cytochrome b-c1 complex subunit Rieske, mitochondrial	156670	1120000
P47989	P47989	XDH_HUMAN	XDH	Xanthine dehydrogenase/oxidase		66010.1	11756.3
P48047	P48047	ATPO_HUMAN	ATP5PO	ATP synthase subunit O, mitochondrial		448511
P48058	P48058	GRIA4_HUMAN	GRIA4	Glutamate receptor 4	947835	748358	900945	1320000
P48061	P48061	SDF1_HUMAN	CXCL12	Stromal cell-derived factor 1	131147	23245.1	71057.6	29566.9
P48147	P48147	PPCE_HUMAN	PREP	Prolyl endopeptidase		476261
P48163	P48163	MAOX_HUMAN	ME1	NADP-dependent malic enzyme	79745.1	1710000	156500	76579.3
P48444	P48444	COPD_HUMAN	ARCN1	Coatomer subunit delta		684608
P48449	P48449	LSS_HUMAN	LSS	Lanosterol synthase		155601
P48506	P48506	GSH1_HUMAN	GCLC	Glutamate--cysteine ligase catalytic subunit		53391.7
P48509	P48509	CD151_HUMAN	CD151	CD151 antigen	125540	50453.6	69215.1	168761
P48556	P48556	PSMD8_HUMAN	PSMD8	26S proteasome non-ATPase regulatory subunit 8		784219
P48594	P48594	SPB4_HUMAN	SERPINB4	Serpin B4		9190000	7164.11
P48637	P48637	GSHB_HUMAN	GSS	Glutathione synthetase	90407.9	525651	111208	122926
P48643	P48643	TCPE_HUMAN	CCT5	T-complex protein 1 subunit epsilon		423220	4769.54
P48651	P48651	PTSS1_HUMAN	PTDSS1	Phosphatidylserine synthase 1		50254
P48723	P48723	HSP13_HUMAN	HSPA13	Heat shock 70 kDa protein 13	171060	85553.1	140840	273527
P48729	P48729;Q8N752	KC1A_HUMAN	CSNK1A1	Casein kinase I isoform alpha	435585	394685
P48730;P49674	P48730;P49674	KC1D_HUMAN;KC1E_HUMAN	CSNK1D;CSNK1E	Casein kinase I isoform delta		116376
P48735	P48735	IDHP_HUMAN	IDH2	Isocitrate dehydrogenase [NADP], mitochondrial		548903
P48739	P48739	PIPNB_HUMAN	PITPNB	Phosphatidylinositol transfer protein beta isoform		343364
P48740	P48740	MASP1_HUMAN	MASP1	Mannan-binding lectin serine protease 1	72826.4	113565	108175	137046
P49006	P49006	MRP_HUMAN	MARCKSL1	MARCKS-related protein		61551.6		11022.8
P49137	P49137	MAPK2_HUMAN	MAPKAPK2	MAP kinase-activated protein kinase 2		94871.5
P49189	P49189	AL9A1_HUMAN	ALDH9A1	4-trimethylaminobutyraldehyde dehydrogenase	186807	2350000	227613	212288
P49207	P49207	RL34_HUMAN	RPL34	Large ribosomal subunit protein eL34	30728.3	2760000	25109.5
P49257	P49257	LMAN1_HUMAN	LMAN1	Protein ERGIC-53	113485	669691	108999	154317
P49321	P49321	NASP_HUMAN	NASP	Nuclear autoantigenic sperm protein		65019.7
P49327	P49327	FAS_HUMAN	FASN	Fatty acid synthase	25191.1	1280000	62187.7
P49354	P49354	FNTA_HUMAN	FNTA	Protein farnesyltransferase/geranylgeranyltransferase type-1 subunit alpha		264508
P49368	P49368	TCPG_HUMAN	CCT3	T-complex protein 1 subunit gamma		1340000	13814.7
P49406	P49406	RM19_HUMAN	MRPL19	Large ribosomal subunit protein bL19m		26353.5
P49407	P49407	ARRB1_HUMAN	ARRB1	Beta-arrestin-1		34388.9
P49411	P49411	EFTU_HUMAN	TUFM	Elongation factor Tu, mitochondrial	52058.5	922939	38557.7
P49419	P49419	AL7A1_HUMAN	ALDH7A1	Alpha-aminoadipic semialdehyde dehydrogenase	62974.3	733463	82064.6	55079.4
P49427	P49427;Q712K3	UB2R1_HUMAN	CDC34	Ubiquitin-conjugating enzyme E2 R1		133828
P49441	P49441	INPP_HUMAN	INPP1	Inositol polyphosphate 1-phosphatase		227557
P49458	P49458	SRP09_HUMAN	SRP9	Signal recognition particle 9 kDa protein		208146
P49585	P49585;Q9Y5K3	PCY1A_HUMAN	PCYT1A	Choline-phosphate cytidylyltransferase A		572044
P49588	P49588	SYAC_HUMAN	AARS1	Alanine--tRNA ligase, cytoplasmic	18887.2	122655	10976	27926.7
P49589	P49589	SYCC_HUMAN	CARS1	Cysteine--tRNA ligase, cytoplasmic		247799
P49591	P49591	SYSC_HUMAN	SARS1	Serine--tRNA ligase, cytoplasmic		316794
P49641	P49641	MA2A2_HUMAN	MAN2A2	Alpha-mannosidase 2x	289308	136454	216397	456264
P49662	P49662	CASP4_HUMAN	CASP4	Caspase-4		56179.3
P49720	P49720	PSB3_HUMAN	PSMB3	Proteasome subunit beta type-3	49009.5	515564	102744
P49721	P49721	PSB2_HUMAN	PSMB2	Proteasome subunit beta type-2	29506.1	446916	62799.8
P49748	P49748	ACADV_HUMAN	ACADVL	Very long-chain specific acyl-CoA dehydrogenase, mitochondrial		599826	17021.7
P49755	P49755	TMEDA_HUMAN	TMED10	Transmembrane emp24 domain-containing protein 10	19921.1	609900	36475.1
P49756	P49756	RBM25_HUMAN	RBM25	RNA-binding protein 25		91633.5
P49770	P49770	EI2BB_HUMAN	EIF2B2	Translation initiation factor eIF-2B subunit beta		21355.8
P49788	P49788	TIG1_HUMAN	RARRES1	Retinoic acid receptor responder protein 1		94572.4
P49792	P49792	RBP2_HUMAN	RANBP2	E3 SUMO-protein ligase RanBP2		92326.6
P49821	P49821	NDUV1_HUMAN	NDUFV1	NADH dehydrogenase [ubiquinone] flavoprotein 1, mitochondrial		214684
P49840	P49840	GSK3A_HUMAN	GSK3A	Glycogen synthase kinase-3 alpha		70812.6
P49841	P49841	GSK3B_HUMAN	GSK3B	Glycogen synthase kinase-3 beta		78671.5
P49862	P49862	KLK7_HUMAN	KLK7	Kallikrein-7		41886	16518
P49902	P49902	5NTC_HUMAN	NT5C2	Cytosolic purine 5'-nucleotidase		188344
P49908	P49908	SEPP1_HUMAN	SELENOP	Selenoprotein P	214527	124497	226606	394399
P49913	P49913	CAMP_HUMAN	CAMP	Cathelicidin antimicrobial peptide	7010.88	437282	12770.1
P49915	P49915	GUAA_HUMAN	GMPS	GMP synthase [glutamine-hydrolyzing]		139883
P49959	P49959	MRE11_HUMAN	MRE11	Double-strand break repair protein MRE11		79747.2
P50213	P50213	IDH3A_HUMAN	IDH3A	Isocitrate dehydrogenase [NAD] subunit alpha, mitochondrial		213293
P50395	P50395	GDIB_HUMAN	GDI2	Rab GDP dissociation inhibitor beta	90522.3	1730000	69288.4	75836.2
P50402	P50402	EMD_HUMAN	EMD	Emerin		219449	30431.7
P50416	P50416	CPT1A_HUMAN	CPT1A	Carnitine O-palmitoyltransferase 1, liver isoform		76303.6
P50440	P50440	GATM_HUMAN	GATM	Glycine amidinotransferase, mitochondrial		263938
P50452	P50452	SPB8_HUMAN	SERPINB8	Serpin B8	107160	827866	121802
P50453	P50453	SPB9_HUMAN	SERPINB9	Serpin B9		104861
P50479	P50479	PDLI4_HUMAN	PDLIM4	PDZ and LIM domain protein 4		89576
P50502	P50502;Q8IZP2	F10A1_HUMAN	ST13	Hsc70-interacting protein	94564.7	765176	72981.1	98920.2
P50552	P50552	VASP_HUMAN	VASP	Vasodilator-stimulated phosphoprotein		37849.1
P50570	P50570;Q9UQ16	DYN2_HUMAN	DNM2	Dynamin-2		979891
P50579	P50579	MAP2_HUMAN	METAP2	Methionine aminopeptidase 2	34539.8	221222	53380.2
P50583	P50583	AP4A_HUMAN	NUDT2	Bis(5'-nucleosyl)-tetraphosphatase [asymmetrical]		113369
P50750	P50750	CDK9_HUMAN	CDK9	Cyclin-dependent kinase 9	314975			415134
P50851	P50851	LRBA_HUMAN	LRBA	Lipopolysaccharide-responsive and beige-like anchor protein		235384
P50897	P50897	PPT1_HUMAN	PPT1	Palmitoyl-protein thioesterase 1	55047.9	141981	42106.8	43115.4
P50914	P50914	RL14_HUMAN	RPL14	Large ribosomal subunit protein eL14		1260000
P50990	P50990	TCPQ_HUMAN	CCT8	T-complex protein 1 subunit theta	6573.78	795548	5496.32
P50991	P50991	TCPD_HUMAN	CCT4	T-complex protein 1 subunit delta		865717	11934.5
P50993	P50993	AT1A2_HUMAN	ATP1A2	Sodium/potassium-transporting ATPase subunit alpha-2	1090000	578428	649419	1330000
P50995	P50995	ANX11_HUMAN	ANXA11	Annexin A11	530521	661212	311596	676149
P51148	P51148	RAB5C_HUMAN	RAB5C	Ras-related protein Rab-5C	41042.5	190469	19203.9	68625.3
P51149	P51149	RAB7A_HUMAN	RAB7A	Ras-related protein Rab-7a	381705	6800000	323400	459725
P51151	P51151;Q9NP90	RAB9A_HUMAN	RAB9A	Ras-related protein Rab-9A	12575.1	151626
P51159	P51159	RB27A_HUMAN	RAB27A	Ras-related protein Rab-27A		141964
P51178	P51178	PLCD1_HUMAN	PLCD1	1-phosphatidylinositol 4,5-bisphosphate phosphodiesterase delta-1		239721
P51452	P51452	DUS3_HUMAN	DUSP3	Dual specificity protein phosphatase 3	1300000	1050000		55320.5
P51532	P51531;P51532	SMCA4_HUMAN	SMARCA4	Transcription activator BRG1		92687.5
P51570	P51570	GALK1_HUMAN	GALK1	Galactokinase		332783
P51571	P51571	SSRD_HUMAN	SSR4	Translocon-associated protein subunit delta	43726.6	824980	94208.9	59321
P51572	P51572	BAP31_HUMAN	BCAP31	B-cell receptor-associated protein 31		778817	9422.28
P51580	P51580	TPMT_HUMAN	TPMT	Thiopurine S-methyltransferase		131723
P51610	P51610;Q9Y5Z7	HCFC1_HUMAN	HCFC1	Host cell factor 1		418652
P51648	P51648	AL3A2_HUMAN	ALDH3A2	Aldehyde dehydrogenase family 3 member A2	12301.6	1600000	57190.8	14931.4
P51649	P51649	SSDH_HUMAN	ALDH5A1	Succinate-semialdehyde dehydrogenase, mitochondrial		74018.6
P51659	P51659	DHB4_HUMAN	HSD17B4	Peroxisomal multifunctional enzyme type 2	70281	3080000	102385
P51665	P51665	PSMD7_HUMAN	PSMD7	26S proteasome non-ATPase regulatory subunit 7		462367
P51674	P51674	GPM6A_HUMAN	GPM6A	Neuronal membrane glycoprotein M6-a	9960000	6250000	7330000	6180000
P51688	P51688	SPHM_HUMAN	SGSH	N-sulphoglucosamine sulphohydrolase	27246	162525	44072.9
P51693	P51693	APLP1_HUMAN	APLP1	Amyloid beta precursor like protein 1	3230000	1460000	2260000	4330000
P51809	P51809	VAMP7_HUMAN	VAMP7	Vesicle-associated membrane protein 7		38828.1
P51812	P51812	KS6A3_HUMAN	RPS6KA3	Ribosomal protein S6 kinase alpha-3		92913.4
P51858	P51858	HDGF_HUMAN	HDGF	Hepatoma-derived growth factor		363133
P51884	P51884	LUM_HUMAN	LUM	Lumican	593122	320947	550017	692274
P51888	P51888	PRELP_HUMAN	PRELP	Prolargin	562357	192399	407953	665655
P51991	P51991	ROA3_HUMAN	HNRNPA3	Heterogeneous nuclear ribonucleoprotein A3		1860000	19674.9
P52209	P52209	6PGD_HUMAN	PGD	6-phosphogluconate dehydrogenase, decarboxylating	24206.5	1820000	28150.7	26780.3
P52272	P52272	HNRPM_HUMAN	HNRNPM	Heterogeneous nuclear ribonucleoprotein M	42640.4	1720000	40039.8	51837.4
P52292	P52292	IMA1_HUMAN	KPNA2	Importin subunit alpha-1		65231.3
P52294	P52294	IMA5_HUMAN	KPNA1	Importin subunit alpha-5		19747.8
P52306	P52306	GDS1_HUMAN	RAP1GDS1	Rap1 GTPase-GDP dissociation stimulator 1		57741.5
P52434	P52434	RPAB3_HUMAN	POLR2H	DNA-directed RNA polymerases I, II, and III subunit RPABC3		74313.7
P52565	P52565	GDIR1_HUMAN	ARHGDIA	Rho GDP-dissociation inhibitor 1	74373.3	1380000	52109.8
P52566	P52566	GDIR2_HUMAN	ARHGDIB	Rho GDP-dissociation inhibitor 2	25024	370606	19697.9
P52597	P52597	HNRPF_HUMAN	HNRNPF	Heterogeneous nuclear ribonucleoprotein F		494186
P52657	P52657	T2AG_HUMAN	GTF2A2	Transcription initiation factor IIA subunit 2		69506.2
P52758	P52758	RIDA_HUMAN	RIDA	2-iminobutanoate/2-iminopropanoate deaminase	66477.2	78467.1	48995.3
P52789	P52789	HXK2_HUMAN	HK2	Hexokinase-2		339423
P52815	P52815	RM12_HUMAN	MRPL12	Large ribosomal subunit protein bL12m		31720.1
P52888	P52888	THOP1_HUMAN	THOP1	Thimet oligopeptidase		102669	14315.2
P52907	P52907	CAZA1_HUMAN	CAPZA1	F-actin-capping protein subunit alpha-1	146785	3810000	207020
P52948	P52948	NUP98_HUMAN	NUP98	Nuclear pore complex protein Nup98-Nup96		77113.2
P53004	P53004	BIEA_HUMAN	BLVRA	Biliverdin reductase A		272111	11870.9
P53007	P53007	TXTP_HUMAN	SLC25A1	Tricarboxylate transport protein, mitochondrial		80531.4
P53041	P53041	PPP5_HUMAN	PPP5C	Serine/threonine-protein phosphatase 5		17577.8
P53365	P53365	ARFP2_HUMAN	ARFIP2	Arfaptin-2		70248.6
P53367	P53367	ARFP1_HUMAN	ARFIP1	Arfaptin-1		236271
P53396	P53396	ACLY_HUMAN	ACLY	ATP-citrate synthase	86820.4	220018	8278.21
P53582	P53582	MAP11_HUMAN	METAP1	Methionine aminopeptidase 1		195762
P53597	P53597	SUCA_HUMAN	SUCLG1	Succinate--CoA ligase [ADP/GDP-forming] subunit alpha, mitochondrial		193213	2854.01
P53602	P53602	MVD1_HUMAN	MVD	Diphosphomevalonate decarboxylase		153428	9239.57
P53618	P53618	COPB_HUMAN	COPB1	Coatomer subunit beta		407332
P53621	P53621	COPA_HUMAN	COPA	Coatomer subunit alpha	18273.4	1370000	17671.6
P53634	P53634	CATC_HUMAN	CTSC	Dipeptidyl peptidase 1	133512	2740000	280708
P53680	P53680	AP2S1_HUMAN	AP2S1	AP-2 complex subunit sigma	143786	905111	116549
P53814	P53814	SMTN_HUMAN	SMTN	Smoothelin		49379.9
P53985	P53985	MOT1_HUMAN	SLC16A1	Monocarboxylate transporter 1	67801.8	33441.6	35727.3	30265.3
P53990	P53990	IST1_HUMAN	IST1	IST1 homolog	82649.1	306014	60070	151503
P53992	P53992	SC24C_HUMAN	SEC24C	Protein transport protein Sec24C		370806
P53999	P53999	TCP4_HUMAN	SUB1	Activated RNA polymerase II transcriptional coactivator p15		891050
P54136	P54136	SYRC_HUMAN	RARS1	Arginine--tRNA ligase, cytoplasmic		1180000
P54252	P54252	ATX3_HUMAN	ATXN3	Ataxin-3		50821.6
P54289	P54289	CA2D1_HUMAN	CACNA2D1	Voltage-dependent calcium channel subunit alpha-2/delta-1	92429.5	100162	95890	122469
P54577	P54577	SYYC_HUMAN	YARS1	Tyrosine--tRNA ligase, cytoplasmic		184720
P54578	P54578	UBP14_HUMAN	USP14	Ubiquitin carboxyl-terminal hydrolase 14		414472	11079.6
P54619	P54619	AAKG1_HUMAN	PRKAG1	5'-AMP-activated protein kinase subunit gamma-1		89574.9
P54652	P54652	HSP72_HUMAN	HSPA2	Heat shock-related 70 kDa protein 2	191098	160036	118757	293301
P54707	P54707	AT12A_HUMAN	ATP12A	Potassium-transporting ATPase alpha chain 2		286745
P54709	P54709	AT1B3_HUMAN	ATP1B3	Sodium/potassium-transporting ATPase subunit beta-3	55653.2	25234.9	30597.1	112371
P54727	P54725;P54727	RD23B_HUMAN	RAD23B	UV excision repair protein RAD23 homolog B		526292		12779.9
P54764	P54764	EPHA4_HUMAN	EPHA4	Ephrin type-A receptor 4	178738	74344.2	154700	316892
P54793	P54793	ARSF_HUMAN	ARSF	Arylsulfatase F		275553	9292.27
P54819	P54819	KAD2_HUMAN	AK2	Adenylate kinase 2, mitochondrial		496120
P54920	P54920	SNAA_HUMAN	NAPA	Alpha-soluble NSF attachment protein		378228
P55010	P55010	IF5_HUMAN	EIF5	Eukaryotic translation initiation factor 5		502454
P55011	P55011	S12A2_HUMAN	SLC12A2	Solute carrier family 12 member 2	253255	125223	166802	286051
P55036	P55036;A2A3N6	PSMD4_HUMAN	PSMD4	26S proteasome non-ATPase regulatory subunit 4		229244
P55039	P55039	DRG2_HUMAN	DRG2	Developmentally-regulated GTP-binding protein 2		203195
P55042	P55042	RAD_HUMAN	RRAD	GTP-binding protein RAD		76089.2
P55058	P55058	PLTP_HUMAN	PLTP	Phospholipid transfer protein	14400000	15400000	8640000	26800000
P55060	P55060	XPO2_HUMAN	CSE1L	Exportin-2		225148
P55064	P55064	AQP5_HUMAN	AQP5	Aquaporin-5	39413.3	64560.6	69038.2
P55072	P55072	TERA_HUMAN	VCP	Transitional endoplasmic reticulum ATPase	49290.6	4510000	107687	66926.3
P55084	P55084	ECHB_HUMAN	HADHB	Trifunctional enzyme subunit beta, mitochondrial		590094
P55145	P55145	MANF_HUMAN	MANF	Mesencephalic astrocyte-derived neurotrophic factor		33684.4
P55196	P55196	AFAD_HUMAN	AFDN	Afadin		346560
P55263	P55263	ADK_HUMAN	ADK	Adenosine kinase		55235.9
P55265	P55265	DSRAD_HUMAN	ADAR	Double-stranded RNA-specific adenosine deaminase		60767.5
P55283	P55283	CADH4_HUMAN	CDH4	Cadherin-4	55237.4	30434.6	48497.3	84561.6
P55290	P55290	CAD13_HUMAN	CDH13	Cadherin-13	666475	369657	553340	961294
P55291	P55291	CAD15_HUMAN	CDH15	Cadherin-15	66164.3	22934.6	66522.5	162791
P55327	P55327	TPD52_HUMAN	TPD52	Tumor protein D52		305709
P55735	P55735	SEC13_HUMAN	SEC13	Protein SEC13 homolog		121955
P55769	P55769	NH2L1_HUMAN	SNU13	NHP2-like protein 1		194991
P55786	P55786;A6NEC2	PSA_HUMAN	NPEPPS	Puromycin-sensitive aminopeptidase	80275.1	1760000	88959.2	54989.8
P55795	P55795	HNRH2_HUMAN	HNRNPH2	Heterogeneous nuclear ribonucleoprotein H2		126917
P55809	P55809	SCOT1_HUMAN	OXCT1	Succinyl-CoA:3-ketoacid coenzyme A transferase 1, mitochondrial		125283
P55854;P61956;Q6EEV6	P55854;P61956;Q6EEV6	SUMO2_HUMAN;SUMO3_HUMAN;SUMO4_HUMAN	SUMO2;SUMO3;SUMO4	Small ubiquitin-related modifier 3	39530.7	1080000	27553.2
P55884	P55884	EIF3B_HUMAN	EIF3B	Eukaryotic translation initiation factor 3 subunit B		431508
P55957	P55957	BID_HUMAN	BID	BH3-interacting domain death agonist		77617.3	7785.96	15053.6
P56134	P56134	ATPK_HUMAN	ATP5MF	ATP synthase subunit f, mitochondrial		334791
P56192	P56192	SYMC_HUMAN	MARS1	Methionine--tRNA ligase, cytoplasmic		139641		51117.8
P56378	P56378	ATP68_HUMAN	ATP5MJ	ATP synthase subunit ATP5MJ, mitochondrial		86990.6
P56385	P56385	ATP5I_HUMAN	ATP5ME	ATP synthase subunit e, mitochondrial		74538.6
P56537	P56537	IF6_HUMAN	EIF6	Eukaryotic translation initiation factor 6	171565	2030000	228927	195906
P56945	P56945	BCAR1_HUMAN	BCAR1	Breast cancer anti-estrogen resistance protein 1		45666.5
P57088	P57088	TMM33_HUMAN	TMEM33	Transmembrane protein 33		363986	49647.6
P57729	P57729	RAB38_HUMAN	RAB38	Ras-related protein Rab-38		235754
P57730	P57730	CAR18_HUMAN	CARD18	Caspase recruitment domain-containing protein 18		365217
P57735	P57735	RAB25_HUMAN	RAB25	Ras-related protein Rab-25		1390000
P57737	P57737	CORO7_HUMAN	CORO7	Coronin-7		152931
P57739	P57739	CLD2_HUMAN	CLDN2	Claudin-2	71404.2	36799.7	68519.5	145992
P58004	P58004	SESN2_HUMAN	SESN2	Sestrin-2		170412
P58107	P58107	EPIPL_HUMAN	EPPK1	Epiplakin	219418	7030000	55841.7
P58546	P58546	MTPN_HUMAN	MTPN	Myotrophin		163263
P59998	P59998	ARPC4_HUMAN	ARPC4	Actin-related protein 2/3 complex subunit 4	43317.3	5370000	57265.5	69997.6
P60174	P60174	TPIS_HUMAN	TPI1	Triosephosphate isomerase	294152	11300000	385361	427266
P60228	P60228	EIF3E_HUMAN	EIF3E	Eukaryotic translation initiation factor 3 subunit E		850214	42943.8	33911.5
P60468	P60468	SC61B_HUMAN	SEC61B	Protein transport protein Sec61 subunit beta		604446
P60510	P60510	PP4C_HUMAN	PPP4C	Serine/threonine-protein phosphatase 4 catalytic subunit		305908
P60520	P60520	GBRL2_HUMAN	GABARAPL2	Gamma-aminobutyric acid receptor-associated protein-like 2		198404
P60660	P60660	MYL6_HUMAN	MYL6	Myosin light polypeptide 6	28647	5420000	35307.5
P60709;P63261	P60709;P63261	ACTB_HUMAN;ACTG_HUMAN	ACTB;ACTG1	Actin, cytoplasmic 1	2650000	120000000	2380000	4110000
P60763;P63000	P15153;P60763;P63000	RAC1_HUMAN;RAC3_HUMAN	RAC1;RAC3	Ras-related C3 botulinum toxin substrate 3	611427	333432	355418	586498
P60842	P60842;Q14240	IF4A1_HUMAN	EIF4A1	Eukaryotic initiation factor 4A-I	99716.9	5630000	76290.3	59649.6
P60866	P60866	RS20_HUMAN	RPS20	Small ribosomal subunit protein uS10		827366
P60900	P60900	PSA6_HUMAN	PSMA6	Proteasome subunit alpha type-6	78449.3	757037	126486	69559.1
P60903	P60903	S10AA_HUMAN	S100A10	Protein S100-A10		1320000	33826.1
P60953	P60953	CDC42_HUMAN	CDC42	Cell division control protein 42 homolog	203426	374583	115485	220533
P60983	P60983	GMFB_HUMAN	GMFB	Glia maturation factor beta		194644
P60985	P60985	KTDAP_HUMAN	KRTDAP	Keratinocyte differentiation-associated protein		36244.8
P61006	P61006	RAB8A_HUMAN	RAB8A	Ras-related protein Rab-8A	20598.8	74135.7		21856.6
P61009	P61009	SPCS3_HUMAN	SPCS3	Signal peptidase complex subunit 3		134516
P61011	P61011	SRP54_HUMAN	SRP54	Signal recognition particle subunit SRP54		92340.2
P61018	P61018	RAB4B_HUMAN	RAB4B	Ras-related protein Rab-4B	36242.2	95413	29811.9
P61019	P61019;Q8WUD1	RAB2A_HUMAN	RAB2A	Ras-related protein Rab-2A	116816	1430000	131763	81932
P61020	P61020	RAB5B_HUMAN	RAB5B	Ras-related protein Rab-5B	93196.8	635113	59747.2	116060
P61026	P61026	RAB10_HUMAN	RAB10	Ras-related protein Rab-10	36493	474712	31626.6	57325.5
P61077;P62837	P61077;P62837	UB2D2_HUMAN;UB2D3_HUMAN	UBE2D2;UBE2D3	Ubiquitin-conjugating enzyme E2 D3	85693.1	1250000	97558.8	80578.1
P61081	P61081	UBC12_HUMAN	UBE2M	NEDD8-conjugating enzyme Ubc12		231323
P61086	P61086	UBE2K_HUMAN	UBE2K	Ubiquitin-conjugating enzyme E2 K		322992
P61088;Q5JXB2	P61088;Q5JXB2	UBE2N_HUMAN;UE2NL_HUMAN	UBE2N;UBE2NL	Ubiquitin-conjugating enzyme E2 N	25637.6	938461	28727.1
P61106	P61106	RAB14_HUMAN	RAB14	Ras-related protein Rab-14	44053.5	716128	42047.6	44062.9
P61158	P61158	ARP3_HUMAN	ACTR3	Actin-related protein 3		1500000	13806.3
P61160	P61160	ARP2_HUMAN	ACTR2	Actin-related protein 2		1080000	15533.4
P61163	P61163	ACTZ_HUMAN	ACTR1A	Alpha-centractin		698118
P61204;P84077	P61204;P84077	ARF1_HUMAN;ARF3_HUMAN	ARF1;ARF3	ADP-ribosylation factor 3	64880.6	1540000	62493.4	61525.9
P61221	P61221	ABCE1_HUMAN	ABCE1	ATP-binding cassette sub-family E member 1		325281
P61225	P10114;P61225;Q9Y3L5	RAP2B_HUMAN	RAP2B	Ras-related protein Rap-2b	268577	836906	199709	178858
P61247	P61247	RS3A_HUMAN	RPS3A	Small ribosomal subunit protein eS1		1010000
P61254	P61254	RL26_HUMAN	RPL26	Large ribosomal subunit protein uL24	250105	486654
P61289	P61289	PSME3_HUMAN	PSME3	Proteasome activator complex subunit 3		122909
P61313	P61313	RL15_HUMAN	RPL15	Large ribosomal subunit protein eL15	21208.7	1290000	19458.2	9402.98
P61326;Q96A72	P61326;Q96A72	MGN2_HUMAN;MGN_HUMAN	MAGOH;MAGOHB	Protein mago nashi homolog		247900
P61353	P61353	RL27_HUMAN	RPL27	Large ribosomal subunit protein eL27		713350
P61421	P61421	VA0D1_HUMAN	ATP6V0D1	V-type proton ATPase subunit d 1	63960.7	532832	54116.2	97944.1
P61513	P61513	RL37A_HUMAN	RPL37A	Large ribosomal subunit protein eL43		198456
P61586	P08134;P61586;P62745	RHOA_HUMAN	RHOA	Transforming protein RhoA	549158	356115	322345	690704
P61604	P61604	CH10_HUMAN	HSPE1	10 kDa heat shock protein, mitochondrial	86723.9	1000000	113233	123559
P61619	P61619;Q9H9S3	S61A1_HUMAN	SEC61A1	Protein transport protein Sec61 subunit alpha isoform 1	16613.6	191839	35131.7
P61626	P61626	LYSC_HUMAN	LYZ	Lysozyme C	1890000	240000000	27200000	1220000
P61758	P61758	PFD3_HUMAN	VBP1	Prefoldin subunit 3		91015.9
P61769	P61769	B2MG_HUMAN	B2M	Beta-2-microglobulin	564917	694433	365849	994774
P61803	P61803	DAD1_HUMAN	DAD1	Dolichyl-diphosphooligosaccharide--protein glycosyltransferase subunit DAD1	42754.9	393521	67225.2
P61916	P61916	NPC2_HUMAN	NPC2	NPC intracellular cholesterol transporter 2	604258	549801	463529	1200000
P61923	P61923	COPZ1_HUMAN	COPZ1	Coatomer subunit zeta-1		268376
P61927	P61927	RL37_HUMAN	RPL37	Large ribosomal subunit protein eL37		231609
P61960	P61960	UFM1_HUMAN	UFM1	Ubiquitin-fold modifier 1	17999.4	568203	15969	34682.4
P61970	P61970	NTF2_HUMAN	NUTF2	Nuclear transport factor 2	131787	1110000	174782	119251
P61978	P61978	HNRPK_HUMAN	HNRNPK	Heterogeneous nuclear ribonucleoprotein K	27090.9	1850000	25462.5	35786.6
P61981	P61981	1433G_HUMAN	YWHAG	14-3-3 protein gamma	358752	5590000	250176	378790
P62070	P62070	RRAS2_HUMAN	RRAS2	Ras-related protein R-Ras2	334286	379937	201744	474095
P62081	P62081	RS7_HUMAN	RPS7	Small ribosomal subunit protein eS7		225845
P62136	P36873;P62136;P62140	PP1A_HUMAN	PPP1CA	Serine/threonine-protein phosphatase PP1-alpha catalytic subunit		674214	75408.4
P62140	P62140	PP1B_HUMAN	PPP1CB	Serine/threonine-protein phosphatase PP1-beta catalytic subunit		340796
P62191	P62191	PRS4_HUMAN	PSMC1	26S proteasome regulatory subunit 4		549135
P62195	P62195	PRS8_HUMAN	PSMC5	26S proteasome regulatory subunit 8		546078
P62241	P62241	RS8_HUMAN	RPS8	Small ribosomal subunit protein eS8	83490.3	4230000	75587.6
P62244	P62244	RS15A_HUMAN	RPS15A	Small ribosomal subunit protein uS8		1640000
P62249	P62249	RS16_HUMAN	RPS16	Small ribosomal subunit protein uS9	105935	3970000	63402.4	78082.4
P62253	P62253	UB2G1_HUMAN	UBE2G1	Ubiquitin-conjugating enzyme E2 G1		25548.6
P62258	P62258	1433E_HUMAN	YWHAE	14-3-3 protein epsilon	66364.1	1320000	29071.4	109700
P62263	P62263	RS14_HUMAN	RPS14	Small ribosomal subunit protein uS11		865277
P62266	P62266	RS23_HUMAN	RPS23	Small ribosomal subunit protein uS12		585369
P62269	P62269	RS18_HUMAN	RPS18	Small ribosomal subunit protein uS13	167617	3140000	79247.5	220511
P62277	P62277	RS13_HUMAN	RPS13	Small ribosomal subunit protein uS15	89724	4320000	66188.7	111544
P62280	P62280	RS11_HUMAN	RPS11	Small ribosomal subunit protein uS17	13467.2	767882	7919.97
P62304	P62304	RUXE_HUMAN	SNRPE	Small nuclear ribonucleoprotein E	13826.2	266002	12705.6
P62306	P62306	RUXF_HUMAN	SNRPF	Small nuclear ribonucleoprotein F		40616.7
P62310	P62310	LSM3_HUMAN	LSM3	U6 snRNA-associated Sm-like protein LSm3		600855	11069.2
P62312	P62312	LSM6_HUMAN	LSM6	U6 snRNA-associated Sm-like protein LSm6	4804.39	129136	4098.33
P62314	P62314	SMD1_HUMAN	SNRPD1	Small nuclear ribonucleoprotein Sm D1		215585	12579.7
P62316	P62316	SMD2_HUMAN	SNRPD2	Small nuclear ribonucleoprotein Sm D2	102073	1260000	13147.5	83787.3
P62318	P62318	SMD3_HUMAN	SNRPD3	Small nuclear ribonucleoprotein Sm D3	98327.9	1180000	122603	62613.9
P62330	P62330	ARF6_HUMAN	ARF6	ADP-ribosylation factor 6	47493.6	720110	44416.5
P62333	P62333	PRS10_HUMAN	PSMC6	26S proteasome regulatory subunit 10B		127598
P62424	P62424	RL7A_HUMAN	RPL7A	Large ribosomal subunit protein eL8	29184.4	2200000	21119.2	50239.5
P62495	P62495	ERF1_HUMAN	ETF1	Eukaryotic peptide chain release factor subunit 1		576753	11214
P62701	P62701;Q8TD47	RS4X_HUMAN	RPS4X	Small ribosomal subunit protein eS4, X isoform	78636.8	2730000	48373.3	107847
P62714;P67775	P62714;P67775	PP2AA_HUMAN;PP2AB_HUMAN	PPP2CA;PPP2CB	Serine/threonine-protein phosphatase 2A catalytic subunit beta isoform	18558.5	1290000	21802.6
P62736;P63267;P68032;P68133	P62736;P63267;P68032;P68133	ACTA_HUMAN;ACTC_HUMAN;ACTH_HUMAN;ACTS_HUMAN	ACTA1;ACTA2;ACTC1;ACTG2	Actin, aortic smooth muscle	136493	81210.1	88872.2	115156
P62750	P62750	RL23A_HUMAN	RPL23A	Large ribosomal subunit protein uL23	31324.8	2580000	32064.9	30568.8
P62753	P62753	RS6_HUMAN	RPS6	Small ribosomal subunit protein eS6	55281.6	2540000	33965.6	72115
P62760	P62760	VISL1_HUMAN	VSNL1	Visinin-like protein 1		113468
P62805	P62805	H4_HUMAN	H4C1	Histone H4	2220000	106000000	2300000	2040000
P62820	P62820;Q9H0U4	RAB1A_HUMAN	RAB1A	Ras-related protein Rab-1A	659826	8660000	534135	829420
P62826	P62826	RAN_HUMAN	RAN	GTP-binding nuclear protein Ran	20963.9	1110000		32957.9
P62829	P62829	RL23_HUMAN	RPL23	Large ribosomal subunit protein uL14	17543.3	1720000	13053.8	26083.6
P62834	P61224;P62834	RAP1A_HUMAN	RAP1A	Ras-related protein Rap-1A	522959	1370000	394315	788165
P62841	P62841	RS15_HUMAN	RPS15	Small ribosomal subunit protein uS19		175572
P62847	P62847	RS24_HUMAN	RPS24	Small ribosomal subunit protein eS24		45498.1
P62851	P62851	RS25_HUMAN	RPS25	Small ribosomal subunit protein eS25	99246.6	7650000	117354
P62857	P62857	RS28_HUMAN	RPS28	Small ribosomal subunit protein eS28	24237.7	1890000	11393.3
P62873	P62873	GBB1_HUMAN	GNB1	Guanine nucleotide-binding protein G(I)/G(S)/G(T) subunit beta-1	505601	239693	243414	548747
P62879	P62873;P62879	GBB2_HUMAN	GNB2	Guanine nucleotide-binding protein G(I)/G(S)/G(T) subunit beta-2	1120000	1830000	633931	1300000
P62888	P62888	RL30_HUMAN	RPL30	Large ribosomal subunit protein eL30		414123
P62899	P62899	RL31_HUMAN	RPL31	Large ribosomal subunit protein eL31		90444.3
P62906	P62906	RL10A_HUMAN	RPL10A	Large ribosomal subunit protein uL1	27698.9	2030000	19058.2
P62910	P62910	RL32_HUMAN	RPL32	Large ribosomal subunit protein eL32		427797
P62913	P62913	RL11_HUMAN	RPL11	Large ribosomal subunit protein uL5	28658.3	2280000	15269.8	146076
P62917	P62917	RL8_HUMAN	RPL8	Large ribosomal subunit protein uL2	74898.5	2010000	71401.2	104650
P62937	P62937	PPIA_HUMAN	PPIA	Peptidyl-prolyl cis-trans isomerase A	261500	8460000	184236	262352
P62942	P62942	FKB1A_HUMAN	FKBP1A	Peptidyl-prolyl cis-trans isomerase FKBP1A	80024.6	1040000	53538.6	124254
P63010	P63010;Q10567	AP2B1_HUMAN	AP2B1	AP-2 complex subunit beta	147515	502182	157865	146108
P63027	P23763;P63027;Q15836	VAMP2_HUMAN	VAMP2	Vesicle-associated membrane protein 2		51987.7
P63092;Q5JWF2	P63092;Q5JWF2	GNAS1_HUMAN;GNAS2_HUMAN	GNAS	Guanine nucleotide-binding protein G(s) subunit alpha isoforms short	220212	235619	158250	231904
P63098	P63098	CANB1_HUMAN	PPP3R1	Calcineurin subunit B type 1		69454.5
P63104	P63104	1433Z_HUMAN	YWHAZ	14-3-3 protein zeta/delta	408591	20900000	291995	466080
P63151	P63151;Q00005;Q66LE6;Q9Y2T4	2ABA_HUMAN	PPP2R2A	Serine/threonine-protein phosphatase 2A 55 kDa regulatory subunit B alpha isoform	42107	822489	64480.3
P63173	P63173	RL38_HUMAN	RPL38	Large ribosomal subunit protein eL38	8585.11	1200000	11809
P63208	P63208	SKP1_HUMAN	SKP1	S-phase kinase-associated protein 1		398307	11479.8
P63220	P63220	RS21_HUMAN	RPS21	Small ribosomal subunit protein eS21		211605
P63241	P63241;Q9GZV4;Q6IS14	IF5A1_HUMAN	EIF5A	Eukaryotic translation initiation factor 5A-1		448333
P63244	P63244	RACK1_HUMAN	RACK1	Small ribosomal subunit protein RACK1	101585	4530000	88605.9	59093.3
P63279	P63279	UBC9_HUMAN	UBE2I	SUMO-conjugating enzyme UBC9		423210
P67809	P67809	YBOX1_HUMAN	YBX1	Y-box-binding protein 1		69917
P67812	P67812	SC11A_HUMAN	SEC11A	Signal peptidase complex catalytic subunit SEC11A	28597.5	529631	60265.9
P67870	P67870	CSK2B_HUMAN	CSNK2B	Casein kinase II subunit beta		190265
P67936	P67936	TPM4_HUMAN	TPM4	Tropomyosin alpha-4 chain	35653.3	943462	26767.6
P68036	P68036	UB2L3_HUMAN	UBE2L3	Ubiquitin-conjugating enzyme E2 L3		386419
P68104;Q5VTE0	P68104;Q5VTE0	EF1A1_HUMAN;EF1A3_HUMAN	EEF1A1;EEF1A1P5	Elongation factor 1-alpha 1	459357	20400000	341716	447621
P68363;Q71U36;Q9BQE3	P0DPH7;P0DPH8;P68363;Q6PEY2;Q71U36;Q9BQE3	TBA1A_HUMAN;TBA1B_HUMAN;TBA1C_HUMAN	TUBA1A;TUBA1B;TUBA1C	Tubulin alpha-1B chain	756878	13800000	240257	804647
P68366	P0DPH7;P0DPH8;P68363;P68366;Q6PEY2;Q71U36;Q9BQE3;Q9NY65	TBA4A_HUMAN	TUBA4A	Tubulin alpha-4A chain	236012	7570000	128506	151381
P68371	P04350;P07437;P68371	TBB4B_HUMAN	TUBB4B	Tubulin beta-4B chain	293677	7480000	243533	328354
P68400;Q8NEV1	P68400;Q8NEV1	CSK21_HUMAN;CSK23_HUMAN	CSNK2A1;CSNK2A3	Casein kinase II subunit alpha		73100.1
P68402	P68402	PA1B2_HUMAN	PAFAH1B2	Platelet-activating factor acetylhydrolase IB subunit alpha2	19426.1	682207	10453.4	11827.1
P68431;P84243;Q16695;Q71DI3	P68431;P84243;Q16695;Q71DI3	H31T_HUMAN;H31_HUMAN;H32_HUMAN;H33_HUMAN	H3-3A;H3-4;H3C1;H3C15	Histone H3.1		328795
P68871	P02042;P68871	HBB_HUMAN	HBB	Hemoglobin subunit beta	2660000	952043	2640000	2200000
P69849;Q15155;Q5JPE7	P69849;Q15155;Q5JPE7	NOMO1_HUMAN;NOMO2_HUMAN;NOMO3_HUMAN	NOMO1;NOMO2;NOMO3	BOS complex subunit NOMO3	11455.4	87177.5		31909.3
P69905	P69905	HBA_HUMAN	HBA1	Hemoglobin subunit alpha	846047	266545	952857	651598
P78324	P78324	SHPS1_HUMAN	SIRPA	Tyrosine-protein phosphatase non-receptor type substrate 1	185077	171724	148616	532006
P78330	P78330	SERB_HUMAN	PSPH	Phosphoserine phosphatase	29125.3	75882.6	60057.9
P78344	P78344	IF4G2_HUMAN	EIF4G2	Eukaryotic translation initiation factor 4 gamma 2		177559
P78347	P78347	GTF2I_HUMAN	GTF2I	General transcription factor II-I		106965
P78363	P78363	ABCA4_HUMAN	ABCA4	Retinal-specific phospholipid-transporting ATPase ABCA4	147309	64678.4	84366	140622
P78371	P78371	TCPB_HUMAN	CCT2	T-complex protein 1 subunit beta		718359
P78406	P78406	RAE1L_HUMAN	RAE1	mRNA export factor RAE1		92838.6
P78417	P78417	GSTO1_HUMAN	GSTO1	Glutathione S-transferase omega-1	142889	1510000	133418	180948
P78509	P78509	RELN_HUMAN	RELN	Reelin	1090000	519165	951850	1670000
P78527	P78527	PRKDC_HUMAN	PRKDC	DNA-dependent protein kinase catalytic subunit		537449
P78539	P78539	SRPX_HUMAN	SRPX	Sushi repeat-containing protein SRPX	243745	76832.9	126012	343791
P79483;Q30154	P79483;Q30154	DRB3_HUMAN;DRB5_HUMAN	HLA-DRB3;HLA-DRB5	HLA class II histocompatibility antigen, DR beta 3 chain	174238	707333	96911.6	202213
P80108	P80108	PHLD_HUMAN	GPLD1	Phosphatidylinositol-glycan-specific phospholipase D	119595	195804	148751	171074
P80188	P80188	NGAL_HUMAN	LCN2	Neutrophil gelatinase-associated lipocalin	55663.5	2190000	97858.2
P80217	P80217	IN35_HUMAN	IFI35	Interferon-induced 35 kDa protein		136876
P80303	P80303	NUCB2_HUMAN	NUCB2	Nucleobindin-2		169796	11800.9
P80511	P80511	S10AC_HUMAN	S100A12	Protein S100-A12		28149.9
P80723	P80723	BASP1_HUMAN	BASP1	Brain acid soluble protein 1	71989.1	47953.3	32970.3	99573.4
P81605	P81605	DCD_HUMAN	DCD	Dermcidin	97781.8	83426	546861	298871
P82979	P82979	SARNP_HUMAN	SARNP	SAP domain-containing ribonucleoprotein		91108.6
P83111	P83111	LACTB_HUMAN	LACTB	Serine beta-lactamase-like protein LACTB, mitochondrial		101090
P83731	P83731	RL24_HUMAN	RPL24	Large ribosomal subunit protein eL24	118872	637914	83616.1	134427
P83876	P83876	TXN4A_HUMAN	TXNL4A	Thioredoxin-like protein 4A		32078.6
P83881	P83881	RL36A_HUMAN	RPL36A	Large ribosomal subunit protein eL42		167378
P84085	P84085	ARF5_HUMAN	ARF5	ADP-ribosylation factor 5	242965	4560000	189796	449814
P84090	P84090	ERH_HUMAN	ERH	Enhancer of rudimentary homolog		348610
P84095	P84095	RHOG_HUMAN	RHOG	Rho-related GTP-binding protein RhoG	29125.1	33858.1	11614.7
P84098	P84098	RL19_HUMAN	RPL19	Large ribosomal subunit protein eL19		65939.1
P84103	P84103	SRSF3_HUMAN	SRSF3	Serine/arginine-rich splicing factor 3	161366	2000000	126690
P98095	P98095	FBLN2_HUMAN	FBLN2	Fibulin-2	842972	176258	443392	958425
P98160	P98160	PGBM_HUMAN	HSPG2	Basement membrane-specific heparan sulfate proteoglycan core protein	183987	128721	145149	248983
P98175	P98175	RBM10_HUMAN	RBM10	RNA-binding protein 10	231603	102367	84060	100209
P99999	P99999	CYC_HUMAN	CYCS	Cytochrome c	15427.4	835493	43664.2	34406.7
Q00169	Q00169	PIPNA_HUMAN	PITPNA	Phosphatidylinositol transfer protein alpha isoform		195882
Q00325	Q00325	S25A3_HUMAN	SLC25A3	Solute carrier family 25 member 3		761576	6121.23
Q00341	Q00341	VIGLN_HUMAN	HDLBP	Vigilin		315681
Q00577	Q00577	PURA_HUMAN	PURA	Transcriptional activator protein Pur-alpha		187668	47263
Q00610	P53675;Q00610	CLH1_HUMAN	CLTC	Clathrin heavy chain 1		2130000	29771.8
Q00688	Q00688	FKBP3_HUMAN	FKBP3	Peptidyl-prolyl cis-trans isomerase FKBP3		78497.8
Q00765	Q00765	REEP5_HUMAN	REEP5	Receptor expression-enhancing protein 5		383178
Q00796	Q00796	DHSO_HUMAN	SORD	Sorbitol dehydrogenase		1020000	9974.47
Q00839	Q00839	HNRPU_HUMAN	HNRNPU	Heterogeneous nuclear ribonucleoprotein U	37236.6	1440000	24285.6
Q01081	Q01081	U2AF1_HUMAN	U2AF1	Splicing factor U2AF 35 kDa subunit		707666
Q01082	Q01082	SPTB2_HUMAN	SPTBN1	Spectrin beta chain, non-erythrocytic 1	27828.8	199002	19492.6	38642.8
Q01085	P31483;Q01085	TIAR_HUMAN	TIAL1	Nucleolysin TIAR		119154
Q01105	P0DME0;Q01105	SET_HUMAN	SET	Protein SET	60177.5	1850000	38457.5
Q01130	Q01130;Q9BRL6	SRSF2_HUMAN	SRSF2	Serine/arginine-rich splicing factor 2	113100	350855	82903.7	192953
Q01432	P23109;Q01432	AMPD3_HUMAN	AMPD3	AMP deaminase 3		124030
Q01469	Q01469	FABP5_HUMAN	FABP5	Fatty acid-binding protein 5	1100000	2250000	655957	384045
Q01518	Q01518	CAP1_HUMAN	CAP1	Adenylyl cyclase-associated protein 1	42240.9	148464	28095.5
Q01546	Q01546	K22O_HUMAN	KRT76	Keratin, type II cytoskeletal 2 oral	42213.7	58914.6
Q01581	Q01581	HMCS1_HUMAN	HMGCS1	Hydroxymethylglutaryl-CoA synthase, cytoplasmic		539630
Q01813	Q01813	PFKAP_HUMAN	PFKP	ATP-dependent 6-phosphofructokinase, platelet type		418208
Q01844	Q01844	EWS_HUMAN	EWSR1	RNA-binding protein EWS	14680.8	597934
Q01970	Q01970	PLCB3_HUMAN	PLCB3	1-phosphatidylinositol 4,5-bisphosphate phosphodiesterase beta-3		130065
Q01974	Q01974	ROR2_HUMAN	ROR2	Tyrosine-protein kinase transmembrane receptor ROR2	318744	172783	222327	321415
Q01995	Q01995	TAGL_HUMAN	TAGLN	Transgelin	29178.1	25314.5	16770.2	97289.8
Q02218	Q02218	ODO1_HUMAN	OGDH	2-oxoglutarate dehydrogenase complex component E1		315267
Q02246	Q02246	CNTN2_HUMAN	CNTN2	Contactin-2	249866	221212	213397	385453
Q02252	Q02252	MMSA_HUMAN	ALDH6A1	Methylmalonate-semialdehyde dehydrogenase [acylating], mitochondrial		87756.4
Q02338	Q02338	BDH_HUMAN	BDH1	D-beta-hydroxybutyrate dehydrogenase, mitochondrial		140719
Q02413	Q02413	DSG1_HUMAN	DSG1	Desmoglein-1	2240000	2350000	2410000	1490000
Q02487	Q02487	DSC2_HUMAN	DSC2	Desmocollin-2	245604	923518	29740	65160.5
Q02543	Q02543	RL18A_HUMAN	RPL18A	Large ribosomal subunit protein eL20		190432
Q02790	Q02790	FKBP4_HUMAN	FKBP4	Peptidyl-prolyl cis-trans isomerase FKBP4		231177
Q02818	Q02818	NUCB1_HUMAN	NUCB1	Nucleobindin-1	147481	465479	140278	284781
Q02878	Q02878	RL6_HUMAN	RPL6	Large ribosomal subunit protein eL6	41806.5	4560000	39716.8
Q02880	Q02880	TOP2B_HUMAN	TOP2B	DNA topoisomerase 2-beta		147230
Q02978	Q02978	M2OM_HUMAN	SLC25A11	Mitochondrial 2-oxoglutarate/malate carrier protein		228821
Q03167	Q03167	TGBR3_HUMAN	TGFBR3	Transforming growth factor beta receptor type 3	176656	46598.4	150920	361697
Q03169	Q03169	TNAP2_HUMAN	TNFAIP2	Tumor necrosis factor alpha-induced protein 2		178302
Q03252	Q03252	LMNB2_HUMAN	LMNB2	Lamin-B2		405465	13345.8
Q03405	Q03405	UPAR_HUMAN	PLAUR	Urokinase plasminogen activator surface receptor		34687.3
Q03426	Q03426	KIME_HUMAN	MVK	Mevalonate kinase		209564
Q03518	Q03518	TAP1_HUMAN	TAP1	Antigen peptide transporter 1		166808
Q03519	Q03519	TAP2_HUMAN	TAP2	Antigen peptide transporter 2		300503
Q04206	Q04206	TF65_HUMAN	RELA	Transcription factor p65		163400
Q04446	Q04446	GLGB_HUMAN	GBE1	1,4-alpha-glucan-branching enzyme		97011.2
Q04637	Q04637	IF4G1_HUMAN	EIF4G1	Eukaryotic translation initiation factor 4 gamma 1		2060000	41929
Q04695	Q04695	K1C17_HUMAN	KRT17	Keratin, type I cytoskeletal 17	17400000	16800000	1710000	1300000
Q04726	Q04724;Q04725;Q04726;Q04727	TLE3_HUMAN	TLE3	Transducin-like enhancer protein 3		152768
Q04760	Q04760	LGUL_HUMAN	GLO1	Lactoylglutathione lyase		351378	14836.5
Q04837	Q04837	SSBP_HUMAN	SSBP1	Single-stranded DNA-binding protein, mitochondrial	14713.2	271924	20442.3
Q04917	Q04917	1433F_HUMAN	YWHAH	14-3-3 protein eta	24524.3	253248	22436
Q04941	Q04941	PLP2_HUMAN	PLP2	Proteolipid protein 2	32261.6	898517	21666	42051.3
Q05086	Q05086	UBE3A_HUMAN	UBE3A	Ubiquitin-protein ligase E3A		116445
Q05193	Q05193	DYN1_HUMAN	DNM1	Dynamin-1		453338
Q05209	Q05209	PTN12_HUMAN	PTPN12	Tyrosine-protein phosphatase non-receptor type 12		41830.8
Q05397;Q14289	Q05397;Q14289	FAK1_HUMAN;FAK2_HUMAN	PTK2;PTK2B	Focal adhesion kinase 1		57420.3
Q05519	Q05519	SRS11_HUMAN	SRSF11	Serine/arginine-rich splicing factor 11		26312.5
Q05639	Q05639	EF1A2_HUMAN	EEF1A2	Elongation factor 1-alpha 2	75015.6	4050000	56143.8
Q05655	Q05655	KPCD_HUMAN	PRKCD	Protein kinase C delta type		201943
Q05682	Q05682	CALD1_HUMAN	CALD1	Caldesmon		29260
Q05707	Q05707	COEA1_HUMAN	COL14A1	Collagen alpha-1(XIV) chain	144726	84014.9	110198	221637
Q05996	Q05996	ZP2_HUMAN	ZP2	Zona pellucida sperm-binding protein 2	74980	14630.5	62832.5	120762
Q05DH4	Q05DH4	FHI1A_HUMAN	FHIP1A	FHF complex subunit HOOK-interacting protein 1A		59540.5
Q06033	Q06033	ITIH3_HUMAN	ITIH3	Inter-alpha-trypsin inhibitor heavy chain H3	167455	54832	152833	214178
Q06124	Q06124	PTN11_HUMAN	PTPN11	Tyrosine-protein phosphatase non-receptor type 11		24749
Q06136	Q06136	KDSR_HUMAN	KDSR	3-ketodihydrosphingosine reductase		144844
Q06210	Q06210	GFPT1_HUMAN	GFPT1	Glutamine--fructose-6-phosphate aminotransferase [isomerizing] 1		241904
Q06323	Q06323	PSME1_HUMAN	PSME1	Proteasome activator complex subunit 1		1750000
Q06481	Q06481	APLP2_HUMAN	APLP2	Amyloid beta precursor like protein 2	143205	83606	191954	237078
Q06828	Q06828	FMOD_HUMAN	FMOD	Fibromodulin	946792	304331	612257	991060
Q06830	Q06830	PRDX1_HUMAN	PRDX1	Peroxiredoxin-1	1340000	9560000	1540000	1050000
Q07020	Q07020	RL18_HUMAN	RPL18	Large ribosomal subunit protein eL18	175923	4900000	119299	227611
Q07021	Q07021	C1QBP_HUMAN	C1QBP	Complement component 1 Q subcomponent-binding protein, mitochondrial		226049
Q07065	Q07065	CKAP4_HUMAN	CKAP4	Cytoskeleton-associated protein 4		1230000	36657.3
Q07157	Q07157	ZO1_HUMAN	TJP1	Tight junction protein ZO-1		252775
Q07666	O75525;Q07666;Q5VWX1	KHDR1_HUMAN	KHDRBS1	KH domain-containing, RNA-binding, signal transduction-associated protein 1		502659
Q07812	Q07812	BAX_HUMAN	BAX	Apoptosis regulator BAX		53488.9
Q07817	Q07817	B2CL1_HUMAN	BCL2L1	Bcl-2-like protein 1		22663.7
Q07866	Q07866	KLC1_HUMAN	KLC1	Kinesin light chain 1		30535.1
Q07955	Q07955	SRSF1_HUMAN	SRSF1	Serine/arginine-rich splicing factor 1	63880.2	1440000	47435.6	80038.6
Q07960	Q07960	RHG01_HUMAN	ARHGAP1	Rho GTPase-activating protein 1		805772	13849.7
Q08170	Q08170	SRSF4_HUMAN	SRSF4	Serine/arginine-rich splicing factor 4		17725.8
Q08174	Q08174	PCDH1_HUMAN	PCDH1	Protocadherin-1	52580.7	41331.4	54881.6	59467.9
Q08188	Q08188	TGM3_HUMAN	TGM3	Protein-glutamine gamma-glutamyltransferase E	764572	4180000	1410000	487915
Q08209	P16298;P48454;Q08209	PP2BA_HUMAN	PPP3CA	Protein phosphatase 3 catalytic subunit alpha		498325	9987.88
Q08211	Q08211	DHX9_HUMAN	DHX9	ATP-dependent RNA helicase A		399512		318728
Q08257	Q08257	QOR_HUMAN	CRYZ	Quinone oxidoreductase	77806.5	1190000	62379.9	99706.3
Q08357	Q08357	S20A2_HUMAN	SLC20A2	Sodium-dependent phosphate transporter 2	353889	177396	190680	312311
Q08378	Q08378	GOGA3_HUMAN	GOLGA3	Golgin subfamily A member 3	62031	46528.8	45722.7
Q08379	Q08379	GOGA2_HUMAN	GOLGA2	Golgin subfamily A member 2		168847
Q08380	Q08380	LG3BP_HUMAN	LGALS3BP	Galectin-3-binding protein	979729	1590000	759784	2150000
Q08431	Q08431	MFGM_HUMAN	MFGE8	Lactadherin	11100000	6110000	7810000	8880000
Q08554	Q08554	DSC1_HUMAN	DSC1	Desmocollin-1	375884	819366	661068	291855
Q08722	Q08722	CD47_HUMAN	CD47	Leukocyte surface antigen CD47	44075.3	251637	23585.7	50409
Q08752	Q08752	PPID_HUMAN	PPID	Peptidyl-prolyl cis-trans isomerase D		147780
Q08945	Q08945	SSRP1_HUMAN	SSRP1	FACT complex subunit SSRP1		145238
Q08AI8	Q08AI8	MB214_HUMAN	MAB21L4	Protein mab-21-like 4		636698
Q08J23	Q08J23	NSUN2_HUMAN	NSUN2	RNA cytosine C(5)-methyltransferase NSUN2		192162
Q09028	Q09028;Q16576	RBBP4_HUMAN	RBBP4	Histone-binding protein RBBP4		280156
Q09161	Q09161	NCBP1_HUMAN	NCBP1	Nuclear cap-binding protein subunit 1		44367.5
Q09328	Q09328	MGT5A_HUMAN	MGAT5	Alpha-1,6-mannosylglycoprotein 6-beta-N-acetylglucosaminyltransferase A	178272	62741.5	119733	370911
Q09666	Q09666	AHNK_HUMAN	AHNAK	Neuroblast differentiation-associated protein AHNAK	357402	19200000	425557	405246
Q0JRZ9	Q0JRZ9	FCHO2_HUMAN	FCHO2	F-BAR domain only protein 2		57344
Q0VDF9	Q0VDF9	HSP7E_HUMAN	HSPA14	Heat shock 70 kDa protein 14		56130.5
Q10469	Q10469	MGAT2_HUMAN	MGAT2	Alpha-1,6-mannosyl-glycoprotein 2-beta-N-acetylglucosaminyltransferase	491510	217539	351944	597590
Q10471	Q10471	GALT2_HUMAN	GALNT2	Polypeptide N-acetylgalactosaminyltransferase 2	85612.2	87518.7	67049.4	153193
Q10472	Q10472	GALT1_HUMAN	GALNT1	Polypeptide N-acetylgalactosaminyltransferase 1	42735.5	180316	55024.4	78424.9
Q10567	Q10567	AP1B1_HUMAN	AP1B1	AP-1 complex subunit beta-1		547836
Q10570	Q10570	CPSF1_HUMAN	CPSF1	Cleavage and polyadenylation specificity factor subunit 1		48169.6
Q10588	Q10588	BST1_HUMAN	BST1	ADP-ribosyl cyclase/cyclic ADP-ribose hydrolase 2	69430.9	56835.1	57819.9	92236.7
Q12768	Q12768	WASC5_HUMAN	WASHC5	WASH complex subunit 5		61030.2
Q12774	Q12774	ARHG5_HUMAN	ARHGEF5	Rho guanine nucleotide exchange factor 5		112422
Q12792	Q12792	TWF1_HUMAN	TWF1	Twinfilin-1		94832.6
Q12797	Q12797	ASPH_HUMAN	ASPH	Aspartyl/asparaginyl beta-hydroxylase		205198	7180.08
Q12805	Q12805	FBLN3_HUMAN	EFEMP1	EGF-containing fibulin-like extracellular matrix protein 1	28300000	4150000	16100000	26400000
Q12824	Q12824	SNF5_HUMAN	SMARCB1	SWI/SNF-related matrix-associated actin-dependent regulator of chromatin subfamily B member 1		180150
Q12841	Q12841	FSTL1_HUMAN	FSTL1	Follistatin-related protein 1	45302.2	27550.2	34625.5	98748.7
Q12846	Q12846	STX4_HUMAN	STX4	Syntaxin-4	18364.7	159781	27241.1
Q12860	Q12860	CNTN1_HUMAN	CNTN1	Contactin-1	479313	299811	387146	1020000
Q12874	Q12874	SF3A3_HUMAN	SF3A3	Splicing factor 3A subunit 3		193988
Q12882	Q12882	DPYD_HUMAN	DPYD	Dihydropyrimidine dehydrogenase [NADP(+)]		178695
Q12904	Q12904	AIMP1_HUMAN	AIMP1	Aminoacyl tRNA synthase complex-interacting multifunctional protein 1		74819.1
Q12905	Q12905	ILF2_HUMAN	ILF2	Interleukin enhancer-binding factor 2		756081
Q12906	Q12906;Q96SI9	ILF3_HUMAN	ILF3	Interleukin enhancer-binding factor 3		406550
Q12907	Q12907	LMAN2_HUMAN	LMAN2	Vesicular integral-membrane protein VIP36	500289	920065	462386	637241
Q12913	Q12913	PTPRJ_HUMAN	PTPRJ	Receptor-type tyrosine-protein phosphatase eta	61426	74117.8	46032.8
Q12931	Q12931	TRAP1_HUMAN	TRAP1	Heat shock protein 75 kDa, mitochondrial	187118	13900000	189827	392102
Q12955	Q12955	ANK3_HUMAN	ANK3	Ankyrin-3		87390.5
Q12959	Q12959;Q15700	DLG1_HUMAN	DLG1	Disks large homolog 1		87646.7
Q12965	Q12965	MYO1E_HUMAN	MYO1E	Unconventional myosin-Ie		363501
Q12979	P11274;Q12979	ABR_HUMAN	ABR	Active breakpoint cluster region-related protein		216017
Q13011	Q13011	ECH1_HUMAN	ECH1	Delta(3,5)-Delta(2,4)-dienoyl-CoA isomerase, mitochondrial		662415
Q13033	Q13033	STRN3_HUMAN	STRN3	Striatin-3		73832.1
Q13045	Q13045	FLII_HUMAN	FLII	Protein flightless-1 homolog		146738
Q13057	Q13057	COASY_HUMAN	COASY	Bifunctional coenzyme A synthase		140396
Q13077	Q13077	TRAF1_HUMAN	TRAF1	TNF receptor-associated factor 1		42569.7
Q13085	Q13085	ACACA_HUMAN	ACACA	Acetyl-CoA carboxylase 1		106714
Q13098	Q13098	CSN1_HUMAN	GPS1	COP9 signalosome complex subunit 1		169304
Q13123	Q13123	RED_HUMAN	IK	Protein Red		42189.2
Q13126	Q13126	MTAP_HUMAN	MTAP	S-methyl-5'-thioadenosine phosphorylase	31204.1	121607	21195.1
Q13131	Q13131	AAPK1_HUMAN	PRKAA1	5'-AMP-activated protein kinase catalytic subunit alpha-1		92687.7
Q13148	Q13148	TADBP_HUMAN	TARDBP	TAR DNA-binding protein 43		288743
Q13151	Q13151	ROA0_HUMAN	HNRNPA0	Heterogeneous nuclear ribonucleoprotein A0		279973
Q13155	Q13155	AIMP2_HUMAN	AIMP2	Aminoacyl tRNA synthase complex-interacting multifunctional protein 2		85502
Q13162	Q13162	PRDX4_HUMAN	PRDX4	Peroxiredoxin-4		113253	28265.3
Q13177	Q13177	PAK2_HUMAN	PAK2	Serine/threonine-protein kinase PAK 2		84124.1
Q13185	Q13185	CBX3_HUMAN	CBX3	Chromobox protein homolog 3		137154
Q13190	Q13190	STX5_HUMAN	STX5	Syntaxin-5		103643
Q13200	Q13200	PSMD2_HUMAN	PSMD2	26S proteasome non-ATPase regulatory subunit 2		527322
Q13217	Q13217	DNJC3_HUMAN	DNAJC3	DnaJ homolog subfamily C member 3	191113	273458	139704	103843
Q13228	Q13228	SBP1_HUMAN	SELENBP1	Methanethiol oxidase	166006	563271	180733	276342
Q13232	Q13232	NDK3_HUMAN	NME3	Nucleoside diphosphate kinase 3		129834
Q13242	Q13242	SRSF9_HUMAN	SRSF9	Serine/arginine-rich splicing factor 9		174758
Q13243	Q13243	SRSF5_HUMAN	SRSF5	Serine/arginine-rich splicing factor 5	7362.23	172866
Q13247	Q13247	SRSF6_HUMAN	SRSF6	Serine/arginine-rich splicing factor 6	484443	627251	291010	537434
Q13263	Q13263	TIF1B_HUMAN	TRIM28	Transcription intermediary factor 1-beta		169743
Q13283	Q13283	G3BP1_HUMAN	G3BP1	Ras GTPase-activating protein-binding protein 1		166288
Q13287	Q13287	NMI_HUMAN	NMI	N-myc-interactor		66359
Q13308	Q13308	PTK7_HUMAN	PTK7	Inactive tyrosine-protein kinase 7	213401	97814.3	151146	216265
Q13310	Q13310;Q5JQF8	PABP4_HUMAN	PABPC4	Polyadenylate-binding protein 4		288992
Q13332	Q13332	PTPRS_HUMAN	PTPRS	Receptor-type tyrosine-protein phosphatase S	104089	38755.6	82341.3	127780
Q13347	Q13347	EIF3I_HUMAN	EIF3I	Eukaryotic translation initiation factor 3 subunit I		159769
Q13363	Q13363	CTBP1_HUMAN	CTBP1	C-terminal-binding protein 1		166991
Q13393	Q13393	PLD1_HUMAN	PLD1	Phospholipase D1		60281.2
Q13404;Q15819	Q13404;Q15819	UB2V1_HUMAN;UB2V2_HUMAN	UBE2V1;UBE2V2	Ubiquitin-conjugating enzyme E2 variant 1	136864	1500000	88108.2	180001
Q13409	Q13409	DC1I2_HUMAN	DYNC1I2	Cytoplasmic dynein 1 intermediate chain 2		81386.6
Q13410	Q13410	BT1A1_HUMAN	BTN1A1	Butyrophilin subfamily 1 member A1			95964.5
Q13421	Q13421	MSLN_HUMAN	MSLN	Mesothelin		505172	30235.1
Q13423	Q13423	NNTM_HUMAN	NNT	NAD(P) transhydrogenase, mitochondrial		59281.9
Q13428	Q13428	TCOF_HUMAN	TCOF1	Treacle protein		46381.4
Q13435	Q13435	SF3B2_HUMAN	SF3B2	Splicing factor 3B subunit 2		225416
Q13439	Q13439	GOGA4_HUMAN	GOLGA4	Golgin subfamily A member 4		110259
Q13444	Q13444	ADA15_HUMAN	ADAM15	Disintegrin and metalloproteinase domain-containing protein 15	49045.1	27505	47099.8	46853.9
Q13449	Q13449	LSAMP_HUMAN	LSAMP	Limbic system-associated membrane protein	350075	182659	243923	784068
Q13451	Q13451	FKBP5_HUMAN	FKBP5	Peptidyl-prolyl cis-trans isomerase FKBP5		41000.4
Q13491	Q13491	GPM6B_HUMAN	GPM6B	Neuronal membrane glycoprotein M6-b	107724	81866	78782.5	166756
Q13492	Q13492	PICAL_HUMAN	PICALM	Phosphatidylinositol-binding clathrin assembly protein		431009
Q13508	Q13508	NAR3_HUMAN	ART3	Ecto-ADP-ribosyltransferase 3	33252.3	33708.6	47251.2	96963.8
Q13510	Q13510	ASAH1_HUMAN	ASAH1	Acid ceramidase	399421	1090000	482210	573997
Q13523	Q13523	PRP4B_HUMAN	PRPF4B	Serine/threonine-protein kinase PRP4 homolog		30777.7
Q13546	Q13546	RIPK1_HUMAN	RIPK1	Receptor-interacting serine/threonine-protein kinase 1		103930
Q13557	Q13557	KCC2D_HUMAN	CAMK2D	Calcium/calmodulin-dependent protein kinase type II subunit delta	107056	249847	64385.6
Q13561	Q13561	DCTN2_HUMAN	DCTN2	Dynactin subunit 2		127409
Q13564	Q13564	ULA1_HUMAN	NAE1	NEDD8-activating enzyme E1 regulatory subunit		18929.6
Q13586	Q13586	STIM1_HUMAN	STIM1	Stromal interaction molecule 1		119702
Q13596	O60749;Q13596	SNX1_HUMAN	SNX1	Sorting nexin-1		234504	6638.56
Q13609	Q13609	DNSL3_HUMAN	DNASE1L3	Deoxyribonuclease gamma		154065
Q13613	Q13613	MTMR1_HUMAN	MTMR1	Myotubularin-related protein 1		59632.8
Q13616	Q13616	CUL1_HUMAN	CUL1	Cullin-1		79515.9
Q13617	Q13617	CUL2_HUMAN	CUL2	Cullin-2		87125.3
Q13618	Q13618	CUL3_HUMAN	CUL3	Cullin-3	959567	480028
Q13630	Q13630	FCL_HUMAN	GFUS	GDP-L-fucose synthase		1330000
Q13643	Q13643	FHL3_HUMAN	FHL3	Four and a half LIM domains protein 3		37842.2
Q13724	Q13724	MOGS_HUMAN	MOGS	Mannosyl-oligosaccharide glucosidase		180420	4492.04
Q13740	Q13740	CD166_HUMAN	ALCAM	CD166 antigen	145500	79854.8	87922.7	149002
Q13813	Q13813	SPTN1_HUMAN	SPTAN1	Spectrin alpha chain, non-erythrocytic 1		999557
Q13822	Q13822	ENPP2_HUMAN	ENPP2	Ectonucleotide pyrophosphatase/phosphodiesterase family member 2	591301	558679	681563	1310000
Q13835	Q13835	PKP1_HUMAN	PKP1	Plakophilin-1	1400000	5830000	926878	473027
Q13838	Q13838	DX39B_HUMAN	DDX39B	Spliceosome RNA helicase DDX39B	737418	2500000	117663	2640000
Q13867	Q13867	BLMH_HUMAN	BLMH	Bleomycin hydrolase	787642	4850000	1860000	867114
Q13868	Q13868	EXOS2_HUMAN	EXOSC2	Exosome complex component RRP4		18613.2
Q13882	Q13882	PTK6_HUMAN	PTK6	Protein-tyrosine kinase 6		454595	92374.4
Q13885	Q13885;Q9BVA1	TBB2A_HUMAN	TUBB2A	Tubulin beta-2A chain		725022	8740.5
Q13907	Q13907	IDI1_HUMAN	IDI1	Isopentenyl-diphosphate Delta-isomerase 1		114405
Q14008	Q14008	CKAP5_HUMAN	CKAP5	Cytoskeleton-associated protein 5		113413
Q14011	Q14011	CIRBP_HUMAN	CIRBP	Cold-inducible RNA-binding protein		99287.3
Q14103	Q14103	HNRPD_HUMAN	HNRNPD	Heterogeneous nuclear ribonucleoprotein D0		624683	20956
Q14108	Q14108	SCRB2_HUMAN	SCARB2	Lysosome membrane protein 2	61836.5	489998	127878	77994.6
Q14112	Q14112	NID2_HUMAN	NID2	Nidogen-2	93674.5	53566.3	82566.8	114478
Q14116	Q14116	IL18_HUMAN	IL18	Interleukin-18		976088	21607.3
Q14118	Q14118	DAG1_HUMAN	DAG1	Dystroglycan 1	1580000	425318	1200000	2560000
Q14134	Q14134	TRI29_HUMAN	TRIM29	Tripartite motif-containing protein 29	60684.8	3980000	52377.5
Q14139	Q14139	UBE4A_HUMAN	UBE4A	Ubiquitin conjugation factor E4 A		59951.2
Q14145	Q14145	KEAP1_HUMAN	KEAP1	Kelch-like ECH-associated protein 1		113087
Q14152	Q14152	EIF3A_HUMAN	EIF3A	Eukaryotic translation initiation factor 3 subunit A		638760
Q14155	Q14155;Q15052	ARHG7_HUMAN	ARHGEF7	Rho guanine nucleotide exchange factor 7		70463.2
Q14160	Q14160	SCRIB_HUMAN	SCRIB	Protein scribble homolog		144601
Q14165	Q14165	MLEC_HUMAN	MLEC	Malectin		87458	11867.1
Q14166	Q14166	TTL12_HUMAN	TTLL12	Tubulin--tyrosine ligase-like protein 12		474748
Q14192	Q14192	FHL2_HUMAN	FHL2	Four and a half LIM domains protein 2		193913
Q14203	Q14203	DCTN1_HUMAN	DCTN1	Dynactin subunit 1		436822
Q14204	Q14204	DYHC1_HUMAN	DYNC1H1	Cytoplasmic dynein 1 heavy chain 1	71775.6	2090000	36449.9
Q14213	Q14213	IL27B_HUMAN	EBI3	Interleukin-27 subunit beta	104710	35025.3	80778.4	148667
Q14232	Q14232	EI2BA_HUMAN	EIF2B1	Translation initiation factor eIF-2B subunit alpha		86030.6
Q14240	Q14240	IF4A2_HUMAN	EIF4A2	Eukaryotic initiation factor 4A-II		103391
Q14247	Q14247	SRC8_HUMAN	CTTN	Src substrate cortactin		585693	14444.1
Q14254	Q14254	FLOT2_HUMAN	FLOT2	Flotillin-2	492535	376300	289327	693648
Q14257	Q14257	RCN2_HUMAN	RCN2	Reticulocalbin-2		15543
Q14258	Q14258	TRI25_HUMAN	TRIM25	E3 ubiquitin/ISG15 ligase TRIM25		522317
Q14344	Q14344	GNA13_HUMAN	GNA13	Guanine nucleotide-binding protein subunit alpha-13	1630000	3860000	1120000	1280000
Q14393	Q14393	GAS6_HUMAN	GAS6	Growth arrest-specific protein 6	76979.8	30578.7	56151.6	116505
Q14444	Q14444	CAPR1_HUMAN	CAPRIN1	Caprin-1		222275
Q14451	Q14451	GRB7_HUMAN	GRB7	Growth factor receptor-bound protein 7		339856
Q14498	Q14498	RBM39_HUMAN	RBM39	RNA-binding protein 39	6582.94	153234	9960.14
Q14515	Q14515	SPRL1_HUMAN	SPARCL1	SPARC-like protein 1	384977	421083	306138	740677
Q14520	Q14520	HABP2_HUMAN	HABP2	Hyaluronan-binding protein 2	242487		161657	284644
Q14525	Q14525	KT33B_HUMAN	KRT33B	Keratin, type I cuticular Ha3-II	116578	105051	185298	208634
Q14532	O76013;Q14532	K1H2_HUMAN	KRT32	Keratin, type I cuticular Ha2	152206	122252	266584
Q14534	Q14534	ERG1_HUMAN	SQLE	Squalene monooxygenase		75947.9
Q14573	Q14573	ITPR3_HUMAN	ITPR3	Inositol 1,4,5-trisphosphate receptor type 3	116022	44728.4	182765	85185.1
Q14574	Q14574	DSC3_HUMAN	DSC3	Desmocollin-3	790159	3670000	729010	502215
Q14624	Q14624	ITIH4_HUMAN	ITIH4	Inter-alpha-trypsin inhibitor heavy chain H4	1260000	895024	800917	1730000
Q14669	Q14669	TRIPC_HUMAN	TRIP12	E3 ubiquitin-protein ligase TRIP12		108610
Q14677	Q14677	EPN4_HUMAN	CLINT1	Clathrin interactor 1		388801
Q14683	Q14683	SMC1A_HUMAN	SMC1A	Structural maintenance of chromosomes protein 1A		86647.9
Q14696	Q14696	MESD_HUMAN	MESD	LRP chaperone MESD		149596
Q14697	Q14697	GANAB_HUMAN	GANAB	Neutral alpha-glucosidase AB	82939.4	679864	70530.6	113973
Q14728	Q14728	MFS10_HUMAN	MFSD10	Major facilitator superfamily domain-containing protein 10		25171.5
Q14738	Q13362;Q14738	2A5D_HUMAN	PPP2R5D	Serine/threonine-protein phosphatase 2A 56 kDa regulatory subunit delta isoform		44403.3
Q14764	Q14764	MVP_HUMAN	MVP	Major vault protein		913126
Q14766	Q14766	LTBP1_HUMAN	LTBP1	Latent-transforming growth factor beta-binding protein 1	301494	88803.4	186101	283813
Q14767	Q14767	LTBP2_HUMAN	LTBP2	Latent-transforming growth factor beta-binding protein 2	138830	51175.1	108386	172417
Q14789	Q14789	GOGB1_HUMAN	GOLGB1	Golgin subfamily B member 1		98640.4
Q14839	Q12873;Q14839;Q8TDI0	CHD4_HUMAN	CHD4	Chromodomain-helicase-DNA-binding protein 4		126622
Q14847	Q14847	LASP1_HUMAN	LASP1	LIM and SH3 domain protein 1		131795
Q14894	Q14894	CRYM_HUMAN	CRYM	Ketimine reductase mu-crystallin	261425	79646.8	146165	257630
Q14896	Q14896	MYPC3_HUMAN	MYBPC3	Myosin-binding protein C, cardiac-type	26158.7		17729.3
Q14914	Q14914	PTGR1_HUMAN	PTGR1	Prostaglandin reductase 1	19069.5	190704	15876.2
Q14956	Q14956	GPNMB_HUMAN	GPNMB	Transmembrane glycoprotein NMB	435446	6720000	603851	455724
Q14974	Q14974	IMB1_HUMAN	KPNB1	Importin subunit beta-1		746665	7300.22	14092.1
Q14978	Q14978	NOLC1_HUMAN	NOLC1	Nucleolar and coiled-body phosphoprotein 1		33604.9
Q14980	Q14980	NUMA1_HUMAN	NUMA1	Nuclear mitotic apparatus protein 1	286037	572208		359004
Q14982	Q14982	OPCM_HUMAN	OPCML	Opioid-binding protein/cell adhesion molecule	329439	186536	267918	516001
Q14C86	Q14C86	GAPD1_HUMAN	GAPVD1	GTPase-activating protein and VPS9 domain-containing protein 1		157508
Q14C87	Q14C87	T132D_HUMAN	TMEM132D	Transmembrane protein 132D	77173.8	31018.1	54831.5	139669
Q14CN2	Q14CN2	CLCA4_HUMAN	CLCA4	Calcium-activated chloride channel regulator 4		79966.5
Q14CN4	Q14CN4	K2C72_HUMAN	KRT72	Keratin, type II cytoskeletal 72			174990
Q15005	Q15005	SPCS2_HUMAN	SPCS2	Signal peptidase complex subunit 2		56922.3
Q15006	Q15006	EMC2_HUMAN	EMC2	ER membrane protein complex subunit 2		104249
Q15008	Q15008	PSMD6_HUMAN	PSMD6	26S proteasome non-ATPase regulatory subunit 6		407949
Q15019	Q15019	SEPT2_HUMAN	SEPTIN2	Septin-2		280550
Q15020	Q15020	SART3_HUMAN	SART3	Squamous cell carcinoma antigen recognized by T-cells 3		71644.3
Q15025	Q15025	TNIP1_HUMAN	TNIP1	TNFAIP3-interacting protein 1		87268.7
Q15029	Q15029	U5S1_HUMAN	EFTUD2	116 kDa U5 small nuclear ribonucleoprotein component		187801
Q15046	Q15046	SYK_HUMAN	KARS1	Lysine--tRNA ligase		308910
Q15056	Q15056	IF4H_HUMAN	EIF4H	Eukaryotic translation initiation factor 4H		157575
Q15057	Q15057	ACAP2_HUMAN	ACAP2	Arf-GAP with coiled-coil, ANK repeat and PH domain-containing protein 2		93234.5
Q15067	Q15067	ACOX1_HUMAN	ACOX1	Peroxisomal acyl-coenzyme A oxidase 1		661395
Q15075	Q15075	EEA1_HUMAN	EEA1	Early endosome antigen 1		216924
Q15080	Q15080	NCF4_HUMAN	NCF4	Neutrophil cytosol factor 4		41123.2
Q15084	Q15084	PDIA6_HUMAN	PDIA6	Protein disulfide-isomerase A6	63040.7	909916	51349.3	72549.6
Q15102	Q15102	PA1B3_HUMAN	PAFAH1B3	Platelet-activating factor acetylhydrolase IB subunit alpha1	11024	252356	7127.32
Q15113	Q15113	PCOC1_HUMAN	PCOLCE	Procollagen C-endopeptidase enhancer 1	820724	393590	708873	1640000
Q15121	Q15121	PEA15_HUMAN	PEA15	Astrocytic phosphoprotein PEA-15		661519
Q15125	Q15125	EBP_HUMAN	EBP	3-beta-hydroxysteroid-Delta(8),Delta(7)-isomerase		247373	93434.1
Q15126	Q15126	PMVK_HUMAN	PMVK	Phosphomevalonate kinase	162016	258853
Q15149	Q15149	PLEC_HUMAN	PLEC	Plectin	358960	14100000	268462	181741
Q15165	Q15165	PON2_HUMAN	PON2	Serum paraoxonase/arylesterase 2		22101.4
Q15172	Q15172	2A5A_HUMAN	PPP2R5A	Serine/threonine-protein phosphatase 2A 56 kDa regulatory subunit alpha isoform		89936.6
Q15181	Q15181	IPYR_HUMAN	PPA1	Inorganic pyrophosphatase		356143
Q15185	Q15185	TEBP_HUMAN	PTGES3	Prostaglandin E synthase 3		192805
Q15208	Q15208	STK38_HUMAN	STK38	Serine/threonine-protein kinase 38		111941
Q15233	Q15233	NONO_HUMAN	NONO	Non-POU domain-containing octamer-binding protein		175013		51709.4
Q15257	Q15257	PTPA_HUMAN	PTPA	Serine/threonine-protein phosphatase 2A activator		440842
Q15286	Q15286	RAB35_HUMAN	RAB35	Ras-related protein Rab-35		54295.5
Q15287	Q15287	RNPS1_HUMAN	RNPS1	RNA-binding protein with serine-rich domain 1		113776
Q15293	Q15293	RCN1_HUMAN	RCN1	Reticulocalbin-1		47287.1
Q15334	Q15334	L2GL1_HUMAN	LLGL1	Lethal(2) giant larvae protein homolog 1		1050000
Q15363	Q15363	TMED2_HUMAN	TMED2	Transmembrane emp24 domain-containing protein 2		73166.5
Q15365	Q15365	PCBP1_HUMAN	PCBP1	Poly(rC)-binding protein 1	105247	307983	53327	167738
Q15366	P57721;Q15366	PCBP2_HUMAN	PCBP2	Poly(rC)-binding protein 2	47138.1	409731	45406.5
Q15369	Q15369	ELOC_HUMAN	ELOC	Elongin-C		185220
Q15370	Q15370	ELOB_HUMAN	ELOB	Elongin-B		81213.8
Q15386	Q15386	UBE3C_HUMAN	UBE3C	Ubiquitin-protein ligase E3C		62834.6
Q15393	Q15393	SF3B3_HUMAN	SF3B3	Splicing factor 3B subunit 3		360595
Q15417	Q15417	CNN3_HUMAN	CNN3	Calponin-3		44584.9
Q15424	Q14151;Q15424	SAFB1_HUMAN	SAFB	Scaffold attachment factor B1		87515.1
Q15427	Q15427	SF3B4_HUMAN	SF3B4	Splicing factor 3B subunit 4		82979.4
Q15428	Q15428	SF3A2_HUMAN	SF3A2	Splicing factor 3A subunit 2		50279.8
Q15435	Q15435	PP1R7_HUMAN	PPP1R7	Protein phosphatase 1 regulatory subunit 7		391500
Q15436	Q15436	SC23A_HUMAN	SEC23A	Protein transport protein Sec23A		28242.3
Q15437	Q15437	SC23B_HUMAN	SEC23B	Protein transport protein Sec23B		255618
Q15459	Q15459	SF3A1_HUMAN	SF3A1	Splicing factor 3A subunit 1		121580
Q15485	Q15485	FCN2_HUMAN	FCN2	Ficolin-2		265243	74555.2
Q15517	Q15517	CDSN_HUMAN	CDSN	Corneodesmosin	2850000	1200000	3720000	2210000
Q15582	Q15582	BGH3_HUMAN	TGFBI	Transforming growth factor-beta-induced protein ig-h3	340434	155505	236549	767981
Q15628	Q15628	TRADD_HUMAN	TRADD	Tumor necrosis factor receptor type 1-associated DEATH domain protein		166301
Q15631	Q15631	TSN_HUMAN	TSN	Translin		323372
Q15646	Q15646	OASL_HUMAN	OASL	2'-5'-oligoadenylate synthase-like protein		105700
Q15691	Q15691	MARE1_HUMAN	MAPRE1	Microtubule-associated protein RP/EB family member 1		623659
Q15714	Q15714	T22D1_HUMAN	TSC22D1	TSC22 domain family protein 1		96185.4
Q15717	Q15717	ELAV1_HUMAN	ELAVL1	ELAV-like protein 1	21707.1	353823	11468.5	15186.9
Q15738	Q15738	NSDHL_HUMAN	NSDHL	Sterol-4-alpha-carboxylate 3-dehydrogenase, decarboxylating		351675
Q15750	Q15750	TAB1_HUMAN	TAB1	TGF-beta-activated kinase 1 and MAP3K7-binding protein 1		21185.1
Q15773	Q15773	MLF2_HUMAN	MLF2	Myeloid leukemia factor 2	293687	415872	198784	206572
Q15782	Q15782	CH3L2_HUMAN	CHI3L2	Chitinase-3-like protein 2	13546.1	463505	21281.1
Q15818	Q15818	NPTX1_HUMAN	NPTX1	Neuronal pentraxin-1	263438	133811	217110	400962
Q15828	Q15828	CYTM_HUMAN	CST6	Cystatin-M	252500	907617	450327	397748
Q15843	Q15843	NEDD8_HUMAN	NEDD8	NEDD8	7940.3	405074
Q15847	Q15847	ADIRF_HUMAN	ADIRF	Adipogenesis regulatory factor		152263
Q15904	Q15904	VAS1_HUMAN	ATP6AP1	V-type proton ATPase subunit S1	121808	198893	103278	146396
Q15907	P62491;Q15907	RB11B_HUMAN	RAB11B	Ras-related protein Rab-11B	285473	5490000	206762	273058
Q16134	Q16134	ETFD_HUMAN	ETFDH	Electron transfer flavoprotein-ubiquinone oxidoreductase, mitochondrial		77812.3
Q16181	Q16181	SEPT7_HUMAN	SEPTIN7	Septin-7		288267
Q16186	Q16186	ADRM1_HUMAN	ADRM1	Proteasomal ubiquitin receptor ADRM1		104516
Q16204	Q16204	CCDC6_HUMAN	CCDC6	Coiled-coil domain-containing protein 6		123615
Q16222	Q16222	UAP1_HUMAN	UAP1	UDP-N-acetylhexosamine pyrophosphorylase		223557
Q16270	Q16270	IBP7_HUMAN	IGFBP7	Insulin-like growth factor-binding protein 7	201140	153241	186908	424207
Q16378	Q16378	PROL4_HUMAN	PRR4	Proline-rich protein 4		2310000	1960000
Q16401	Q16401	PSMD5_HUMAN	PSMD5	26S proteasome non-ATPase regulatory subunit 5		372476
Q16513	Q16513	PKN2_HUMAN	PKN2	Serine/threonine-protein kinase N2		104686
Q16531	Q16531	DDB1_HUMAN	DDB1	DNA damage-binding protein 1		418560	12793.4
Q16537	Q15173;Q16537	2A5E_HUMAN	PPP2R5E	Serine/threonine-protein phosphatase 2A 56 kDa regulatory subunit epsilon isoform		86881.3
Q16539	Q16539	MK14_HUMAN	MAPK14	Mitogen-activated protein kinase 14		166366
Q16543	Q16543	CDC37_HUMAN	CDC37	Hsp90 co-chaperone Cdc37		306254
Q16555	Q16555	DPYL2_HUMAN	DPYSL2	Dihydropyrimidinase-related protein 2	58674.7	394143	43483.9	51925
Q16563	Q16563	SYPL1_HUMAN	SYPL1	Synaptophysin-like protein 1	227077	1950000	456367	93042.4
Q16610	Q16610	ECM1_HUMAN	ECM1	Extracellular matrix protein 1	492660	858467	593626	714607
Q16625	Q16625	OCLN_HUMAN	OCLN	Occludin		182691
Q16629	Q16629	SRSF7_HUMAN	SRSF7	Serine/arginine-rich splicing factor 7	468301	670650	295247	396335
Q16630	Q16630	CPSF6_HUMAN	CPSF6	Cleavage and polyadenylation specificity factor subunit 6		216091
Q16651	Q16651	PRSS8_HUMAN	PRSS8	Prostasin	14148.9	366227	22500.1	16965.5
Q16658	Q16658	FSCN1_HUMAN	FSCN1	Fascin	104284	2270000	83486.9	99604.9
Q16666	Q16666	IF16_HUMAN	IFI16	Gamma-interferon-inducible protein 16		166225
Q16674	Q16674	MIA_HUMAN	MIA	Melanoma-derived growth regulatory protein	67821.5	57293.8	98529.5
Q16698	Q16698	DECR_HUMAN	DECR1	2,4-dienoyl-CoA reductase [(3E)-enoyl-CoA-producing], mitochondrial		579426	31597.5
Q16706	Q16706	MA2A1_HUMAN	MAN2A1	Alpha-mannosidase 2		128110	28480.4
Q16718	Q16718	NDUA5_HUMAN	NDUFA5	NADH dehydrogenase [ubiquinone] 1 alpha subcomplex subunit 5		121151
Q16720	P20020;P23634;Q01814;Q16720	AT2B3_HUMAN	ATP2B3	Plasma membrane calcium-transporting ATPase 3	350543	238161	232089	481817
Q16762	Q16762	THTR_HUMAN	TST	Thiosulfate sulfurtransferase		313104
Q16774	Q16774	KGUA_HUMAN	GUK1	Guanylate kinase		62974.6
Q16795	Q16795	NDUA9_HUMAN	NDUFA9	NADH dehydrogenase [ubiquinone] 1 alpha subcomplex subunit 9, mitochondrial		108734
Q16831	Q16831	UPP1_HUMAN	UPP1	Uridine phosphorylase 1		701919
Q16836	Q16836	HCDH_HUMAN	HADH	Hydroxyacyl-coenzyme A dehydrogenase, mitochondrial		203007
Q16849	Q16849	PTPRN_HUMAN	PTPRN	Receptor-type tyrosine-protein phosphatase-like N	27380.8	4731.81	15528.1	35685.8
Q16850	Q16850	CP51A_HUMAN	CYP51A1	Lanosterol 14-alpha demethylase		256305
Q16851	Q16851	UGPA_HUMAN	UGP2	UTP--glucose-1-phosphate uridylyltransferase		905053
Q16864	Q16864	VATF_HUMAN	ATP6V1F	V-type proton ATPase subunit F		254886
Q16875	Q16875	F263_HUMAN	PFKFB3	6-phosphofructo-2-kinase/fructose-2,6-bisphosphatase 3		134351
Q16881	Q16881	TRXR1_HUMAN	TXNRD1	Thioredoxin reductase 1, cytoplasmic		126403
Q16891	Q16891	MIC60_HUMAN	IMMT	MICOS complex subunit MIC60		368259
Q1HG43	Q1HG43;Q1HG44	DOXA1_HUMAN	DUOXA1	Dual oxidase maturation factor 1		77355
Q1KMD3	Q1KMD3	HNRL2_HUMAN	HNRNPUL2	Heterogeneous nuclear ribonucleoprotein U-like protein 2		374890
Q24JP5	Q24JP5	T132A_HUMAN	TMEM132A	Transmembrane protein 132A	334052	110326	209678	517711
Q29RF7	Q29RF7;Q9NTI5	PDS5A_HUMAN	PDS5A	Sister chromatid cohesion protein PDS5 homolog A		22156.1
Q2M2I5	Q2M2I5	K1C24_HUMAN	KRT24	Keratin, type I cytoskeletal 24	65282.3	72001.8	40246.4	31039.3
Q2M389	Q2M389	WASC4_HUMAN	WASHC4	WASH complex subunit 4		26905.4
Q2PPJ7	Q2PPJ7	RGPA2_HUMAN	RALGAPA2	Ral GTPase-activating protein subunit alpha-2		31989.8
Q2TAP0	Q2TAP0	GOG7B_HUMAN	GOLGA7B	Golgin subfamily A member 7B	27284.9	63268.5	17103.6
Q2TAY7	Q2TAY7	SMU1_HUMAN	SMU1	WD40 repeat-containing protein SMU1		84156
Q2TAZ0	Q2TAZ0	ATG2A_HUMAN	ATG2A	Autophagy-related protein 2 homolog A		66846.4
Q2TB90	Q2TB90	HKDC1_HUMAN	HKDC1	Hexokinase HKDC1		32880.3
Q32MZ4	Q32MZ4	LRRF1_HUMAN	LRRFIP1	Leucine-rich repeat flightless-interacting protein 1		37106.3
Q32P44	Q32P44	EMAL3_HUMAN	EML3	Echinoderm microtubule-associated protein-like 3		86325.1
Q3KQU3	Q3KQU3	MA7D1_HUMAN	MAP7D1	MAP7 domain-containing protein 1		20648.9
Q3LXA3	Q3LXA3	TKFC_HUMAN	TKFC	Triokinase/FMN cyclase		49324.5
Q3MHD2	Q3MHD2	LSM12_HUMAN	LSM12	Protein LSM12		82375
Q3MJ16	Q3MJ16	PA24E_HUMAN	PLA2G4E	Cytosolic phospholipase A2 epsilon		352273	22488.8
Q3SY84	Q3SY84	K2C71_HUMAN	KRT71	Keratin, type II cytoskeletal 71			202946
Q3ZCW2	Q3ZCW2	LEGL_HUMAN	LGALSL	Galectin-related protein	76945.5	828009	111694
Q4V328	Q4V328	GRAP1_HUMAN	GRIPAP1	GRIP1-associated protein 1		61365.1
Q4VNC1	Q4VNC1	AT134_HUMAN	ATP13A4	Probable cation-transporting ATPase 13A4		33226.1	13392.8
Q504Y0	Q504Y0	S39AC_HUMAN	SLC39A12	Zinc transporter ZIP12	1130000	549872	794977	1300000
Q52LJ0	Q52LJ0	FA98B_HUMAN	FAM98B	Protein FAM98B		174033
Q53EU6	Q53EU6	GPAT3_HUMAN	GPAT3	Glycerol-3-phosphate acyltransferase 3		104086
[truncated: 1,112 more rows]

## Sheet: Immunocapture 1000uL group MBR
Protein.Group	Protein.Ids	Protein.Names	Genes	First.Protein.Description	GroupMBR_1000_1	GroupMBR_1000_2	GroupMBR_1000_3	GroupMBR_1000_4
P60033	P60033	CD81_HUMAN	CD81	CD81 antigen	12300000	10400000	7820000	16100000
P08962	P08962	CD63_HUMAN	CD63	CD63 antigen	2470000	2020000	1290000	2540000
P21926	P21926	CD9_HUMAN	CD9	CD9 antigen	455594	404118	249419	602173
A0A075B6H7;A0A0C4DH55;P01624	P01624;A0A075B6H7;A0A0C4DH55	KV315_HUMAN;KV37_HUMAN;KVD07_HUMAN	IGKV3-15;IGKV3-7;IGKV3D-7	Probable non-functional immunoglobulin kappa variable 3-7	3460000	2750000	10300000	4090000
A0A075B6H9	A0A075B6H9	LV469_HUMAN	IGLV4-69	Immunoglobulin lambda variable 4-69			33436.8
A0A075B6I0	A0A075B6I0	LV861_HUMAN	IGLV8-61	Immunoglobulin lambda variable 8-61	118117	131750	375111	159817
A0A075B6I9	A0A075B6I9	LV746_HUMAN	IGLV7-46	Immunoglobulin lambda variable 7-46	31074.5	36976.6	66249.4	30952.4
A0A075B6K0;P01717;P01718	P01717;P01718;A0A075B6K0	LV316_HUMAN;LV325_HUMAN;LV327_HUMAN	IGLV3-16;IGLV3-25;IGLV3-27	Immunoglobulin lambda variable 3-16	131275	99142.6	375757	149456
A0A075B6K4	A0A075B6K4	LV310_HUMAN	IGLV3-10	Immunoglobulin lambda variable 3-10	27077.7	19193.8	142579	23775.4
A0A075B6K5;P80748	P80748;A0A075B6K5	LV321_HUMAN;LV39_HUMAN	IGLV3-21;IGLV3-9	Immunoglobulin lambda variable 3-9	21800.6	19275	83692.4	36079
A0A075B6R9;A0A0C4DH68	A0A075B6R9;A0A0C4DH68	KV224_HUMAN;KVD24_HUMAN	IGKV2-24;IGKV2D-24	Probable non-functional immunoglobulin kappa variable 2D-24	200859	166119	589125	239435
A0A075B6S2;A2NJV5	A0A075B6S2;A2NJV5	KV229_HUMAN;KVD29_HUMAN	IGKV2-29;IGKV2D-29	Immunoglobulin kappa variable 2D-29	1200000	1010000	4400000	1550000
A0A087WSY6	A0A087WSY6	KVD15_HUMAN	IGKV3D-15	Immunoglobulin kappa variable 3D-15	219847	160440	621706	267547
A0A0A0MRZ8;P04433	P04433;A0A0A0MRZ8	KV311_HUMAN;KVD11_HUMAN	IGKV3-11;IGKV3D-11	Immunoglobulin kappa variable 3D-11	2320000	1860000	6660000	2660000
A0A0A0MS15	A0A0A0MS15	HV349_HUMAN	IGHV3-49	Immunoglobulin heavy variable 3-49	76374.6	56182.9	328961	104717
A0A0A0MT36;A0A0C4DH26	A0A0A0MT36;A0A0C4DH26	KVD21_HUMAN;KVD41_HUMAN	IGKV6D-21;IGKV6D-41	Immunoglobulin kappa variable 6D-21			31818.6
A0A0A0MT89	A0A0A0MT89	KJ01_HUMAN	IGKJ1	Immunoglobulin kappa joining 1	41529.8	38313.1	137968	29283.8
A0A0B4J1U7	A0A0B4J1U7	HV601_HUMAN	IGHV6-1	Immunoglobulin heavy variable 6-1	23203.8	28641	122840	13518.8
A0A0B4J1V0	A0A0B4J1V0	HV315_HUMAN	IGHV3-15	Immunoglobulin heavy variable 3-15	89473.5	81448.2	301629	110441
A0A0B4J1X5	P01764;P01768;P01772;P01767;A0A0B4J1X5;A0A0C4DH42;P0DP02;P0DP03	HV374_HUMAN	IGHV3-74	Immunoglobulin heavy variable 3-74	751378	528599	2070000	792478
A0A0B4J1Y8	A0A0B4J1Y8	LV949_HUMAN	IGLV9-49	Immunoglobulin lambda variable 9-49	94549	78997.6	269287	89262.1
A0A0C4DH24	A0A0C4DH24	KV621_HUMAN	IGKV6-21	Immunoglobulin kappa variable 6-21	17172		67473.2	28233.6
A0A0C4DH25	A0A0C4DH25	KVD20_HUMAN	IGKV3D-20	Immunoglobulin kappa variable 3D-20	415790	366576	1040000	544901
A0A0C4DH36	A0A0C4DH36	HV338_HUMAN	IGHV3-38	Probable non-functional immunoglobulin heavy variable 3-38	17546	9641.86	79426.6	18831.4
A0A0J9YX35	A0A0J9YX35	HV64D_HUMAN	IGHV3-64D	Immunoglobulin heavy variable 3-64D	89585.3	34977.9	249909	106269
A0A2R8Y4L2;P09651;Q32P51	P09651;Q32P51;A0A2R8Y4L2	RA1L2_HUMAN;RA1L3_HUMAN;ROA1_HUMAN	HNRNPA1;HNRNPA1L2;HNRNPA1L3	Heterogeneous nuclear ribonucleoprotein A1-like 3	76536.4	33376.3	54285.5	79982.1
A0A2R8Y619;O60814;P06899;P23527;P33778;P57053;P58876;P62807;Q16778;Q5QNW6;Q8N257;Q93079;Q96A08;Q99877;Q99879;Q99880	O60814;P06899;P23527;P33778;P57053;P58876;P62807;Q16778;Q5QNW6;Q8N257;Q93079;Q96A08;Q99877;Q99879;Q99880;A0A2R8Y619	H2B1A_HUMAN;H2B1B_HUMAN;H2B1C_HUMAN;H2B1D_HUMAN;H2B1H_HUMAN;H2B1J_HUMAN;H2B1K_HUMAN;H2B1L_HUMAN;H2B1M_HUMAN;H2B1N_HUMAN;H2B1O_HUMAN;H2B2E_HUMAN;H2B2F_HUMAN;H2B3B_HUMAN;H2BFS_HUMAN;H2BK1_HUMAN	H2BC1;H2BC11;H2BC12;H2BC12L;H2BC13;H2BC14;H2BC15;H2BC17;H2BC18;H2BC21;H2BC26;H2BC3;H2BC4;H2BC5;H2BC9;H2BK1	Histone H2B type 2-K1	372231	351326	268399	431940
A0A8I5KQE6;P08865	P08865;A0A8I5KQE6	RPSA2_HUMAN;RSSA_HUMAN	RPSA;RPSA2	Small ribosomal subunit protein uS2B	24669.7	33369.7	13759.3	21898.3
A0M8Q6	A0M8Q6	IGLC7_HUMAN	IGLC7	Immunoglobulin lambda constant 7	389689	313838	1040000	473590
A5D8V6	A5D8V6	VP37C_HUMAN	VPS37C	Vacuolar protein sorting-associated protein 37C	294963	236950	246371	336046
A6NGN9	A6NGN9	IGLO5_HUMAN	IGLON5	IgLON family member 5	48505.1	32811.9	124208	48605.1
A6NLU5	A6NLU5	VTM2B_HUMAN	VSTM2B	V-set and transmembrane domain-containing protein 2B	24650.7	24046	68435.8	33947.2
A8K2U0	A8K2U0	A2ML1_HUMAN	A2ML1	Alpha-2-macroglobulin-like protein 1	409291	534547	277889	281084
B9A064	B9A064;P0DOX8	IGLL5_HUMAN	IGLL5	Immunoglobulin lambda-like polypeptide 5	1560000	1210000	3690000	1820000
E9PAV3;Q13765	Q13765;E9PAV3	NACAM_HUMAN;NACA_HUMAN	NACA	Nascent polypeptide-associated complex subunit alpha, muscle-specific form	14831.5	20241.9	15126.3
O00142	O00142	KITM_HUMAN	TK2	Thymidine kinase 2, mitochondrial	70731.4	146762	160870	111725
O00161	O00161	SNP23_HUMAN	SNAP23	Synaptosomal-associated protein 23	121947	66130.6	84336.5	108776
O00168	O00168	PLM_HUMAN	FXYD1	Phospholemman	829214	610578	707407	801574
O00186	O00186	STXB3_HUMAN	STXBP3	Syntaxin-binding protein 3	34756.8	31221.1	29755.4	36932.3
O00299	O00299	CLIC1_HUMAN	CLIC1	Chloride intracellular channel protein 1	61342.6	48682.7	52078.2	59248
O00339	O00339	MATN2_HUMAN	MATN2	Matrilin-2	28963.4	36374	50743.4	46249.2
O00391	O00391	QSOX1_HUMAN	QSOX1	Sulfhydryl oxidase 1	1680000	1790000	1140000	2100000
O00451	O00451	GFRA2_HUMAN	GFRA2	GDNF family receptor alpha-2	65502.6	54331.6	159953	96980.3
O00461	O00461	GOLI4_HUMAN	GOLIM4	Golgi integral membrane protein 4			39432.8
O00462	O00462	MANBA_HUMAN	MANBA	Beta-mannosidase	64795	46629.5	162092	60336.7
O00468	O00468	AGRIN_HUMAN	AGRN	Agrin	207783	161083	305273	257211
O00501	O00501	CLD5_HUMAN	CLDN5	Claudin-5	820870	472278	579383	860651
O00533	O00533	NCHL1_HUMAN	CHL1	Neural cell adhesion molecule L1-like protein	960050	604890	2630000	1090000
O00560	O00560	SDCB1_HUMAN	SDCBP	Syntenin-1	5830000	3500000	4420000	5320000
O00571;O15523	O00571;O15523	DDX3X_HUMAN;DDX3Y_HUMAN	DDX3X;DDX3Y	ATP-dependent RNA helicase DDX3X		16368.9
O00584	O00584	RNT2_HUMAN	RNASET2	Ribonuclease T2	72530.9	56555.4	189169	78600.6
O14494	O14494	PLPP1_HUMAN	PLPP1	Phospholipid phosphatase 1	8253.97		13430.4
O14495	O14495	PLPP3_HUMAN	PLPP3	Phospholipid phosphatase 3	149418	135692	153113	132344
O14498	O14498	ISLR_HUMAN	ISLR	Immunoglobulin superfamily containing leucine-rich repeat protein	458310	402044	591707	482980
O14513	O14513	NCKP5_HUMAN	NCKAP5	Nck-associated protein 5	332715	277578	163088	214591
O14514	O14514	AGRB1_HUMAN	ADGRB1	Adhesion G protein-coupled receptor B1	903431	836868	584645	930241
O14594	O14594;Q96GW7	NCAN_HUMAN	NCAN	Neurocan core protein	374976	306964	896154	492223
O14672	O14672	ADA10_HUMAN	ADAM10	Disintegrin and metalloproteinase domain-containing protein 10	216092	189746	403354	300798
O14732	O14732	IMPA2_HUMAN	IMPA2	Inositol monophosphatase 2	122308	208643	75592.7	100930
O14745	O14745	NHRF1_HUMAN	NHERF1	Na(+)/H(+) exchange regulatory cofactor NHE-RF1	287624	222424	181887	319551
O14773	O14773	TPP1_HUMAN	TPP1	Tripeptidyl-peptidase 1	46624	26734.5	126311	35506.4
O14782;O15066	O14782;O15066;Q9BVG8;Q9P2E2	KIF3B_HUMAN;KIF3C_HUMAN	KIF3B;KIF3C	Kinesin-like protein KIF3C	58689.6	25924.1	26560.5	51461.3
O14786	O14786	NRP1_HUMAN	NRP1	Neuropilin-1	39742	24453.9	44268.4	36797.4
O14791	O14791	APOL1_HUMAN	APOL1	Apolipoprotein L1	362059	304244	349626	431645
O14817	O14817	TSN4_HUMAN	TSPAN4	Tetraspanin-4	1310000	1030000	1090000	1200000
O14818	O14818	PSA7_HUMAN	PSMA7	Proteasome subunit alpha type-7	127216	125164	81143.5	92176.5
O14917	O14917	PCD17_HUMAN	PCDH17	Protocadherin-17		10686.4	49668.8	16327.7
O15031	O15031	PLXB2_HUMAN	PLXNB2	Plexin-B2	322024	234042	423698	358624
O15127	O15127	SCAM2_HUMAN	SCAMP2	Secretory carrier-associated membrane protein 2	35238.5	10944.4	24675.4	30602.3
O15162	O15162	PLS1_HUMAN	PLSCR1	Phospholipid scramblase 1	674807	247953	457130	345805
O15197	O15197	EPHB6_HUMAN	EPHB6	Ephrin type-B receptor 6	69096.4	61695.6	94653.1	78478.3
O15230	O15230	LAMA5_HUMAN	LAMA5	Laminin subunit alpha-5	9220000	9110000	7670000	12000000
O15232	O15232	MATN3_HUMAN	MATN3	Matrilin-3	30409.4	17102.3	30245.8	42613.5
O15240	O15240	VGF_HUMAN	VGF	Neurosecretory protein VGF	1030000	764649	2150000	1300000
O15244	O15244	S22A2_HUMAN	SLC22A2	Solute carrier family 22 member 2	59962	50466.3	48121.9	56188.2
O15335	O15335	CHAD_HUMAN	CHAD	Chondroadherin	50940.3	29661.5	82769.1	123282
O15394	O15394	NCAM2_HUMAN	NCAM2	Neural cell adhesion molecule 2	223755	175303	506285	237943
O15511	O15511	ARPC5_HUMAN	ARPC5	Actin-related protein 2/3 complex subunit 5	28390.1	28667.1	14331.8	26689.5
O15551	O15551	CLD3_HUMAN	CLDN3	Claudin-3	135385	112798	132142	143902
O43173	O43173	SIA8C_HUMAN	ST8SIA3	Sia-alpha-2,3-Gal-beta-1,4-GlcNAc-R:alpha 2,8-sialyltransferase	151550	139005	127854	170008
O43175	O43175	SERA_HUMAN	PHGDH	D-3-phosphoglycerate dehydrogenase	15066	17587.4	11029.4	9619.92
O43246	O43246	CTR4_HUMAN	SLC7A4	Cationic amino acid transporter 4	148552	109003	108907	135174
O43405	O43405	COCH_HUMAN	COCH	Cochlin	88519.1	73667.7	215697	127322
O43490	O43490	PROM1_HUMAN	PROM1	Prominin-1	493576	346828	334094	463625
O43491	O43491	E41L2_HUMAN	EPB41L2	Band 4.1-like protein 2	103700	81259	61877.9	96993.2
O43493	O43493	TGON2_HUMAN	TGOLN2	Trans-Golgi network integral membrane protein 2	43096.8	24907.1	179326	61177.7
O43505	O43505	B4GA1_HUMAN	B4GAT1	Beta-1,4-glucuronyltransferase 1	2260000	1520000	4230000	2240000
O43529	O43529	CHSTA_HUMAN	CHST10	Carbohydrate sulfotransferase 10	124747	78885	321623	144955
O43548	O43548	TGM5_HUMAN	TGM5	Protein-glutamine gamma-glutamyltransferase 5	49296.9	110873	23588.7	54272.5
O43556	O43556	SGCE_HUMAN	SGCE	Epsilon-sarcoglycan	118593	84229	231252	142816
O43570	O43570	CAH12_HUMAN	CA12	Carbonic anhydrase 12	49843.3	21734.5	45771.7	40041.3
O43633	O43633	CHM2A_HUMAN	CHMP2A	Charged multivesicular body protein 2a	34966.7	17597.3	22068.6	35425.7
O43707	O43707;P12814	ACTN4_HUMAN	ACTN4	Alpha-actinin-4	20862.3	70176.8		12411.2
O43760	O43760	SNG2_HUMAN	SYNGR2	Synaptogyrin-2	105812	157033	53288	83591.7
O43790;Q14533	O43790;P78385;P78386;Q14533;A6NCN2	KRT81_HUMAN;KRT86_HUMAN	KRT81;KRT86	Keratin, type II cuticular Hb6	192416	125710	118224	156636
O43813	O43813	LANC1_HUMAN	LANCL1	Glutathione S-transferase LANCL1	71625.6	118598	38244.8	51252.3
O43854	O43854	EDIL3_HUMAN	EDIL3	EGF-like repeat and discoidin I-like domain-containing protein 3	9650000	6120000	5860000	9030000
O60241	O60241	AGRB2_HUMAN	ADGRB2	Adhesion G protein-coupled receptor B2	42772.4	42975.7	105385	52554.6
O60243	O60243	H6ST1_HUMAN	HS6ST1	Heparan-sulfate 6-O-sulfotransferase 1	53285.1	47653.5	77675.9	42063.3
O60245	O60245	PCDH7_HUMAN	PCDH7	Protocadherin-7			15974.5
O60266	O60266	ADCY3_HUMAN	ADCY3	Adenylate cyclase type 3	68841.7	50912.9	45188.2	53105.6
O60279	O60279	SUSD5_HUMAN	SUSD5	Sushi domain-containing protein 5	78974.6	50584.8	144900	90376
O60462	O60462	NRP2_HUMAN	NRP2	Neuropilin-2	49980.7	30800.1	68867.6	50917
O60568	O60568	PLOD3_HUMAN	PLOD3	Multifunctional procollagen lysine hydroxylase and glycosyltransferase LH3	12332.1	19979.5	31569.4	14613.9
O60613	O60613	SEP15_HUMAN	SELENOF	Selenoprotein F	10781.2	7193.8	32689.9	12735.6
O60784	O60784	TOM1_HUMAN	TOM1	Target of Myb1 membrane trafficking protein	34994.1	27452	60778.3	39641.6
O60888	O60888	CUTA_HUMAN	CUTA	Protein CutA	449785	507421	1380000	482182
O60928	O60928	KCJ13_HUMAN	KCNJ13	Inward rectifier potassium channel 13	1620000	1260000	1320000	1710000
O75063	O75063	XYLK_HUMAN	FAM20B	Glycosaminoglycan xylosylkinase	37011.7	35403.9	59312.1	48321.6
O75071	O75071	EFC14_HUMAN	EFCAB14	EF-hand calcium-binding domain-containing protein 14	38584.7	30958.6	100120	29153.3
O75078	O75078	ADA11_HUMAN	ADAM11	Disintegrin and metalloproteinase domain-containing protein 11	8024.86	11753.9	47190	9078.42
O75131	O75131	CPNE3_HUMAN	CPNE3	Copine-3	104719	77123.4	80856.8	96382.5
O75144	O75144	ICOSL_HUMAN	ICOSLG	ICOS ligand	86075.8	74543.4	413111	123727
O75190	O75190;P25686;Q8NHS0	DNJB6_HUMAN	DNAJB6	DnaJ homolog subfamily B member 6	172178	113107	126695	165206
O75223	O75223	GGCT_HUMAN	GGCT	Gamma-glutamylcyclotransferase	236473	265975	149735	209860
O75326	O75326	SEM7A_HUMAN	SEMA7A	Semaphorin-7A	177680	135368	604758	193973
O75340	O75340	PDCD6_HUMAN	PDCD6	Programmed cell death protein 6	665244	424308	708517	402938
O75342	O75342	LX12B_HUMAN	ALOX12B	Arachidonate 12-lipoxygenase, 12R-type	305435	381736	139016	242333
O75354	O75354	ENTP6_HUMAN	ENTPD6	Ectonucleoside triphosphate diphosphohydrolase 6	61142.3	61429.5	54218.1	75267.8
O75368	O75368	SH3L1_HUMAN	SH3BGRL	Adapter SH3BGRL	19838.8	12724.3	42264.8	14870.1
O75369	O75369	FLNB_HUMAN	FLNB	Filamin-B	17617.3	26987		20130.9
O75493	O75493	CAH11_HUMAN	CA11	Carbonic anhydrase-related protein 11	49434	56003.3	94714.1	55188.5
O75494;Q8WXF0	O75494;Q8WXF0	SRS10_HUMAN;SRS12_HUMAN	SRSF10;SRSF12	Serine/arginine-rich splicing factor 10	46014	12595.2	67278.8	37335.5
O75503	O75503	CLN5_HUMAN	CLN5	Ceroid-lipofuscinosis neuronal protein 5	49355.6	52907.5	131258	52383.6
O75509	O75509	TNR21_HUMAN	TNFRSF21	Tumor necrosis factor receptor superfamily member 21	59061	47947.8	279227	78876
O75608	O75608	LYPA1_HUMAN	LYPLA1	Acyl-protein thioesterase 1	173873	308216	94426	136720
O75635	O75635	SPB7_HUMAN	SERPINB7	Serpin B7	122462	206978	66007	123311
O75674	O75674	TM1L1_HUMAN	TOM1L1	TOM1-like protein 1	950360	736681	544696	982428
O75695	O75695	XRP2_HUMAN	RP2	Protein XRP2	65457.3	47571.5	41779.4	61878.7
O75787	O75787	RENR_HUMAN	ATP6AP2	Renin receptor	1500000	590235	1590000	1220000
O75874	O75874;P48735	IDHC_HUMAN	IDH1	Isocitrate dehydrogenase [NADP] cytoplasmic	250064	308694	237277	281098
O75882	O75882	ATRN_HUMAN	ATRN	Attractin	51288.3	38826.6	156510	60200.6
O75888	O75888	TNF13_HUMAN	TNFSF13	Tumor necrosis factor ligand superfamily member 13	39248.6	29597.7	38729.6	65779.4
O75954	O75954	TSN9_HUMAN	TSPAN9	Tetraspanin-9	202673	110423	255929	154435
O75955	O75955	FLOT1_HUMAN	FLOT1	Flotillin-1	1010000	606129	780919	945761
O76009	O76011;Q14525;Q14532;Q15323;Q92764;O76009	KT33A_HUMAN	KRT33A	Keratin, type I cuticular Ha3-I	169037	119573	110665	139106
O76013	O76013	KRT36_HUMAN	KRT36	Keratin, type I cuticular Ha6				56762.5
O76082	O76082	OCTN2_HUMAN	SLC22A5	Organic cation/carnitine transporter 2	66992.3	64155.9	12423.3	57046.9
O94760	O94760	DDAH1_HUMAN	DDAH1	N(G),N(G)-dimethylarginine dimethylaminohydrolase 1	48939.9	35471.3	92989.4	51683.4
O94766	O94766	B3GA3_HUMAN	B3GAT3	Galactosylgalactosylxylosylprotein 3-beta-glucuronosyltransferase 3	34487.7	39750.5	42259.7	44877.5
O94769	O94769	ECM2_HUMAN	ECM2	Extracellular matrix protein 2	202466	133140	204182	226331
O94772	O94772	LY6H_HUMAN	LY6H	Lymphocyte antigen 6H	229198	182370	574160	315284
O94788	O94788	AL1A2_HUMAN	ALDH1A2	Retinal dehydrogenase 2	40926.7	18771.5	20182	34448.5
O94856	O94856	NFASC_HUMAN	NFASC	Neurofascin	251688	200563	665483	306295
O94910	O94910	AGRL1_HUMAN	ADGRL1	Adhesion G protein-coupled receptor L1	53631.3	34958.6	88257.3	49857.2
O94919	O94919	ENDD1_HUMAN	ENDOD1	Endonuclease domain-containing 1 protein	91572.9	69055.3	352318	105032
O94985	O94985	CSTN1_HUMAN	CLSTN1	Calsyntenin-1	1480000	1070000	4520000	2120000
O94991	O94991;Q9H5Y7	SLIK5_HUMAN	SLITRK5	SLIT and NTRK-like protein 5	16729.1	17259.5	40175.2	15157.7
O95084	O95084	PRS23_HUMAN	PRSS23	Serine protease 23	53121.6	43988	102213	65905.3
O95158	O95158	NXPH4_HUMAN	NXPH4	Neurexophilin-4	17388.3	11405.2	29265.7	39347.2
O95183	O95183	VAMP5_HUMAN	VAMP5	Vesicle-associated membrane protein 5	140819	112568	92132.6	146813
O95185	O95185	UNC5C_HUMAN	UNC5C	Netrin receptor UNC5C			42621.8	11801.4
O95196	O95196	CSPG5_HUMAN	CSPG5	Chondroitin sulfate proteoglycan 5	233587	183523	203301	267684
O95206	O95206	PCDH8_HUMAN	PCDH8	Protocadherin-8			34141	23745
O95390	O95390	GDF11_HUMAN	GDF11	Growth/differentiation factor 11	33648.6	28141.1	81274.3	57283.3
O95428	O95428	PPN_HUMAN	PAPLN	Papilin	73420.2	53393.4	127674	108637
O95445	O95445	APOM_HUMAN	APOM	Apolipoprotein M	343026	255650	488404	443012
O95502	O95502	NPTXR_HUMAN	NPTXR	Neuronal pentraxin receptor	483894	354892	1270000	587845
O95678	O95678	K2C75_HUMAN	KRT75	Keratin, type II cytoskeletal 75		31186.8
O95782	O95782	AP2A1_HUMAN	AP2A1	AP-2 complex subunit alpha-1	179453	138741	115968	185354
O95865	O95865	DDAH2_HUMAN	DDAH2	N(G),N(G)-dimethylarginine dimethylaminohydrolase 2	83961.9	65106.4	64518.7	53252.1
O95967	O95967	FBLN4_HUMAN	EFEMP2	EGF-containing fibulin-like extracellular matrix protein 2	823678	848477	603922	1240000
P00325	P00325	ADH1B_HUMAN	ADH1B	All-trans-retinol dehydrogenase [NAD(+)] ADH1B	72319.8	43562.4	55229.1	59812.6
P00338	P00338	LDHA_HUMAN	LDHA	L-lactate dehydrogenase A chain	344925	371306	316142	391279
P00352	P00352	AL1A1_HUMAN	ALDH1A1	Aldehyde dehydrogenase 1A1	37116.1	20377.2	26120.6	32628.6
P00390	P00390	GSHR_HUMAN	GSR	Glutathione reductase, mitochondrial	40550.3	37124.1	54075.6	41090.6
P00441	P00441	SODC_HUMAN	SOD1	Superoxide dismutase [Cu-Zn]	958538	756457	2630000	1010000
P00450	P00450	CERU_HUMAN	CP	Ceruloplasmin	2130000	1460000	6570000	2310000
P00488	P00488	F13A_HUMAN	F13A1	Coagulation factor XIII A chain	16235.4	20140.2	24677.4	21084.8
P00491	P00491	PNPH_HUMAN	PNP	Purine nucleoside phosphorylase	96354.6	134242	37307.3	46754
P00492	P00492	HPRT_HUMAN	HPRT1	Hypoxanthine-guanine phosphoribosyltransferase	79332.3	107834	79203.3	93386.4
P00505	P00505	AATM_HUMAN	GOT2	Aspartate aminotransferase, mitochondrial	85528.3	79019.5	305955	77129.6
P00558	P00558	PGK1_HUMAN	PGK1	Phosphoglycerate kinase 1	237406	177935	244508	215557
P00568	P00568	KAD1_HUMAN	AK1	Adenylate kinase isoenzyme 1	511573	337093	337991	513185
P00734	P00734	THRB_HUMAN	F2	Prothrombin	865073	701397	1860000	1040000
P00736	P00736	C1R_HUMAN	C1R	Complement C1r subcomponent	265151	204384	806703	284980
P00738	P00738	HPT_HUMAN	HP	Haptoglobin	1100000	857849	3700000	1240000
P00739	P00739	HPTR_HUMAN	HPR	Haptoglobin-related protein	20885.7	18035.6	42051.5	24390.7
P00740	P00740	FA9_HUMAN	F9	Coagulation factor IX	142518	110310	191495	155752
P00742	P00742	FA10_HUMAN	F10	Coagulation factor X	91851.2	72984.3	151234	120843
P00746	P00746	CFAD_HUMAN	CFD	Complement factor D	15457.8		36459.5	58223.5
P00747	P00747	PLMN_HUMAN	PLG	Plasminogen	2070000	1480000	4900000	2270000
P00748	P00748	FA12_HUMAN	F12	Coagulation factor XII	113296	83813.2	252824	194563
P00751	P00751	CFAB_HUMAN	CFB	Complement factor B	2180000	1660000	6620000	2300000
P00915	P00915	CAH1_HUMAN	CA1	Carbonic anhydrase 1	45729.1	28439.6	75908	26045.8
P00918	P00918	CAH2_HUMAN	CA2	Carbonic anhydrase 2	531441	349689	276804	461559
P00966	P00966	ASSY_HUMAN	ASS1	Argininosuccinate synthase	50165	34909.6	29182.2	54058.1
P01008	P01008	ANT3_HUMAN	SERPINC1	Antithrombin-III	734304	455869	3530000	661054
P01009	P01009	A1AT_HUMAN	SERPINA1	Alpha-1-antitrypsin	21200000	14200000	59400000	21300000
P01011	P01011	AACT_HUMAN	SERPINA3	Alpha-1-antichymotrypsin	3780000	2050000	10100000	3960000
P01019	P01019	ANGT_HUMAN	AGT	Angiotensinogen	11100000	7170000	26300000	12900000
P01023	P01023;P20742	A2MG_HUMAN	A2M	Alpha-2-macroglobulin	3270000	1930000	10200000	3240000
P01024	P01024	CO3_HUMAN	C3	Complement C3	7960000	5710000	15800000	8640000
P01031	P01031	CO5_HUMAN	C5	Complement C5	514406	429166	738130	629013
P01034	P01034	CYTC_HUMAN	CST3	Cystatin-C	64600000	32700000	55100000	63600000
P01036	P01036;P09228	CYTS_HUMAN	CST4	Cystatin-S		60615.9	15495.6
P01040	P01040	CYTA_HUMAN	CSTA	Cystatin-A	886786	1190000	798939	887146
P01042	P01042	KNG1_HUMAN	KNG1	Kininogen-1	1650000	1060000	3350000	2110000
P01111	P01111;P01116	RASN_HUMAN	NRAS	GTPase NRas	475611	369776	279955	486144
P01213	P01213	PDYN_HUMAN	PDYN	Proenkephalin-B	79975.8	59636.3	145416	118678
P01344	P01344	IGF2_HUMAN	IGF2	Insulin-like growth factor II	68848.9	47143.7	165287	104828
P01591	P01591	IGJ_HUMAN	JCHAIN	Immunoglobulin J chain	375411	381071	934957	477542
P01593;P01594	P01593;P01594	KV133_HUMAN;KVD33_HUMAN	IGKV1-33;IGKV1D-33	Immunoglobulin kappa variable 1D-33	60178.6	19298.6	140274	34853.3
P01597;P04432	P01597;P04432	KV139_HUMAN;KVD39_HUMAN	IGKV1-39;IGKV1D-39	Immunoglobulin kappa variable 1-39			18686.9
P01602	P01602;P0DOX7	KV105_HUMAN	IGKV1-5	Immunoglobulin kappa variable 1-5	364547	288272	805687	441225
P01619	P01619	KV320_HUMAN	IGKV3-20	Immunoglobulin kappa variable 3-20	1860000	1400000	6130000	1480000
P01700	P01700	LV147_HUMAN	IGLV1-47	Immunoglobulin lambda variable 1-47	547804	274172	1540000	699848
P01701	P01701	LV151_HUMAN	IGLV1-51	Immunoglobulin lambda variable 1-51	337106	282448	914998	367014
P01709	P01709	LV208_HUMAN	IGLV2-8	Immunoglobulin lambda variable 2-8			58703.7
P01780	P01762;P01763;P01766;P01780;P01782;A0A0B4J1V1;A0A0B4J1X8;A0A0C4DH32;P0DP04	HV307_HUMAN	IGHV3-7	Immunoglobulin heavy variable 3-7	597370	387566	1590000	681466
P01833	P01833	PIGR_HUMAN	PIGR	Polymeric immunoglobulin receptor	100389	141784	90156.6	145580
P01834	P01834;P0DOX7	IGKC_HUMAN	IGKC	Immunoglobulin kappa constant	4420000	3050000	15400000	3940000
P01857	P01857;P0DOX5	IGHG1_HUMAN	IGHG1	Immunoglobulin heavy constant gamma 1	38000000	19200000	95600000	34700000
P01859	P01859	IGHG2_HUMAN	IGHG2	Immunoglobulin heavy constant gamma 2	9670000	5580000	49200000	7420000
P01860	P01860	IGHG3_HUMAN	IGHG3	Immunoglobulin heavy constant gamma 3	553485	329796	1680000	547052
P01861	P01861	IGHG4_HUMAN	IGHG4	Immunoglobulin heavy constant gamma 4	1850000	885904	4100000	1590000
P01871	P01871;P0DOX6	IGHM_HUMAN	IGHM	Immunoglobulin heavy constant mu	1420000	1130000	2070000	1670000
P01876	P01876;P01877;P0DOX2	IGHA1_HUMAN	IGHA1	Immunoglobulin heavy constant alpha 1	4710000	3100000	15200000	6410000
P01877	P01877;P0DOX2	IGHA2_HUMAN	IGHA2	Immunoglobulin heavy constant alpha 2	228511	211167	684036	298164
P01880	P01880;P0DOX3	IGHD_HUMAN	IGHD	Immunoglobulin heavy constant delta	37757.4	28073.8	54408.7	37834.2
P01889	P01889	HLAB_HUMAN	HLA-B	HLA class I histocompatibility antigen, B alpha chain	132982	82563.1	76240	159591
P01903	P01903	DRA_HUMAN	HLA-DRA	HLA class II histocompatibility antigen, DR alpha chain	55188.1	18599	32044.8	56591.2
P01911	P01911;P13762	DRB1_HUMAN	HLA-DRB1	HLA class II histocompatibility antigen, DRB1 beta chain	218591	160950	142405	201870
P02042	P02042	HBD_HUMAN	HBD	Hemoglobin subunit delta	116387	71906.4	164560	98828.4
P02452	P02452	CO1A1_HUMAN	COL1A1	Collagen alpha-1(I) chain	192057	135577	583879	219074
P02461	P02461	CO3A1_HUMAN	COL3A1	Collagen alpha-1(III) chain	17412.6		45561.3	18544.2
P02533	P02533	K1C14_HUMAN	KRT14	Keratin, type I cytoskeletal 14	82900000	184000000	28300000	43900000
P02538	O95678;P02538;P48668	K2C6A_HUMAN	KRT6A	Keratin, type II cytoskeletal 6A	11200000	35400000	4220000	5140000
P02545	P02545	LMNA_HUMAN	LMNA	Prelamin-A/C	99241.5	139504	36503.7	57442.2
P02647	P02647	APOA1_HUMAN	APOA1	Apolipoprotein A-I	14100000	7900000	33200000	16500000
P02649	P02649	APOE_HUMAN	APOE	Apolipoprotein E	218000000	159000000	202000000	297000000
P02652	P02652	APOA2_HUMAN	APOA2	Apolipoprotein A-II	832304	634088	680906	894654
P02654	P02654	APOC1_HUMAN	APOC1	Apolipoprotein C-I	2510000	1720000	3760000	2560000
P02655	P02655	APOC2_HUMAN	APOC2	Apolipoprotein C-II	270765	246669	198613	277460
P02656	P02656	APOC3_HUMAN	APOC3	Apolipoprotein C-III	5550000	3280000	7930000	8750000
P02671	P02671	FIBA_HUMAN	FGA	Fibrinogen alpha chain	3310000	2780000	4240000	3650000
P02675	P02675	FIBB_HUMAN	FGB	Fibrinogen beta chain	5940000	3690000	6690000	6080000
P02679	P02679	FIBG_HUMAN	FGG	Fibrinogen gamma chain	2500000	1660000	2120000	2500000
P02741	P02741	CRP_HUMAN	CRP	C-reactive protein	80008.7	56737.6	134699	100818
P02743	P02743	SAMP_HUMAN	APCS	Serum amyloid P-component	160296	129258	308002	169114
P02746	P02746	C1QB_HUMAN	C1QB	Complement C1q subcomponent subunit B	33609.5	15160.7	40267.1	32559.6
P02747	P02747	C1QC_HUMAN	C1QC	Complement C1q subcomponent subunit C	521010	401528	1050000	631261
P02748	P02748	CO9_HUMAN	C9	Complement component C9	3180000	2820000	2530000	3510000
P02749	P02749	APOH_HUMAN	APOH	Beta-2-glycoprotein 1	1850000	1430000	7330000	2860000
P02750	P02750	A2GL_HUMAN	LRG1	Leucine-rich alpha-2-glycoprotein	878259	722389	2690000	984474
P02751	P02751	FINC_HUMAN	FN1	Fibronectin	5240000	3800000	5220000	5090000
P02753	P02753	RET4_HUMAN	RBP4	Retinol-binding protein 4	681095	444716	1370000	691115
P02760	P02760	AMBP_HUMAN	AMBP	Protein AMBP	465226	392034	1210000	520567
P02763	P02763	A1AG1_HUMAN	ORM1	Alpha-1-acid glycoprotein 1	3390000	1850000	17600000	3430000
P02765	P02765	FETUA_HUMAN	AHSG	Alpha-2-HS-glycoprotein	940398	791447	2710000	1180000
P02766	P02766	TTHY_HUMAN	TTR	Transthyretin	174000000	50500000	491000000	103000000
P02768	P02768	ALBU_HUMAN	ALB	Albumin	152000000	100000000	385000000	173000000
P02774	P02774	VTDB_HUMAN	GC	Vitamin D-binding protein	1000000	726945	4270000	1100000
P02787	P02787	TRFE_HUMAN	TF	Serotransferrin	32000000	17100000	98000000	32000000
P02788	P02788	TRFL_HUMAN	LTF	Lactotransferrin	175233	195745	236496	576315
P02790	P02790	HEMO_HUMAN	HPX	Hemopexin	3560000	2700000	10000000	4100000
P02792	P02792	FRIL_HUMAN	FTL	Ferritin light chain	33377.2		39906.5	17615.2
P02794	P02794	FRIH_HUMAN	FTH1	Ferritin heavy chain	134198	104350	191154	126191
P03950	P03950	ANGI_HUMAN	ANG	Angiogenin	40290.1	26104.8	82567.8	109966
P03952	P03952	KLKB1_HUMAN	KLKB1	Plasma kallikrein	133909	113422	400033	175976
P04003	P04003	C4BPA_HUMAN	C4BPA	C4b-binding protein alpha chain	109157	109750	280085	158381
P04004	P04004	VTNC_HUMAN	VTN	Vitronectin	4140000	2850000	8000000	6560000
P04040	P04040	CATA_HUMAN	CAT	Catalase	352586	478221	232656	235620
P04062	P04062	GBA1_HUMAN	GBA1	Lysosomal acid glucosylceramidase	154145	179728	113994	196400
P04066	P04066	FUCO_HUMAN	FUCA1	Tissue alpha-L-fucosidase	129143	90513.3	321503	118758
P04070	P04070	PROC_HUMAN	PROC	Vitamin K-dependent protein C	54776.6	31566.2	108442	41353.3
P04075	P04075	ALDOA_HUMAN	ALDOA	Fructose-bisphosphate aldolase A	261137	229445	403944	329810
P04080	P04080	CYTB_HUMAN	CSTB	Cystatin-B	184634	128957	140816	168310
P04083	P04083	ANXA1_HUMAN	ANXA1	Annexin A1	235402	205932	131026	177778
P04114	P04114	APOB_HUMAN	APOB	Apolipoprotein B-100	350507	330909	360518	519738
P04156	P04156	PRIO_HUMAN	PRNP	Major prion protein	1730000	1280000	1960000	2890000
P04180	P04180	LCAT_HUMAN	LCAT	Phosphatidylcholine-sterol acyltransferase	837248	774178	1320000	1050000
P04196	P04196	HRG_HUMAN	HRG	Histidine-rich glycoprotein	274649	130129	900634	330667
P04216	P04216	THY1_HUMAN	THY1	Thy-1 membrane glycoprotein	915005	681860	3920000	1480000
P04217	P04217	A1BG_HUMAN	A1BG	Alpha-1B-glycoprotein	1270000	1000000	4110000	1340000
P04259	P02538;P04259;P48668	K2C6B_HUMAN	KRT6B	Keratin, type II cytoskeletal 6B	9950000	29100000	3710000	3140000
P04264	P04259;P04264	K2C1_HUMAN	KRT1	Keratin, type II cytoskeletal 1	203000000	264000000	105000000	107000000
P04275	P04275	VWF_HUMAN	VWF	von Willebrand factor	26108.3	27839.1	40348	36520.7
P04278	P04278	SHBG_HUMAN	SHBG	Sex hormone-binding globulin	185284	195698	140478	224062
P04406	P04406	G3P_HUMAN	GAPDH	Glyceraldehyde-3-phosphate dehydrogenase	13300000	6820000	11700000	10100000
P04439	P01889;P01893;P04439;P13747;P17693	HLAA_HUMAN	HLA-A	HLA class I histocompatibility antigen, A alpha chain	477854	311841	281655	456169
P04746;P0DTE7;P0DTE8;P0DUB6;P19961	P04746;P0DTE7;P0DTE8;P0DUB6;P19961	AMY1A_HUMAN;AMY1B_HUMAN;AMY1C_HUMAN;AMY2B_HUMAN;AMYP_HUMAN	AMY1A;AMY1B;AMY1C;AMY2A;AMY2B	Pancreatic alpha-amylase		77516.5	12647.2
P04792	P04792	HSPB1_HUMAN	HSPB1	Heat shock protein beta-1	163632	269192	79515.9	178845
P04839	P04839	CY24B_HUMAN	CYBB	Cytochrome b-245 heavy chain	244392	181153	153395	222897
P04843	P04843	RPN1_HUMAN	RPN1	Dolichyl-diphosphooligosaccharide--protein glycosyltransferase subunit 1	24962.3	44722.2	14544.4	21110.3
P04899	P04899	GNAI2_HUMAN	GNAI2	Guanine nucleotide-binding protein G(i) subunit alpha-2	2950000	2010000	1790000	3030000
P05023	P05023	AT1A1_HUMAN	ATP1A1	Sodium/potassium-transporting ATPase subunit alpha-1	4060000	2970000	2600000	4420000
P05026	P05026	AT1B1_HUMAN	ATP1B1	Sodium/potassium-transporting ATPase subunit beta-1	695618	477679	553208	633998
P05060	P05060	SCG1_HUMAN	CHGB	Secretogranin-1	3030000	1810000	15200000	3810000
P05067	P05067	A4_HUMAN	APP	Amyloid-beta precursor protein	1290000	970027	3440000	1870000
P05089	P05089	ARGI1_HUMAN	ARG1	Arginase-1	1180000	1670000	976211	1150000
P05090	P05090	APOD_HUMAN	APOD	Apolipoprotein D	50000000	30300000	85900000	65700000
P05107	P05107	ITB2_HUMAN	ITGB2	Integrin beta-2	184913	137068	118542	174682
P05109	P05109	S10A8_HUMAN	S100A8	Protein S100-A8	394739	142477	566968	110295
P05120	P05120	PAI2_HUMAN	SERPINB2	Plasminogen activator inhibitor 2	55813.2	50347.1	39710.9	38124.1
P05141	P05141;P12235;P12236;Q9H0C2	ADT2_HUMAN	SLC25A5	ADP/ATP translocase 2	35786.7	11150.9	20878.8	27264.7
P05154	P05154	IPSP_HUMAN	SERPINA5	Plasma serine protease inhibitor	163487	141392	315703	242457
P05155	P05155	IC1_HUMAN	SERPING1	Plasma protease C1 inhibitor	3440000	2560000	9900000	3520000
P05156	P05156	CFAI_HUMAN	CFI	Complement factor I	85490.9	52553.7	322831	89373.7
P05387	P05387	RLA2_HUMAN	RPLP2	Large ribosomal subunit protein P2	33029.4	32784.1	24103.8	18884.5
P05408	P05408	7B2_HUMAN	SCG5	Neuroendocrine protein 7B2	353650	231628	331454	364265
P05452	P05452	TETN_HUMAN	CLEC3B	Tetranectin	913252	630652	2470000	1780000
P05543	P05543	THBG_HUMAN	SERPINA7	Thyroxine-binding globulin	149784	122853	551447	185784
P05546	P05546	HEP2_HUMAN	SERPIND1	Heparin cofactor 2	5300000	5380000	5120000	6650000
P05556	P05556	ITB1_HUMAN	ITGB1	Integrin beta-1	134528	104885	88577.3	144616
P05937	P05937	CALB1_HUMAN	CALB1	Calbindin	73706.7	34110.1	121579	64249.5
P06276	P06276	CHLE_HUMAN	BCHE	Cholinesterase	25880.7	19732	73219.4	30015.1
P06280	P06280	AGAL_HUMAN	GLA	Alpha-galactosidase A	32875.9	43428.1	40494.3	41484.9
P06312	P06312	KV401_HUMAN	IGKV4-1	Immunoglobulin kappa variable 4-1	226846	197918	903224	164585
P06396	P06396	GELS_HUMAN	GSN	Gelsolin	5200000	4250000	6720000	6890000
P06576	P06576	ATPB_HUMAN	ATP5F1B	ATP synthase subunit beta, mitochondrial	135517	111748	85464.8	102068
P06681	P06681	CO2_HUMAN	C2	Complement C2	289021	247296	597632	322909
P06702	P06702	S10A9_HUMAN	S100A9	Protein S100-A9	881177	484678	890702	298310
P06727	P06727	APOA4_HUMAN	APOA4	Apolipoprotein A-IV	2600000	1770000	5380000	3200000
P06733	P06733	ENOA_HUMAN	ENO1	Alpha-enolase	208839	178856	158687	188921
P06737	P06737;P11216;P11217	PYGL_HUMAN	PYGL	Glycogen phosphorylase, liver form	747914	1080000	590459	638332
P06744	P06744	G6PI_HUMAN	GPI	Glucose-6-phosphate isomerase	40398.8	40795.4	45690.2	29762.8
P06753	P06753;P07951;P09493;P67936	TPM3_HUMAN	TPM3	Tropomyosin alpha-3 chain	117692	134548	149659	46741
P06756	P06756	ITAV_HUMAN	ITGAV	Integrin alpha-V	97061.6	72099.7	54088.7	92268.1
P06865	P06865	HEXA_HUMAN	HEXA	Beta-hexosaminidase subunit alpha	227683	196330	417341	239753
P07093	P07093	GDN_HUMAN	SERPINE2	Glia-derived nexin	334534	192724	410819	350096
P07195	P07195	LDHB_HUMAN	LDHB	L-lactate dehydrogenase B chain	337083	310861	475133	370452
P07225	P07225	PROS_HUMAN	PROS1	Vitamin K-dependent protein S	593585	550725	807951	655479
P07237	P07237	PDIA1_HUMAN	P4HB	Protein disulfide-isomerase	12968.8	10905.4	34067.6	6327.05
P07339	P07339	CATD_HUMAN	CTSD	Cathepsin D	2970000	2710000	6080000	3550000
P07355	A6NMY6;P07355	ANXA2_HUMAN	ANXA2	Annexin A2	881541	894860	514282	612479
P07357	P07357	CO8A_HUMAN	C8A	Complement component C8 alpha chain	159375	135619	273427	211178
P07358	P07358	CO8B_HUMAN	C8B	Complement component C8 beta chain	207170	184358	249935	216764
P07360	P07360	CO8G_HUMAN	C8G	Complement component C8 gamma chain	143417	114955	206343	156204
P07384	P07384	CAN1_HUMAN	CAPN1	Calpain-1 catalytic subunit	331291	391911	215017	293319
P07437	P07437	TBB5_HUMAN	TUBB	Tubulin beta chain	93625.8	70369.6	54395.5	89565
P07585	P07585	PGS2_HUMAN	DCN	Decorin	1010000	696148	1330000	1340000
P07602	P07602	SAP_HUMAN	PSAP	Prosaposin	2310000	1670000	5460000	2540000
P07686	P07686	HEXB_HUMAN	HEXB	Beta-hexosaminidase subunit beta	231274	250384	394368	246506
P07711	P07711	CATL1_HUMAN	CTSL	Procathepsin L			97916.8
P07737	P07737	PROF1_HUMAN	PFN1	Profilin-1	293872	210927	312361	285044
P07858	P07858	CATB_HUMAN	CTSB	Cathepsin B			68972.8
P07900	P07900;Q14568	HS90A_HUMAN	HSP90AA1	Heat shock protein HSP 90-alpha	118760	97817.1	72403.9	117088
P07942	P07942	LAMB1_HUMAN	LAMB1	Laminin subunit beta-1	20326.8	12544.2	61860.9	21663.3
P07947	P06241;P07947;P12931	YES_HUMAN	YES1	Tyrosine-protein kinase Yes	158552	132472	78992.2	151601
P07948	P07948;P08631	LYN_HUMAN	LYN	Tyrosine-protein kinase Lyn	558429	442551	425154	536490
P07996	P07996	TSP1_HUMAN	THBS1	Thrombospondin-1	73709.7	62461.4	90847.9	89008.9
P08123	P08123	CO1A2_HUMAN	COL1A2	Collagen alpha-2(I) chain	200545	166709	370471	222080
P08133	P08133	ANXA6_HUMAN	ANXA6	Annexin A6	252620	176704	190653	247652
P08134;P61586;P62745	P08134;P61586;P62745	RHOA_HUMAN;RHOB_HUMAN;RHOC_HUMAN	RHOA;RHOB;RHOC	Rho-related GTP-binding protein RhoC	27805.1			23606.8
P08185	P08185	CBG_HUMAN	SERPINA6	Corticosteroid-binding globulin	155414	113887	849246	246309
P08195	P08195	4F2_HUMAN	SLC3A2	Amino acid transporter heavy chain SLC3A2	895888	578524	758203	808462
P08237	P08237	PFKAM_HUMAN	PFKM	ATP-dependent 6-phosphofructokinase, muscle type	92228.8	77092.8	45497.1	99185.3
P08238	P08238	HS90B_HUMAN	HSP90AB1	Heat shock protein HSP 90-beta	264263	217523	144899	259201
P08253	P08253	MMP2_HUMAN	MMP2	72 kDa type IV collagenase	93272	64558.4	239710	117158
P08294	P08294	SODE_HUMAN	SOD3	Extracellular superoxide dismutase [Cu-Zn]	881083	635217	2770000	987340
P08493	P08493	MGP_HUMAN	MGP	Matrix Gla protein	1410000	708059	1160000	2170000
P08571	P08571	CD14_HUMAN	CD14	Monocyte differentiation antigen CD14	1160000	908000	1090000	1000000
P08572	P08572	CO4A2_HUMAN	COL4A2	Collagen alpha-2(IV) chain	49418.7	28523.9	73255.7	48328.1
P08575	P08575	PTPRC_HUMAN	PTPRC	Receptor-type tyrosine-protein phosphatase C	91784.4	51250.3	72506	63473.7
P08582	P08582	TRFM_HUMAN	MELTF	Melanotransferrin	388168	278147	246061	373846
P08603	P08603	CFAH_HUMAN	CFH	Complement factor H	354698	244945	1160000	424579
P08621	P08621	RU17_HUMAN	SNRNP70	U1 small nuclear ribonucleoprotein 70 kDa	73452	79624	58988.3	78562.4
P08631	P08631	HCK_HUMAN	HCK	Tyrosine-protein kinase HCK	67068.6	55154.6	37676.1	71590.9
P08637	P08637	FCG3A_HUMAN	FCGR3A	Low affinity immunoglobulin gamma Fc region receptor III-A	36495	15896.2	136161	28266.1
P08670	P08670;P17661	VIME_HUMAN	VIM	Vimentin	91731.8	77685	112822	104035
P08697	P08697	A2AP_HUMAN	SERPINF2	Alpha-2-antiplasmin	1560000	1480000	2810000	1970000
P08727	P08727	K1C19_HUMAN	KRT19	Keratin, type I cytoskeletal 19	410949	1100000	292917	291744
P08729	P08729	K2C7_HUMAN	KRT7	Keratin, type II cytoskeletal 7	2980000	4810000	683328	1570000
P08758	P08758	ANXA5_HUMAN	ANXA5	Annexin A5	577028	362669	357541	440302
P08779	P08779	K1C16_HUMAN	KRT16	Keratin, type I cytoskeletal 16	10700000	55400000	3370000	4130000
P08913	P08913	ADA2A_HUMAN	ADRA2A	Alpha-2A adrenergic receptor	30172.3		11096.2	19372.6
P09104	P09104	ENOG_HUMAN	ENO2	Gamma-enolase	111973	58451.4	205288	144935
P09211	P09211	GSTP1_HUMAN	GSTP1	Glutathione S-transferase P	68085.5	57008.9	61184.7	58905.7
P09382	P09382	LEG1_HUMAN	LGALS1	Galectin-1	250608	197882	251000	287752
P09417	P09417	DHPR_HUMAN	QDPR	Dihydropteridine reductase	301765	281766	456976	337947
P09486	P09486	SPRC_HUMAN	SPARC	SPARC	84546.4		487703	43327.9
P09525	P09525	ANXA4_HUMAN	ANXA4	Annexin A4	353128	293973	256902	322359
P09543	P09543	CN37_HUMAN	CNP	2',3'-cyclic-nucleotide 3'-phosphodiesterase	227533	149710	131087	224776
P09603	P09603	CSF1_HUMAN	CSF1	Macrophage colony-stimulating factor 1	35105.6	24111.6	102997	33626.3
P09619	P09619	PGFRB_HUMAN	PDGFRB	Platelet-derived growth factor receptor beta	146336	119511	134344	150223
P09668	P09668	CATH_HUMAN	CTSH	Pro-cathepsin H	73150	58735.7	174189	90632.5
P09871	P09871	C1S_HUMAN	C1S	Complement C1s subcomponent	555765	383000	1570000	584948
P09972	P09972	ALDOC_HUMAN	ALDOC	Fructose-bisphosphate aldolase C	136926	120517	400135	152605
P0C0L4	P0C0L4	CO4A_HUMAN	C4A	Complement C4-A	822888	693113	1760000	788193
P0C0L5	P0C0L4;P0C0L5	CO4B_HUMAN	C4B	Complement C4-B	4610000	3930000	8470000	5410000
P0C0S5;Q71UI9	P04908;P0C0S5;P0C0S8;P16104;P20671;Q16777;Q6FI13;Q71UI9;Q7L7L0;Q8IUE6;Q93077;Q96KK5;Q96QV6;Q99878;Q9BTM1	H2AV_HUMAN;H2AZ_HUMAN	H2AZ1;H2AZ2	Histone H2A.Z	880158	800268	600919	952268
P0CG47;P0CG48;P62979;P62987	P0CG47;P0CG48;P62979;P62987	RL40_HUMAN;RS27A_HUMAN;UBB_HUMAN;UBC_HUMAN	RPS27A;UBA52;UBB;UBC	Polyubiquitin-B	12600000	6580000	7950000	13300000
P0DMV8;P0DMV9	P0DMV8;P0DMV9;P34931	HS71A_HUMAN;HS71B_HUMAN	HSPA1A;HSPA1B	Heat shock 70 kDa protein 1A	1040000	719047	866519	981517
P0DOX2	P0DOX2	IGA2_HUMAN		Immunoglobulin alpha-2 heavy chain	1210000	701088	3210000	1510000
P0DOX3	P0DOX3	IGD_HUMAN		Immunoglobulin delta heavy chain	23774.3		57909.6	21207.5
P0DOX5	P0DOX5	IGG1_HUMAN		Immunoglobulin gamma-1 heavy chain	274656	215708	643217	327462
P0DOX7	P0DOX7	IGK_HUMAN		Immunoglobulin kappa light chain	196442	124252	352253	200059
P0DOY2;P0DOY3	P0DOY2;P0DOY3	IGLC2_HUMAN;IGLC3_HUMAN	IGLC2;IGLC3	Immunoglobulin lambda constant 2	2240000	1740000	5420000	2450000
P0DP57	P0DP57	SLUR2_HUMAN	SLURP2	Secreted Ly-6/uPAR domain-containing protein 2	42181.1	83787.5	29458.8	27851.1
P10253	P10253	LYAG_HUMAN	GAA	Lysosomal alpha-glucosidase	112200	82705.4	88087.3	131747
P10301	P10301	RRAS_HUMAN	RRAS	Ras-related protein R-Ras	52412.2	20966.9	41513.2	32927.6
P10412;P16402;P16403	P10412;P16401;P16402;P16403;Q02539	H12_HUMAN;H13_HUMAN;H14_HUMAN	H1-2;H1-3;H1-4	Histone H1.4	388991	289565	282123	444451
P10451	P10451	OSTP_HUMAN	SPP1	Osteopontin	1080000	874888	4310000	996843
P10586	P10586	PTPRF_HUMAN	PTPRF	Receptor-type tyrosine-protein phosphatase F	90782	49796.6	264592	118959
P10599	P10599	THIO_HUMAN	TXN	Thioredoxin	1030000	1280000	608771	848543
P10619	P10619	PPGB_HUMAN	CTSA	Lysosomal protective protein	45995.9	61668.8	37891.9	48938.2
P10643	P10643	CO7_HUMAN	C7	Complement component C7	752712	587694	1800000	910049
P10645	P10645	CMGA_HUMAN	CHGA	Chromogranin-A	454629	373796	1650000	514746
P10721	P10721	KIT_HUMAN	KIT	Mast/stem cell growth factor receptor Kit			44865.4	8569.52
P10745	P10745	RET3_HUMAN	RBP3	Retinol-binding protein 3	113622	103162	70696.3	145051
P10909	P10909	CLUS_HUMAN	CLU	Clusterin	106000000	56700000	182000000	76300000
P11021	P11021	BIP_HUMAN	HSPA5	Endoplasmic reticulum chaperone BiP	107961	136327	156628	111866
P11047	P11047	LAMC1_HUMAN	LAMC1	Laminin subunit gamma-1	21998.6	24219.1	56132.5	28840.5
P11117	P11117	PPAL_HUMAN	ACP2	Lysosomal acid phosphatase	107313	55022	96608.3	113517
P11142	P11142	HSP7C_HUMAN	HSPA8	Heat shock cognate 71 kDa protein	1230000	869560	798219	1190000
P11166	P11166	GTR1_HUMAN	SLC2A1	Solute carrier family 2, facilitated glucose transporter member 1	518776	264859	569994	417539
P11215	P11215	ITAM_HUMAN	ITGAM	Integrin alpha-M	118006	89607	71961.4	116677
P11233	P11233;P11234	RALA_HUMAN	RALA	Ras-related protein Ral-A	169164	136576	117672	183021
P11279	P11279	LAMP1_HUMAN	LAMP1	Lysosome-associated membrane glycoprotein 1	3430000	4030000	3700000	2050000
P11362	P11362	FGFR1_HUMAN	FGFR1	Fibroblast growth factor receptor 1	14991.9		86039.9
P11597	P11597	CETP_HUMAN	CETP	Cholesteryl ester transfer protein	17602	15180.6	38381.3	32205.9
P12035	P12035	K2C3_HUMAN	KRT3	Keratin, type II cytoskeletal 3	824182	1200000	247282	374186
P12081	P12081;P49590	HARS1_HUMAN	HARS1	Histidine--tRNA ligase, cytoplasmic	121194	184041	70406.8	78537.7
P12109	P12109	CO6A1_HUMAN	COL6A1	Collagen alpha-1(VI) chain	631238	523326	1070000	816890
P12110	P12110	CO6A2_HUMAN	COL6A2	Collagen alpha-2(VI) chain	139637	91134.8	119445	187144
P12111	P12111	CO6A3_HUMAN	COL6A3	Collagen alpha-3(VI) chain	331430	310170	242499	483066
P12259	P12259	FA5_HUMAN	F5	Coagulation factor V	426250	366364	755170	498084
P12273	P12273	PIP_HUMAN	PIP	Prolactin-inducible protein	723781	501281	1370000	2520000
P12277	P12277	KCRB_HUMAN	CKB	Creatine kinase B-type	89863.7	47524.6	102210	83718.1
P12314	P12314	FCGR1_HUMAN	FCGR1A	High affinity immunoglobulin gamma Fc receptor I	202521	115481	134428	195257
P12318;P31995	P12318;P31995	FCG2A_HUMAN;FCG2C_HUMAN	FCGR2A;FCGR2C	Low affinity immunoglobulin gamma Fc region receptor II-a	82726.4	43366.4	112854	72476.9
P12955	P12955	PEPD_HUMAN	PEPD	Xaa-Pro dipeptidase	18932.9	14918.2	21801
P13164;Q01628;Q01629	P13164;Q01628;Q01629	IFM1_HUMAN;IFM2_HUMAN;IFM3_HUMAN	IFITM1;IFITM2;IFITM3	Interferon-induced transmembrane protein 1	365767	270010	215411	320663
P13224	P13224	GP1BB_HUMAN	GP1BB	Platelet glycoprotein Ib beta chain	23950.8	16188.6	13124.9	18328.6
P13489	P13489	RINI_HUMAN	RNH1	Ribonuclease inhibitor	64067.6	55638	38999	52794.6
P13497	P13497	BMP1_HUMAN	BMP1	Bone morphogenetic protein 1	11167.6	8754.14	34691.3	14025.9
P13498	P13498	CY24A_HUMAN	CYBA	Cytochrome b-245 light chain	145070	110998	70225.8	130423
P13521	P13521	SCG2_HUMAN	SCG2	Secretogranin-2	347597	309601	426896	341444
P13591	P13591	NCAM1_HUMAN	NCAM1	Neural cell adhesion molecule 1	804273	530691	2460000	1040000
P13611	P13611	CSPG2_HUMAN	VCAN	Versican core protein	112954	101824	288041	130297
P13639	P13639	EF2_HUMAN	EEF2	Elongation factor 2	244315	388372	129963	165371
P13645	P13645	K1C10_HUMAN	KRT10	Keratin, type I cytoskeletal 10	125000000	157000000	48500000	104000000
P13646	P13646;P19012;Q99456	K1C13_HUMAN	KRT13	Keratin, type I cytoskeletal 13	179457	111865	22493.1	46160.4
P13647	P13647	K2C5_HUMAN	KRT5	Keratin, type II cytoskeletal 5	17800000	30700000	8040000	11100000
P13667	P13667	PDIA4_HUMAN	PDIA4	Protein disulfide-isomerase A4			21744.7	9371.64
P13671	P13671	CO6_HUMAN	C6	Complement component C6	62062.8	40971.3	176564	55093.3
P13716	P13716	HEM2_HUMAN	ALAD	Delta-aminolevulinic acid dehydratase	53493.8	65919.1	36009.6	54928.1
P13796	P13796;P13797	PLSL_HUMAN	LCP1	Plastin-2	220221	188901	197897	219687
P13798	P13798	ACPH_HUMAN	APEH	Acylamino-acid-releasing enzyme	36728.9	37244	22051.1	30769
P13987	P13987	CD59_HUMAN	CD59	CD59 glycoprotein	2180000	1900000	1730000	2450000
P14314	P14314	GLU2B_HUMAN	PRKCSH	Glucosidase 2 subunit beta	52203.5	47311	176541	60144.7
P14543	P14543	NID1_HUMAN	NID1	Nidogen-1	83291.6	72319.9	156848	92508.6
P14618	P14618	KPYM_HUMAN	PKM	Pyruvate kinase PKM	691314	606207	1040000	680452
P14621	P14621	ACYP2_HUMAN	ACYP2	Acylphosphatase-2	14794		38886.4	10991.3
P14625	P14625	ENPL_HUMAN	HSP90B1	Endoplasmin	436243	438773	373187	440252
P14678;P63162	P14678;P63162	RSMB_HUMAN;RSMN_HUMAN	SNRPB;SNRPN	Small nuclear ribonucleoprotein-associated proteins B and B'	75868.8	34508.4	57991.9	46982.2
P14735	P14735	IDE_HUMAN	IDE	Insulin-degrading enzyme	178659	371940	75493.2	40735.4
P14923	P14923	PLAK_HUMAN	JUP	Junction plakoglobin	1730000	3710000	890970	1120000
P15144	P15144	AMPN_HUMAN	ANPEP	Aminopeptidase N		6494.86	19391.5	12888.6
P15151	P15151	PVR_HUMAN	PVR	Poliovirus receptor	59599.4	33907.7	131911	64397.9
P15169	P15169	CBPN_HUMAN	CPN1	Carboxypeptidase N catalytic chain	20907	23836.4	49344.3	33612.9
P15291	P15291	B4GT1_HUMAN	B4GALT1	Beta-1,4-galactosyltransferase 1	486996	263495	413964	494529
P15311	P15311	EZRI_HUMAN	EZR	Ezrin	418950	298231	301388	383368
P15328	P15328	FOLR1_HUMAN	FOLR1	Folate receptor alpha	1970000	395633	410242	623211
P15502	P15502	ELN_HUMAN	ELN	Elastin	79215.8	40264.2	109071	142843
P15531;P22392	P15531;P22392	NDKA_HUMAN;NDKB_HUMAN	NME1;NME2	Nucleoside diphosphate kinase A	189059	206961	173741	124675
P15586	P15586	GNS_HUMAN	GNS	N-acetylglucosamine-6-sulfatase	33594.1	27423.3	82698.4	39605.1
P15924	P15924	DESP_HUMAN	DSP	Desmoplakin	3330000	7700000	1510000	1770000
P16035	P16035	TIMP2_HUMAN	TIMP2	Metalloproteinase inhibitor 2	96930.1	60221.5	305995	115836
P16070	P16070	CD44_HUMAN	CD44	CD44 antigen	113216	19686.4	526227	25786.1
P16152	P16152	CBR1_HUMAN	CBR1	Carbonyl reductase [NADPH] 1	292076	177546	200417	272006
P16519	P16519	NEC2_HUMAN	PCSK2	Neuroendocrine convertase 2	16281.8	12712.8	47968.2	31410.2
P16671	P16671	CD36_HUMAN	CD36	Platelet glycoprotein 4	317910	209499	185392	244610
P16870	P16870	CBPE_HUMAN	CPE	Carboxypeptidase E	1790000	1560000	1870000	2160000
P17066	P17066;P48741	HSP76_HUMAN	HSPA6	Heat shock 70 kDa protein 6	1030000	834039	647993	1020000
P17174	P17174	AATC_HUMAN	GOT1	Aspartate aminotransferase, cytoplasmic	193857	189130	437525	201613
P17302	P17302	CXA1_HUMAN	GJA1	Gap junction alpha-1 protein	121201	79099.4	68311.2	131880
P17405	P17405	ASM_HUMAN	SMPD1	Sphingomyelin phosphodiesterase	44319.2	36561.6	69037.1	45036.8
P17677	P17677	NEUM_HUMAN	GAP43	Neuromodulin			19749.3	10827.8
P17693	P17693	HLAG_HUMAN	HLA-G	HLA class I histocompatibility antigen, alpha chain G	216919	82294.2	142846	226160
P17900	P17900	SAP3_HUMAN	GM2A	Ganglioside GM2 activator	688666	531716	920802	736422
P17931	P17931	LEG3_HUMAN	LGALS3	Galectin-3	55984.9	46129.3	52144.5	37097.8
P17936	P17936	IBP3_HUMAN	IGFBP3	Insulin-like growth factor-binding protein 3	132215	68100.1	207319	291567
P18065	P18065	IBP2_HUMAN	IGFBP2	Insulin-like growth factor-binding protein 2			12054.6
P18085	P18085	ARF4_HUMAN	ARF4	ADP-ribosylation factor 4	617511	361097	456152	524901
P18206	P18206	VINC_HUMAN	VCL	Vinculin	139058	181233	87210.5	134702
P18428	P18428	LBP_HUMAN	LBP	Lipopolysaccharide-binding protein	977080	792731	756687	1160000
P18433	P18433	PTPRA_HUMAN	PTPRA	Receptor-type tyrosine-protein phosphatase alpha	85683.1	56707.6	52078.9	77838.2
P18669	P18669	PGAM1_HUMAN	PGAM1	Phosphoglycerate mutase 1	31659.8	19313.9	61503.4	28235.8
P19013	P19013	K2C4_HUMAN	KRT4	Keratin, type II cytoskeletal 4	1030000	10700000	699677	275987
P19021	P19021	AMD_HUMAN	PAM	Peptidyl-glycine alpha-amidating monooxygenase	235580	162146	638259	253887
P19022	P19022	CADH2_HUMAN	CDH2	Cadherin-2	543520	361510	1310000	697991
P19086	P19086	GNAZ_HUMAN	GNAZ	Guanine nucleotide-binding protein G(z) subunit alpha	280895	194785	173272	276551
P19256	P19256	LFA3_HUMAN	CD58	Lymphocyte function-associated antigen 3	45358.3	33747.7	32596.4	44846
P19320	P19320	VCAM1_HUMAN	VCAM1	Vascular cell adhesion protein 1	57823.3	31773.3	105939	58476.5
P19367	P19367;Q2TB90	HXK1_HUMAN	HK1	Hexokinase-1	39332.5	33123.4	44753.5	25637.8
P19397	P19397	CD53_HUMAN	CD53	Leukocyte surface antigen CD53	43960.7	26633.7	30168.2	41189.4
P19440	A6NGU5;P19440;Q14390;B5MD39	GGT1_HUMAN	GGT1	Glutathione hydrolase 1 proenzyme	234381	191268	138091	235421
P19652	P19652	A1AG2_HUMAN	ORM2	Alpha-1-acid glycoprotein 2	924758	944646	9880000	1310000
P19823	P19823	ITIH2_HUMAN	ITIH2	Inter-alpha-trypsin inhibitor heavy chain H2	1300000	1170000	2130000	1660000
P19827	P19827	ITIH1_HUMAN	ITIH1	Inter-alpha-trypsin inhibitor heavy chain H1	786901	721483	1120000	1050000
P19971	P19971	TYPH_HUMAN	TYMP	Thymidine phosphorylase	31701.5	55191.3	37160.2	27609
P20020	P20020;P23634;Q01814	AT2B1_HUMAN	ATP2B1	Plasma membrane calcium-transporting ATPase 1	89215.2	75160.3	73574.6	91242.3
P20062	P20062	TCO2_HUMAN	TCN2	Transcobalamin-2	179694	137633	171054	194028
P20073	P20073	ANXA7_HUMAN	ANXA7	Annexin A7	331958	308192	204252	334466
P20339	P20339	RAB5A_HUMAN	RAB5A	Ras-related protein Rab-5A	110636	96524.1	72727.9	98122.4
P20340	P20340;Q9NRW1	RAB6A_HUMAN	RAB6A	Ras-related protein Rab-6A	901939	696871	663494	1050000
P20472	P20472	PRVA_HUMAN	PVALB	Parvalbumin alpha			63644.3
P20618	P20618	PSB1_HUMAN	PSMB1	Proteasome subunit beta type-1	37846.2	41245.1	25150	38024.1
P20774	P20774	MIME_HUMAN	OGN	Mimecan	7630000	5780000	14100000	11900000
P20916	P20916	MAG_HUMAN	MAG	Myelin-associated glycoprotein	8464.9		54540.5
P20930	P20930	FILA_HUMAN	FLG	Filaggrin	375698	479220	220953	253802
P20933	P20933	ASPG_HUMAN	AGA	N(4)-(beta-N-acetylglucosaminyl)-L-asparaginase	108244	106982	303779	109454
P21246	P21246	PTN_HUMAN	PTN	Pleiotrophin	1400000	524608	176804	1520000
P21266	P21266;P28161;P46439	GSTM3_HUMAN	GSTM3	Glutathione S-transferase Mu 3	50558.7	38630.1	25591.5	40259.9
P21333	P21333	FLNA_HUMAN	FLNA	Filamin-A	76563.1	73721.3	54863.3	80784.2
P21589	P21589	5NTD_HUMAN	NT5E	5'-nucleotidase	599332	372763	360250	605009
P21802	P21802	FGFR2_HUMAN	FGFR2	Fibroblast growth factor receptor 2	28458.8		69076.5	33748.8
P21810	P21810	PGS1_HUMAN	BGN	Biglycan	65642.1	38553.7	90187.7	52769.9
P22004	P22004	BMP6_HUMAN	BMP6	Bone morphogenetic protein 6	61567.8	54621.1	103631	99358
P22061	P22061	PIMT_HUMAN	PCMT1	Protein-L-isoaspartate(D-aspartate) O-methyltransferase	613806	495889	802970	804593
P22105	P22105	TENX_HUMAN	TNXB	Tenascin-X	87791.9	70150.6	179509	115076
P22304	P22304	IDS_HUMAN	IDS	Iduronate 2-sulfatase	21919.6	23716.3	98926.6
P22314	P22314	UBA1_HUMAN	UBA1	Ubiquitin-like modifier-activating enzyme 1		99345.1	160965
P22352	P22352	GPX3_HUMAN	GPX3	Glutathione peroxidase 3	569666	499076	1070000	758552
P22607	P11362;P21802;P22455;P22607	FGFR3_HUMAN	FGFR3	Fibroblast growth factor receptor 3	28470.4	20584.6	49851.3	22037.2
P22626	P22626	ROA2_HUMAN	HNRNPA2B1	Heterogeneous nuclear ribonucleoproteins A2/B1	167752	139715	96907	194146
P22732	P22732	GTR5_HUMAN	SLC2A5	Solute carrier family 2, facilitated glucose transporter member 5	133823	62735.1	100460	72190.8
P22735	P22735	TGM1_HUMAN	TGM1	Protein-glutamine gamma-glutamyltransferase K	332501	424524	140124	283806
P22748	P22748	CAH4_HUMAN	CA4	Carbonic anhydrase 4	36951.5	26253.5	85786.9	33522.2
P22792	P22792	CPN2_HUMAN	CPN2	Carboxypeptidase N subunit 2	181279	153678	207267	250278
P23083	P23083	HV102_HUMAN	IGHV1-2	Immunoglobulin heavy variable 1-2	76181.4	41973.4	308984	91324.2
P23142	P23142	FBLN1_HUMAN	FBLN1	Fibulin-1	3040000	2910000	3090000	3950000
P23229	P23229	ITA6_HUMAN	ITGA6	Integrin alpha-6		13086.9		26127.8
P23246;Q15233	P23246;Q15233	NONO_HUMAN;SFPQ_HUMAN	NONO;SFPQ	Splicing factor, proline- and glutamine-rich	58769.9	46202	32196.5	58116.9
P23280	P23280	CAH6_HUMAN	CA6	Carbonic anhydrase 6		66327.4	12028.3	20306.2
P23284	P23284	PPIB_HUMAN	PPIB	Peptidyl-prolyl cis-trans isomerase B	165279	132378	530449	442208
P23396	P23396	RS3_HUMAN	RPS3	Small ribosomal subunit protein uS3	74922	78636	36652.5	72392.8
P23435	P23435;Q8IUK8	CBLN1_HUMAN	CBLN1	Cerebellin-1	55232.7	36765.1	141395	71257.4
P23468	P23468	PTPRD_HUMAN	PTPRD	Receptor-type tyrosine-protein phosphatase delta	109889	75392.7	233084	131296
P23470	P23470	PTPRG_HUMAN	PTPRG	Receptor-type tyrosine-protein phosphatase gamma	107729	55802.5	276815	87881.2
P23471	P23471	PTPRZ_HUMAN	PTPRZ1	Receptor-type tyrosine-protein phosphatase zeta	324776	270229	1480000	332713
P23515	P23515	OMGP_HUMAN	OMG	Oligodendrocyte-myelin glycoprotein	293269	231951	929653	374150
P23526	P23526	SAHH_HUMAN	AHCY	Adenosylhomocysteinase	44824.7	67781	49557.4	48469.3
P23528	P23528;Q9Y281	COF1_HUMAN	CFL1	Cofilin-1	222997	136773	178175	227761
P24043	P24043	LAMA2_HUMAN	LAMA2	Laminin subunit alpha-2	14058.1	11234.2	46437.3	15752
P24592	P24592	IBP6_HUMAN	IGFBP6	Insulin-like growth factor-binding protein 6	1280000	964884	3890000	2270000
P25311	P25311	ZA2G_HUMAN	AZGP1	Zinc-alpha-2-glycoprotein	1380000	1050000	4680000	1670000
P25705	P25705	ATPA_HUMAN	ATP5F1A	ATP synthase subunit alpha, mitochondrial	319936	277693	184509	324077
P25786	P25786	PSA1_HUMAN	PSMA1	Proteasome subunit alpha type-1	191369	254793	139300	177478
P25787	P25787	PSA2_HUMAN	PSMA2	Proteasome subunit alpha type-2	45167.4	30449.5	38058.4	43359.4
P25788	P25788	PSA3_HUMAN	PSMA3	Proteasome subunit alpha type-3	91058.9	117539	55925.9	69649.8
P25789	P25789	PSA4_HUMAN	PSMA4	Proteasome subunit alpha type-4	99481.5	84042.4	61519.2	84716.4
P26038	P26038	MOES_HUMAN	MSN	Moesin	172639	93951.6	246891	124462
P26373	P26373	RL13_HUMAN	RPL13	Large ribosomal subunit protein eL13	366876	341212	243446	355351
P26572	P26572	MGAT1_HUMAN	MGAT1	Alpha-1,3-mannosyl-glycoprotein 2-beta-N-acetylglucosaminyltransferase	602965	520437	602010	854195
P26678	P26678	PPLA_HUMAN	PLN	Cardiac phospholamban	229687	197056	145156	223621
P26992	P26992	CNTFR_HUMAN	CNTFR	Ciliary neurotrophic factor receptor subunit alpha	44661	20373.6	126740	47728.5
P27105	P27105	STOM_HUMAN	STOM	Stomatin	33331.8	27210.8	19038.7	38746.8
P27169	P27169	PON1_HUMAN	PON1	Serum paraoxonase/arylesterase 1	270000	191468	361108	304559
P27348	P27348	1433T_HUMAN	YWHAQ	14-3-3 protein theta	231261	171569	134169	227839
P27482	P27482	CALL3_HUMAN	CALML3	Calmodulin-like protein 3	57083.3	189080	44540.2	20211.1
P27487	P27487	DPP4_HUMAN	DPP4	Dipeptidyl peptidase 4	109242	80787.5	72873.5	99267.6
P27701	P27701	CD82_HUMAN	CD82	CD82 antigen	3000000	1680000	2900000	2930000
P27797	P27797	CALR_HUMAN	CALR	Calreticulin	38644.2	22286.8	129272	27072
P27824	P27824	CALX_HUMAN	CANX	Calnexin		13275.2	26286.1
P28066	P28066	PSA5_HUMAN	PSMA5	Proteasome subunit alpha type-5	95850	114997	70609	62899.6
P28070	P28070	PSB4_HUMAN	PSMB4	Proteasome subunit beta type-4	29662.4	58107.5	22526	27664.1
P28072	P28072	PSB6_HUMAN	PSMB6	Proteasome subunit beta type-6	90166.3	125787	54831.5	98826.4
P28074	P28074	PSB5_HUMAN	PSMB5	Proteasome subunit beta type-5	23212.4	38317.4	23006.6
P28335	P28335	5HT2C_HUMAN	HTR2C	5-hydroxytryptamine receptor 2C	305463	192022	199879	305499
P28827	P28827	PTPRM_HUMAN	PTPRM	Receptor-type tyrosine-protein phosphatase mu	22325.8	30820.1	59373.9	39918.2
P29120	P29120	NEC1_HUMAN	PCSK1	Neuroendocrine convertase 1	27818	30235.6	50002.8	37523.5
P29218	P29218	IMPA1_HUMAN	IMPA1	Inositol monophosphatase 1	111877	126878	111385	124197
P29317	P29317;P29320;P29322;P29323;P54753;P54756;P54760;P54762;Q06187;Q15375;Q9UF33	EPHA2_HUMAN	EPHA2	Ephrin type-A receptor 2	143233	114143	114998	157713
P29508	P29508;P48594	SPB3_HUMAN	SERPINB3	Serpin B3	370800	639655	384658	300718
P29622	P29622	KAIN_HUMAN	SERPINA4	Kallistatin	551204	381648	981183	688617
P29762	P29762	RABP1_HUMAN	CRABP1	Cellular retinoic acid-binding protein 1	86888	56210.3	70578.1	88090.5
P29966	P29966	MARCS_HUMAN	MARCKS	Myristoylated alanine-rich C-kinase substrate	234392	143616	210626	212168
P29972	P29972	AQP1_HUMAN	AQP1	Aquaporin-1	3390000	2430000	2730000	3740000
P29992	P29992	GNA11_HUMAN	GNA11	Guanine nucleotide-binding protein subunit alpha-11	413827	304736	216871	370132
P30041	P30041	PRDX6_HUMAN	PRDX6	Peroxiredoxin-6	519633	476088	427304	566648
P30044	P30044	PRDX5_HUMAN	PRDX5	Peroxiredoxin-5, mitochondrial	140136	116891	120542	130640
P30050	P30050	RL12_HUMAN	RPL12	Large ribosomal subunit protein uL11	45923.3	42547.1	25212.3	52997
P30086	P30086	PEBP1_HUMAN	PEBP1	Phosphatidylethanolamine-binding protein 1	645038	514800	874124	610632
P30101	P30101	PDIA3_HUMAN	PDIA3	Protein disulfide-isomerase A3	39118.3	33512.1	85989.7	50624.3
P30273	P30273	FCERG_HUMAN	FCER1G	High affinity immunoglobulin epsilon receptor subunit gamma	391129	277347	206579	387512
P30408	P30408	T4S1_HUMAN	TM4SF1	Transmembrane 4 L6 family member 1	66083.2	58808	41177	64049.2
P30530	P30530	UFO_HUMAN	AXL	Tyrosine-protein kinase receptor UFO	137487	108661	379358	166713
P30531	P30531	SC6A1_HUMAN	SLC6A1	Sodium- and chloride-dependent GABA transporter 1	244153	124984	158572	219076
P30626	P30626	SORCN_HUMAN	SRI	Sorcin	442850	322063	426766	459853
P30740	P30740	ILEU_HUMAN	SERPINB1	Leukocyte elastase inhibitor	21340.8	27286.5	35805.2	20135.2
P31025	P31025	LCN1_HUMAN	LCN1	Lipocalin-1	515637	378937	687536	1210000
P31151	P31151;Q86SG5	S10A7_HUMAN	S100A7	Protein S100-A7	558823	296802	973297	273909
P31689	P31689	DNJA1_HUMAN	DNAJA1	DnaJ homolog subfamily A member 1	53471.9	20796.2	39726.3	51112.7
P31944	P31944	CASPE_HUMAN	CASP14	Caspase-14	692223	867250	587690	859934
P31946	P31946	1433B_HUMAN	YWHAB	14-3-3 protein beta/alpha	106844	97998.9	90027	111523
P31947	P31947	1433S_HUMAN	SFN	14-3-3 protein sigma	66792.1	60774.3
P31949	P31949	S10AB_HUMAN	S100A11	Protein S100-A11	149991	139976	96638.9	120016
P32004	P32004	L1CAM_HUMAN	L1CAM	Neural cell adhesion molecule L1	52279.1	30366.9	138564	53396.6
P32119	P32119	PRDX2_HUMAN	PRDX2	Peroxiredoxin-2	573167	748263	494352	471663
P33151	P33151	CADH5_HUMAN	CDH5	Cadherin-5			32235	12020.5
P33908	P33908	MA1A1_HUMAN	MAN1A1	Mannosyl-oligosaccharide 1,2-alpha-mannosidase IA	589456	569086	656901	845158
P34096	P34096	RNAS4_HUMAN	RNASE4	Ribonuclease 4			23679.7	35103.6
P34998;Q13324	P34998;Q13324	CRFR1_HUMAN;CRFR2_HUMAN	CRHR1;CRHR2	Corticotropin-releasing factor receptor 1	134383	102597	105499	147417
P35030	P35030	TRY3_HUMAN	PRSS3	Trypsin-3	96188.8	61087.3	43611.5	110921
P35052	P35052	GPC1_HUMAN	GPC1	Glypican-1	93029.3	65021.7	140032	93063.5
P35221	P35221	CTNA1_HUMAN	CTNNA1	Catenin alpha-1	14486.8	17305.5	10532.4	19508.1
P35222	P35222	CTNB1_HUMAN	CTNNB1	Catenin beta-1	533433	1160000	224133	404424
P35232	P35232	PHB1_HUMAN	PHB1	Prohibitin 1	33298.9	29634.2	21575.4	31318.7
P35237	P35237	SPB6_HUMAN	SERPINB6	Serpin B6	190099	52607.3	251087	122207
P35241	P35241	RADI_HUMAN	RDX	Radixin	43144	17157.7	40479.5	30843.8
P35268	P35268	RL22_HUMAN	RPL22	Large ribosomal subunit protein eL22	48599.9	36203.8	18880.9	33818.3
P35442	P35442	TSP2_HUMAN	THBS2	Thrombospondin-2	17000.7	18908	62908.5	27987.8
P35443	P35443	TSP4_HUMAN	THBS4	Thrombospondin-4	312053	216644	430336	356812
P35527	P35527	K1C9_HUMAN	KRT9	Keratin, type I cytoskeletal 9	189000000	230000000	154000000	118000000
P35542	P35542	SAA4_HUMAN	SAA4	Serum amyloid A-4 protein	1310000	1220000	2340000	2110000
P35555	P35555	FBN1_HUMAN	FBN1	Fibrillin-1		4582.23	35276.8	6402.05
P35579	P35579	MYH9_HUMAN	MYH9	Myosin-9	22195.9	34436.5
P35606	P35606	COPB2_HUMAN	COPB2	Coatomer subunit beta'	43625.1	80480	35068.7	42292.6
P35613	P35613	BASI_HUMAN	BSG	Basigin	1810000	1410000	1280000	1990000
P35754	P35754	GLRX1_HUMAN	GLRX	Glutaredoxin-1	55580.8	55178.5	31631.9	26892.7
P35858	P35858	ALS_HUMAN	IGFALS	Insulin-like growth factor-binding protein complex acid labile subunit	132706	131933	260399	174449
P35908	P35908	K22E_HUMAN	KRT2	Keratin, type II cytoskeletal 2 epidermal	74900000	75700000	34100000	42200000
P36222	P36222	CH3L1_HUMAN	CHI3L1	Chitinase-3-like protein 1	336821	286808	1180000	496145
P36269	P36269	GGT5_HUMAN	GGT5	Glutathione hydrolase 5 proenzyme	179838	151494	249061	215442
P36405	P36405	ARL3_HUMAN	ARL3	ADP-ribosylation factor-like protein 3	224015	146907	118277	224254
P36578	P36578	RL4_HUMAN	RPL4	Large ribosomal subunit protein uL4	62068.7	52194.4	41327.7	77455.8
P36871	P36871	PGM1_HUMAN	PGM1	Phosphoglucomutase-1	62200.5	57671.3	60530.2	86957.6
P36955	P36955	PEDF_HUMAN	SERPINF1	Pigment epithelium-derived factor	3520000	2330000	8320000	3700000
P37837	P37837	TALDO_HUMAN	TALDO1	Transaldolase	90108.6	102372	123051	95453.7
P38571	P38571	LICH_HUMAN	LIPA	Lysosomal acid lipase/cholesteryl ester hydrolase	78024.3	63839.8	72216.4	84816.1
P39059	P39059	COFA1_HUMAN	COL15A1	Collagen alpha-1(XV) chain	53774.8	47621	112493	66983.6
P39060	P39060	COIA1_HUMAN	COL18A1	Collagen alpha-1(XVIII) chain	554064	371688	705952	916622
P40121	P40121	CAPG_HUMAN	CAPG	Macrophage-capping protein	16724.3	22224.3	10654.9	17004.7
P40189	P40189	IL6RB_HUMAN	IL6ST	Interleukin-6 receptor subunit beta	77160.1	50125.6	207561	77353.1
P40394	P40394	ADH7_HUMAN	ADH7	All-trans-retinol dehydrogenase [NAD(+)] ADH7	14633.3	61985.2		10284
P40925	P40925	MDHC_HUMAN	MDH1	Malate dehydrogenase, cytoplasmic	92516.3	63979.8	147556	116737
P40926	P40926	MDHM_HUMAN	MDH2	Malate dehydrogenase, mitochondrial	33183.4	38288.1	41442.7	28282.2
P41222	P41222	PTGDS_HUMAN	PTGDS	Prostaglandin-H2 D-isomerase	10200000	6340000	31300000	12900000
P41271	P41271	NBL1_HUMAN	NBL1	Neuroblastoma suppressor of tumorigenicity 1	529520	422865	1870000	553863
P41440	P41440	S19A1_HUMAN	SLC19A1	Reduced folate transporter	344722	273540	200148	401293
P41732	P41732	TSN7_HUMAN	TSPAN7	Tetraspanin-7	53899.4	32784.4	33637.3	49036.3
P42357	P42357	HUTH_HUMAN	HAL	Histidine ammonia-lyase	597096	932477	476062	747720
P42658	P42658	DPP6_HUMAN	DPP6	Dipeptidyl aminopeptidase-like protein 6	37255.5	33356.2	104364	44886
P42766	P42766	RL35_HUMAN	RPL35	Large ribosomal subunit protein uL29	68070.1	64073.9	41184.3	64955
P42785	P42785	PCP_HUMAN	PRCP	Lysosomal Pro-X carboxypeptidase	356848	350776	512384	432950
P43003	P43003	EAA1_HUMAN	SLC1A3	Excitatory amino acid transporter 1	161399	70003.2	139033	82110.3
P43121	P43121	MUC18_HUMAN	MCAM	Cell surface glycoprotein MUC18	148464	127420	662650	209155
P43146	P43146	DCC_HUMAN	DCC	Netrin receptor DCC	57026.7	44786	136839	59946.9
P43234	P43234	CATO_HUMAN	CTSO	Cathepsin O			19927.1
P43251	P43251	BTD_HUMAN	BTD	Biotinidase	275989	174648	839799	291976
P43353;P48448	P43353;P48448	AL3B1_HUMAN;AL3B2_HUMAN	ALDH3B1;ALDH3B2	Aldehyde dehydrogenase family 3 member B1	50358.5	52446.9	34121.3	55428
P43652	P43652	AFAM_HUMAN	AFM	Afamin	635289	492932	2230000	765113
P45877	P45877	PPIC_HUMAN	PPIC	Peptidyl-prolyl cis-trans isomerase C	78185.4	55164	149514	91072.5
P45880	P45880	VDAC2_HUMAN	VDAC2	Voltage-dependent anion-selective channel protein 2	57617.6	49188.7	34970.5	33422.2
P46776	P46776	RL27A_HUMAN	RPL27A	Large ribosomal subunit protein uL15	601943	528356	402584	656171
P46781	P46781	RS9_HUMAN	RPS9	Small ribosomal subunit protein uS4	133300	103685	83251.6	121813
P46976	P46976	GLYG_HUMAN	GYG1	Glycogenin-1	80377.8	74592.5	46667.8	90358.1
P47755	P47755;P52907	CAZA2_HUMAN	CAPZA2	F-actin-capping protein subunit alpha-2	170504	182287	92759.5	135845
P47756	P47756	CAPZB_HUMAN	CAPZB	F-actin-capping protein subunit beta	64354.5	92737	47680.6	64038.3
P47929	P47929	LEG7_HUMAN	LGALS7	Galectin-7	1100000	1970000	353411	761688
P47972	P47972	NPTX2_HUMAN	NPTX2	Neuronal pentraxin-2	160337	126137	412354	204547
P48029	P48029	SC6A8_HUMAN	SLC6A8	Sodium- and chloride-dependent creatine transporter 1	85138.8	65229	45512.5	90894.8
P48058	P48058	GRIA4_HUMAN	GRIA4	Glutamate receptor 4	925565	612564	1100000	826645
P48061	P48061	SDF1_HUMAN	CXCL12	Stromal cell-derived factor 1	231079	89523.5	326789	263430
P48163	P48163	MAOX_HUMAN	ME1	NADP-dependent malic enzyme	39700.6	79529.4	48988.4	51952.7
P48539	P48539	PCP4_HUMAN	PCP4	Calmodulin regulator protein PCP4	52012.4	38943.4	79523.7	59823.6
P48723	P48723	HSP13_HUMAN	HSPA13	Heat shock 70 kDa protein 13	122029	90689.8	153237	129435
P48745	P48745	CCN3_HUMAN	CCN3	CCN family member 3	24652.9	14507.7	79428.9	87709.2
P49189	P49189	AL9A1_HUMAN	ALDH9A1	4-trimethylaminobutyraldehyde dehydrogenase	153347	186034	109299	137842
P49257	P49257	LMAN1_HUMAN	LMAN1	Protein ERGIC-53	72902.1	66270.6	222572	134757
P49327	P49327	FAS_HUMAN	FASN	Fatty acid synthase	10996.5	21629.7		14702.7
P49419	P49419	AL7A1_HUMAN	ALDH7A1	Alpha-aminoadipic semialdehyde dehydrogenase	27791.3	11478		18435.9
P49447	P49447	CY561_HUMAN	CYB561	Transmembrane ascorbate-dependent reductase CYB561	43928.3	27293.8	34250.7	50574
P49641	P49641	MA2A2_HUMAN	MAN2A2	Alpha-mannosidase 2x	268764	207767	430698	298279
P49908	P49908	SEPP1_HUMAN	SELENOP	Selenoprotein P	156784	120716	508512	276540
P50281	P50281	MMP14_HUMAN	MMP14	Matrix metalloproteinase-14	34670.8	28878	29439.6	51416
P50395	P50395	GDIB_HUMAN	GDI2	Rab GDP dissociation inhibitor beta	118471	103742	111858	89093.8
P50452	P50452	SPB8_HUMAN	SERPINB8	Serpin B8	96769.9	112041	34834.1	37397.5
P50502;Q8IZP2	P50502;Q8IZP2	F10A1_HUMAN;ST134_HUMAN	ST13;ST13P4	Hsc70-interacting protein	112815	71638.3	80920.3	113178
P50895	P50895	BCAM_HUMAN	BCAM	Basal cell adhesion molecule	64168.7	41471.1	95347.6	61181.4
P50993	P13637;P50993;P54707;Q13733	AT1A2_HUMAN	ATP1A2	Sodium/potassium-transporting ATPase subunit alpha-2	1650000	1200000	990697	1640000
P50995	P50995	ANX11_HUMAN	ANXA11	Annexin A11	1040000	700975	600829	965944
P51148	P51148	RAB5C_HUMAN	RAB5C	Ras-related protein Rab-5C	730009	544043	446910	786018
P51149	P51149	RAB7A_HUMAN	RAB7A	Ras-related protein Rab-7a	582755	422944	337980	543886
P51659	P51659	DHB4_HUMAN	HSD17B4	Peroxisomal multifunctional enzyme type 2	53261.9	63093.9	24146.3	47606.2
P51674	P51674	GPM6A_HUMAN	GPM6A	Neuronal membrane glycoprotein M6-a	8620000	4190000	8040000	8830000
P51693	P51693	APLP1_HUMAN	APLP1	Amyloid beta precursor like protein 1	5910000	4550000	18000000	9940000
P51884	P51884	LUM_HUMAN	LUM	Lumican	638264	476963	1550000	826521
P51888	P51888	PRELP_HUMAN	PRELP	Prolargin	396786	260234	510948	516859
P51955	P51955	NEK2_HUMAN	NEK2	Serine/threonine-protein kinase Nek2	25250.9	23299.5	75962.6
P52209	P52209	6PGD_HUMAN	PGD	6-phosphogluconate dehydrogenase, decarboxylating	30011.7	28806.6	21006.6	31897.4
P52272	P52272	HNRPM_HUMAN	HNRNPM	Heterogeneous nuclear ribonucleoprotein M	38791.5	39774.3	30946.3	39037.9
P52565	P52565	GDIR1_HUMAN	ARHGDIA	Rho GDP-dissociation inhibitor 1	82117	58114.4	78554.5	81708.5
P52758	P52758	RIDA_HUMAN	RIDA	2-iminobutanoate/2-iminopropanoate deaminase	50261.5	33014.1	66288.1	63381.8
P52799	P52799	EFNB2_HUMAN	EFNB2	Ephrin-B2	28146.8	19260.1	64540.8	37482.9
P53634	P53634	CATC_HUMAN	CTSC	Dipeptidyl peptidase 1	122918	133047	152188	113264
P53680	P53680	AP2S1_HUMAN	AP2S1	AP-2 complex subunit sigma	281131	228119	173248	256310
P53794	P53794	SC5A3_HUMAN	SLC5A3	Sodium/myo-inositol cotransporter	86499	54516.6	50980.6	88079.2
P53985	P53985	MOT1_HUMAN	SLC16A1	Monocarboxylate transporter 1	94888.7	83561.1	79278.4	144342
P53990	P53990	IST1_HUMAN	IST1	IST1 homolog	172970	128078	110953	159212
P54289	P54289	CA2D1_HUMAN	CACNA2D1	Voltage-dependent calcium channel subunit alpha-2/delta-1	207294	155611	480471	246028
P54652	P54652	HSP72_HUMAN	HSPA2	Heat shock-related 70 kDa protein 2	368639	295759	222341	341187
P54709	P54709	AT1B3_HUMAN	ATP1B3	Sodium/potassium-transporting ATPase subunit beta-3	354587	256768	253663	325488
P54764	P29320;P54756;P54764	EPHA4_HUMAN	EPHA4	Ephrin type-A receptor 4	56727.1	85192.4	127003	86838.1
P54802	P54802	ANAG_HUMAN	NAGLU	Alpha-N-acetylglucosaminidase	15277.4	10827	37608.5	12761.1
P55011	P55011	S12A2_HUMAN	SLC12A2	Solute carrier family 12 member 2	375102	255453	261374	397764
P55058	P55058	PLTP_HUMAN	PLTP	Phospholipid transfer protein	20100000	11100000	21400000	13800000
P55083	P55083	MFAP4_HUMAN	MFAP4	Microfibril-associated glycoprotein 4	638997	491461	1030000	789999
P55268	P55268	LAMB2_HUMAN	LAMB2	Laminin subunit beta-2	40674.9	48476.6	67524.2	53763.4
P55283	P55283	CADH4_HUMAN	CDH4	Cadherin-4	82037.7	64622.6	213915	101412
P55285	P55285	CADH6_HUMAN	CDH6	Cadherin-6	14283.1	14995.3	83122.7	15426.6
P55286	P55286	CADH8_HUMAN	CDH8	Cadherin-8	20297.6	7337.77	105935	13616.7
P55287	P55287	CAD11_HUMAN	CDH11	Cadherin-11			48031.6
P55290	P55290	CAD13_HUMAN	CDH13	Cadherin-13	688380	536519	1830000	850417
P55291	P55291	CAD15_HUMAN	CDH15	Cadherin-15	49799.7	26450.9	109207	63556.2
P55786	P55786;A6NEC2	PSA_HUMAN	NPEPPS	Puromycin-sensitive aminopeptidase	36925.1	55893.8	46775.7	31552.1
P56537	P56537	IF6_HUMAN	EIF6	Eukaryotic translation initiation factor 6	110615	162643	99238.9	128826
P56705	P56705	WNT4_HUMAN	WNT4	Protein Wnt-4	45979	46830.8	44572.5	72093.8
P57087	P57087	JAM2_HUMAN	JAM2	Junctional adhesion molecule B	53349.5	34110	112658	63444.9
P57739	P57739	CLD2_HUMAN	CLDN2	Claudin-2	329136	209993	169879	337473
P58107	P58107;Q15149	EPIPL_HUMAN	EPPK1	Epiplakin	101406	349340	38999.1	37353
P59998	P59998	ARPC4_HUMAN	ARPC4	Actin-related protein 2/3 complex subunit 4	56407.3	72961	35998.3	49562.8
P60174	P60174	TPIS_HUMAN	TPI1	Triosephosphate isomerase	316762	325529	455703	242509
P60201	P60201	MYPR_HUMAN	PLP1	Myelin proteolipid protein	28530.7	26455	19653.6	30649.8
P60520	O95166;P60520;Q9H0R8	GBRL2_HUMAN	GABARAPL2	Gamma-aminobutyric acid receptor-associated protein-like 2	22542.8	20536.8	71068.4	26277.6
P60709;P63261	P60709;P63261	ACTB_HUMAN;ACTG_HUMAN	ACTB;ACTG1	Actin, cytoplasmic 1	1740000	1490000	1200000	1750000
P60842;Q14240	P60842;Q14240	IF4A1_HUMAN;IF4A2_HUMAN	EIF4A1;EIF4A2	Eukaryotic initiation factor 4A-I	103634	82580.8	45240.8	79072.7
P60900	P60900	PSA6_HUMAN	PSMA6	Proteasome subunit alpha type-6	118422	169589	85319	111359
P60953	P60953	CDC42_HUMAN	CDC42	Cell division control protein 42 homolog	127560	59903.8	73857.3	89963.2
P61006	P61006	RAB8A_HUMAN	RAB8A	Ras-related protein Rab-8A	32329.6	19872.2	28606.6	32532
P61019;Q8WUD1	P61019;Q8WUD1	RAB2A_HUMAN;RAB2B_HUMAN	RAB2A;RAB2B	Ras-related protein Rab-2A	31542.3	27425.9	29993.7	25313.1
P61020	P61020	RAB5B_HUMAN	RAB5B	Ras-related protein Rab-5B	133177	121557	69303.7	154354
P61026	P61026	RAB10_HUMAN	RAB10	Ras-related protein Rab-10	56857.6	49160.4	34356.6	50064.1
P61077;P62837	P61077;P62837	UB2D2_HUMAN;UB2D3_HUMAN	UBE2D2;UBE2D3	Ubiquitin-conjugating enzyme E2 D3	108132	110235	86870	115688
P61088;Q5JXB2	P61088;Q5JXB2	UBE2N_HUMAN;UE2NL_HUMAN	UBE2N;UBE2NL	Ubiquitin-conjugating enzyme E2 N	45373.6	36548.1	34159.6	37314.3
P61106	P61106	RAB14_HUMAN	RAB14	Ras-related protein Rab-14	48703.5	39815.8	47199.6	50347.9
P61204;P84077	P61204;P84077	ARF1_HUMAN;ARF3_HUMAN	ARF1;ARF3	ADP-ribosylation factor 3	164322	59358.3	263910	106193
P61225	P10114;P61225;Q9Y3L5	RAP2B_HUMAN	RAP2B	Ras-related protein Rap-2b	558402	335085	441025	426533
P61421	P61421	VA0D1_HUMAN	ATP6V0D1	V-type proton ATPase subunit d 1	221668	155720	131629	210191
P61604	P61604	CH10_HUMAN	HSPE1	10 kDa heat shock protein, mitochondrial	44699.7	35634.8	64134.6	39305.8
P61626	P61626	LYSC_HUMAN	LYZ	Lysozyme C	1430000	1160000	2680000	4470000
P61764	P61764	STXB1_HUMAN	STXBP1	Syntaxin-binding protein 1	87799.6	76211.2	51585.3	84616.5
P61769	P61769	B2MG_HUMAN	B2M	Beta-2-microglobulin	849647	624890	2520000	918888
P61916	P61916	NPC2_HUMAN	NPC2	NPC intracellular cholesterol transporter 2	404120	365314	1120000	532332
P61981	P61981	1433G_HUMAN	YWHAG	14-3-3 protein gamma	211987	162996	156527	210763
P62070	P62070	RRAS2_HUMAN	RRAS2	Ras-related protein R-Ras2	649869	502057	385097	675662
P62249	P62249	RS16_HUMAN	RPS16	Small ribosomal subunit protein uS9	23442.9	15947.3	16057.9	16234
P62258	P62258	1433E_HUMAN	YWHAE	14-3-3 protein epsilon	64449.1	40684.9	117604	47612.3
P62269	P62269	RS18_HUMAN	RPS18	Small ribosomal subunit protein uS13	114136	102528	86222.2	126078
P62277	P62277	RS13_HUMAN	RPS13	Small ribosomal subunit protein uS15	23376.5		17208.2	18771.8
P62316	P62316	SMD2_HUMAN	SNRPD2	Small nuclear ribonucleoprotein Sm D2	81474.6	39330	55255.2	81764.3
P62318	P62318	SMD3_HUMAN	SNRPD3	Small nuclear ribonucleoprotein Sm D3	97270.1	94557.4	52426.4	89336.3
P62330	P62330	ARF6_HUMAN	ARF6	ADP-ribosylation factor 6	92411.5	42889.9	72548.7	76514.5
P62424	P62424	RL7A_HUMAN	RPL7A	Large ribosomal subunit protein eL8	25233	26719.8	13174.9	27882.6
P62701;Q8TD47	P62701;Q8TD47	RS4X_HUMAN;RS4Y2_HUMAN	RPS4X;RPS4Y2	Small ribosomal subunit protein eS4, X isoform	431097
P62736;P63267;P68032;P68133	P62736;P63267;P68032;P68133	ACTA_HUMAN;ACTC_HUMAN;ACTH_HUMAN;ACTS_HUMAN	ACTA1;ACTA2;ACTC1;ACTG2	Actin, aortic smooth muscle	117749	114695	75016	147384
P62805	P62805	H4_HUMAN	H4C1	Histone H4	3130000	2140000	1680000	2780000
P62820;Q9H0U4	P62820;Q9H0U4	RAB1A_HUMAN;RAB1B_HUMAN	RAB1A;RAB1B	Ras-related protein Rab-1A	51818.2	46948.6	50398.3	38284.9
P62834	P61224;P62834	RAP1A_HUMAN	RAP1A	Ras-related protein Rap-1A	1040000	779867	634556	1060000
P62873;P62879	P16520;P62873;P62879	GBB1_HUMAN;GBB2_HUMAN	GNB1;GNB2	Guanine nucleotide-binding protein G(I)/G(S)/G(T) subunit beta-1	1850000	1250000	1140000	1870000
P62917	P62917	RL8_HUMAN	RPL8	Large ribosomal subunit protein uL2	46795.5	45886.8	30204	56117.5
P62937	P62937	PPIA_HUMAN	PPIA	Peptidyl-prolyl cis-trans isomerase A	345220	237619	421449	340029
P62942	P62942	FKB1A_HUMAN	FKBP1A	Peptidyl-prolyl cis-trans isomerase FKBP1A	125948	106579	115843	145849
P63010	P63010	AP2B1_HUMAN	AP2B1	AP-2 complex subunit beta	215159	185960	217563	275804
P63092;Q5JWF2	P63092;Q5JWF2	GNAS1_HUMAN;GNAS2_HUMAN	GNAS	Guanine nucleotide-binding protein G(s) subunit alpha isoforms short	423040	313269	255043	403992
P63104	P63104	1433Z_HUMAN	YWHAZ	14-3-3 protein zeta/delta	498847	394224	330785	420273
P63244	P63244	RACK1_HUMAN	RACK1	Small ribosomal subunit protein RACK1	35197.3	80273.1	18737	10814.1
P67812	P67812	SC11A_HUMAN	SEC11A	Signal peptidase complex catalytic subunit SEC11A	18967.5	29210.7	16628.3	8785.67
P68104;Q5VTE0	P68104;Q5VTE0	EF1A1_HUMAN;EF1A3_HUMAN	EEF1A1;EEF1A1P5	Elongation factor 1-alpha 1	268351	223890	145592	253135
P68363;Q71U36;Q9BQE3	P68363;Q71U36;Q9BQE3	TBA1A_HUMAN;TBA1B_HUMAN;TBA1C_HUMAN	TUBA1A;TUBA1B;TUBA1C	Tubulin alpha-1B chain	557396	258617	266358	483194
P68366	P0DPH7;P0DPH8;P68363;P68366;Q6PEY2;Q71U36;Q9BQE3	TBA4A_HUMAN	TUBA4A	Tubulin alpha-4A chain	342884	262508	196772	253748
P68371	P04350;P07437;P68371	TBB4B_HUMAN	TUBB4B	Tubulin beta-4B chain	737023	459887	403470	631494
P68871	P02042;P68871	HBB_HUMAN	HBB	Hemoglobin subunit beta	3440000	1980000	5720000	2990000
P69905	P69905	HBA_HUMAN	HBA1	Hemoglobin subunit alpha	783773	462911	973562	715348
P78310	P78310	CXAR_HUMAN	CXADR	Coxsackievirus and adenovirus receptor	12935.5		43857.6	12077.6
P78324	P78324;Q5TFQ8	SHPS1_HUMAN	SIRPA	Tyrosine-protein phosphatase non-receptor type substrate 1	378881	241964	1160000	418184
P78363	P78363	ABCA4_HUMAN	ABCA4	Retinal-specific phospholipid-transporting ATPase ABCA4	313345	249992	228545	309916
P78368;Q9Y6M4	P78368;Q9Y6M4	KC1G2_HUMAN;KC1G3_HUMAN	CSNK1G2;CSNK1G3	Casein kinase I isoform gamma-2	23911.1	23826.6	17116.2	15411.6
P78417	P78417	GSTO1_HUMAN	GSTO1	Glutathione S-transferase omega-1	129451	119962	138223	139099
P78509	P78509	RELN_HUMAN	RELN	Reelin	842089	705442	1460000	1020000
P78539	P78539	SRPX_HUMAN	SRPX	Sushi repeat-containing protein SRPX	195872	150129	130454	235039
P80108	P80108	PHLD_HUMAN	GPLD1	Phosphatidylinositol-glycan-specific phospholipase D	79776.1	67410.3	140638	101266
P80303	P80303	NUCB2_HUMAN	NUCB2	Nucleobindin-2	16392.8		48468.7
P80723	P80723	BASP1_HUMAN	BASP1	Brain acid soluble protein 1	111954	70695.6	116759	104216
P81605	P81605	DCD_HUMAN	DCD	Dermcidin	159953	99611.9	345554	484493
P83731	P83731	RL24_HUMAN	RPL24	Large ribosomal subunit protein eL24	136538	117595	194275	174826
P84103	P84103	SRSF3_HUMAN	SRSF3	Serine/arginine-rich splicing factor 3	162347	130046	111489	166522
P98095	P98095	FBLN2_HUMAN	FBLN2	Fibulin-2	506552	415258	347523	571467
P98153	P98153	IDD_HUMAN	DGCR2	Integral membrane protein DGCR2/IDD		7375.18	29989.9
P98160	P98160	PGBM_HUMAN	HSPG2	Basement membrane-specific heparan sulfate proteoglycan core protein	142730	115894	200294	156821
P99999	P99999	CYC_HUMAN	CYCS	Cytochrome c	57178.6	48213.9	188954	61329.7
Q00577	Q00577	PURA_HUMAN	PURA	Transcriptional activator protein Pur-alpha		14406.2		10364.4
Q01130	Q01130;Q9BRL6	SRSF2_HUMAN	SRSF2	Serine/arginine-rich splicing factor 2	127796	103759	80792	146418
Q01459	Q01459	DIAC_HUMAN	CTBS	Di-N-acetylchitobiase	42605.3	29615.7	128883	43250.3
Q01469	Q01469	FABP5_HUMAN	FABP5	Fatty acid-binding protein 5	242656	422361	137573	186441
Q01650	Q01650	LAT1_HUMAN	SLC7A5	Large neutral amino acids transporter small subunit 1	94813.1	75882.4	64040	103943
Q01973	Q01973	ROR1_HUMAN	ROR1	Inactive tyrosine-protein kinase transmembrane receptor ROR1	53147.8	40705.6	42327	49382.9
Q01974	Q01974	ROR2_HUMAN	ROR2	Tyrosine-protein kinase transmembrane receptor ROR2	585698	418898	370660	538524
Q01995	Q01995	TAGL_HUMAN	TAGLN	Transgelin	46333.3	33416.1	83130.6	64836.3
Q02246	Q02246	CNTN2_HUMAN	CNTN2	Contactin-2	292714	206994	963338	364051
Q02413	Q02413	DSG1_HUMAN	DSG1	Desmoglein-1	486933	896846	434149	488198
Q02487	Q02487	DSC2_HUMAN	DSC2	Desmocollin-2	40645	92590	67809.3	30950.7
Q02809	Q02809	PLOD1_HUMAN	PLOD1	Procollagen-lysine,2-oxoglutarate 5-dioxygenase 1	22825.7		46263	32493.4
Q02818	Q02818	NUCB1_HUMAN	NUCB1	Nucleobindin-1	155115	149100	522499	222384
Q03167	Q03167	TGBR3_HUMAN	TGFBR3	Transforming growth factor beta receptor type 3	153612	152323	147554	223416
Q04695	P08727;Q04695	K1C17_HUMAN	KRT17	Keratin, type I cytoskeletal 17	931958	6140000	583660	453343
Q04721	Q04721	NOTC2_HUMAN	NOTCH2	Neurogenic locus notch homolog protein 2	59266.8	38121.8	59448	74713.8
Q04941	Q04941	PLP2_HUMAN	PLP2	Proteolipid protein 2	63175.1	53065	38788.4	58076.2
Q05707	Q05707	COEA1_HUMAN	COL14A1	Collagen alpha-1(XIV) chain	133313	100817	179769	202383
Q05996	Q05996	ZP2_HUMAN	ZP2	Zona pellucida sperm-binding protein 2	51038.1	51415.2	85466	70481.1
Q06033	Q06033	ITIH3_HUMAN	ITIH3	Inter-alpha-trypsin inhibitor heavy chain H3	98300.6	70553.3	141582	110596
Q06418	Q06418	TYRO3_HUMAN	TYRO3	Tyrosine-protein kinase receptor TYRO3	25640.5	12943.4	64742.5	24176.9
Q06481	Q06481	APLP2_HUMAN	APLP2	Amyloid beta precursor like protein 2	13264.9		45902.3	31293.7
Q06828	Q06828	FMOD_HUMAN	FMOD	Fibromodulin	587159	445245	792993	780175
Q06830	P32119;Q06830	PRDX1_HUMAN	PRDX1	Peroxiredoxin-1	760303	901064	567576	574118
Q07020	Q07020	RL18_HUMAN	RPL18	Large ribosomal subunit protein eL18	161079	111961	122017	176162
Q07954	Q07954	LRP1_HUMAN	LRP1	Prolow-density lipoprotein receptor-related protein 1	110938	95099.9	212322	116819
Q07955	Q07955	SRSF1_HUMAN	SRSF1	Serine/arginine-rich splicing factor 1	48979.5	37561.8	45703.1	61016.4
Q08174	Q08174	PCDH1_HUMAN	PCDH1	Protocadherin-1	52789.4	43167.1	186818	91856.6
Q08188	Q08188	TGM3_HUMAN	TGM3	Protein-glutamine gamma-glutamyltransferase E	693797	949023	400151	502026
Q08357	Q08357	S20A2_HUMAN	SLC20A2	Sodium-dependent phosphate transporter 2	657713	466864	457363	683073
Q08380	Q08380	LG3BP_HUMAN	LGALS3BP	Galectin-3-binding protein	723913	601123	2230000	873237
Q08431	Q08431	MFGM_HUMAN	MFGE8	Lactadherin	21600000	14400000	18400000	20100000
Q08554	Q08554	DSC1_HUMAN	DSC1	Desmocollin-1	149612	279675	153697	128771
Q08629	Q08629	TICN1_HUMAN	SPOCK1	Testican-1	103870	76637.1	319422	89663
Q08722	Q08722	CD47_HUMAN	CD47	Leukocyte surface antigen CD47	91525	51851.8	66117.9	87194.5
Q09328	Q09328	MGT5A_HUMAN	MGAT5	Alpha-1,6-mannosylglycoprotein 6-beta-N-acetylglucosaminyltransferase A	112831	98928	130050	133344
Q09666	Q09666	AHNK_HUMAN	AHNAK	Neuroblast differentiation-associated protein AHNAK	185484	174974	119272	188365
Q10469	Q10469	MGAT2_HUMAN	MGAT2	Alpha-1,6-mannosyl-glycoprotein 2-beta-N-acetylglucosaminyltransferase	406188	493858	347195	532197
Q10471	Q10471	GALT2_HUMAN	GALNT2	Polypeptide N-acetylgalactosaminyltransferase 2	73988.5	69865.1	159371	105386
Q10472	Q10472	GALT1_HUMAN	GALNT1	Polypeptide N-acetylgalactosaminyltransferase 1	52732.1	45896.8	110900	66917.8
Q10588	Q10588	BST1_HUMAN	BST1	ADP-ribosyl cyclase/cyclic ADP-ribose hydrolase 2	130887	99555.4	98241.8	139169
Q12805	Q12805	FBLN3_HUMAN	EFEMP1	EGF-containing fibulin-like extracellular matrix protein 1	2290000	1610000	1690000	3360000
Q12841	Q12841	FSTL1_HUMAN	FSTL1	Follistatin-related protein 1	97272.6	56924.4	277547	119500
Q12860	Q12860	CNTN1_HUMAN	CNTN1	Contactin-1	574438	406837	1730000	694715
Q12907	Q12907	LMAN2_HUMAN	LMAN2	Vesicular integral-membrane protein VIP36	694086	624940	1550000	742446
Q12913	Q12913	PTPRJ_HUMAN	PTPRJ	Receptor-type tyrosine-protein phosphatase eta	151376	120702	122462	168144
Q12931	Q12931	TRAP1_HUMAN	TRAP1	Heat shock protein 75 kDa, mitochondrial		211605		264133
Q13099	Q13099	IFT88_HUMAN	IFT88	Intraflagellar transport protein 88 homolog	73561.1	49444.4	37914.6	77174
Q13214	Q13214	SEM3B_HUMAN	SEMA3B	Semaphorin-3B	18395.4	21896.7	48685.6	49817.8
Q13217	Q13217	DNJC3_HUMAN	DNAJC3	DnaJ homolog subfamily C member 3	179906	141354	218010	231978
Q13228	Q13228	SBP1_HUMAN	SELENBP1	Methanethiol oxidase	294475	231905	549381	296986
Q13247	Q13247	SRSF6_HUMAN	SRSF6	Serine/arginine-rich splicing factor 6	531803	389040	310902	587527
Q13308	Q13308	PTK7_HUMAN	PTK7	Inactive tyrosine-protein kinase 7	385352	269744	282581	376601
Q13332	Q13332	PTPRS_HUMAN	PTPRS	Receptor-type tyrosine-protein phosphatase S	121848	63341	320502	136366
Q13404;Q15819	Q13404;Q15819	UB2V1_HUMAN;UB2V2_HUMAN	UBE2V1;UBE2V2	Ubiquitin-conjugating enzyme E2 variant 1	152874	147860	210127	159609
Q13410	Q13410	BT1A1_HUMAN	BTN1A1	Butyrophilin subfamily 1 member A1	15408.5	193035
Q13433	Q13433	S39A6_HUMAN	SLC39A6	Zinc transporter ZIP6	35515.3	25825.3	54875.3	36740.8
Q13444	Q13444	ADA15_HUMAN	ADAM15	Disintegrin and metalloproteinase domain-containing protein 15	42097.9	32659.7	70488.3	60676.7
Q13449	Q13449	LSAMP_HUMAN	LSAMP	Limbic system-associated membrane protein	579577	506821	1540000	723603
Q13491	Q13491	GPM6B_HUMAN	GPM6B	Neuronal membrane glycoprotein M6-b	163389	53607.5	151930	133278
Q13508	Q13508	NAR3_HUMAN	ART3	Ecto-ADP-ribosyltransferase 3	95995.1	56427	187200	88588.3
Q13510	Q13510	ASAH1_HUMAN	ASAH1	Acid ceramidase	357244	348746	339578	344187
Q13740	Q13740	CD166_HUMAN	ALCAM	CD166 antigen	163306	120082	635286	169211
Q13822	Q13822	ENPP2_HUMAN	ENPP2	Ectonucleotide pyrophosphatase/phosphodiesterase family member 2	1690000	1250000	5620000	1780000
Q13835	Q13835	PKP1_HUMAN	PKP1	Plakophilin-1	369468	1070000	200838	251341
Q13867	Q13867	BLMH_HUMAN	BLMH	Bleomycin hydrolase	420051	545708	316711	503558
Q14019	Q14019	COTL1_HUMAN	COTL1	Coactosin-like protein	13421.9	10404	24449.3	8777.86
Q14112	Q14112	NID2_HUMAN	NID2	Nidogen-2	109263	72652.8	177003	111503
Q14118	Q14118	DAG1_HUMAN	DAG1	Dystroglycan 1	1350000	839620	2990000	1600000
Q14126	Q14126	DSG2_HUMAN	DSG2	Desmoglein-2		26882.2	26904.2	13516.5
Q14156	Q14156	EFR3A_HUMAN	EFR3A	Protein EFR3 homolog A	15057		7177.92	19532.1
Q14213	Q14213	IL27B_HUMAN	EBI3	Interleukin-27 subunit beta	65522.1	36984.3	41332.3	90001.2
Q14254	Q14254	FLOT2_HUMAN	FLOT2	Flotillin-2	871991	588296	594597	869698
Q14332	Q14332	FZD2_HUMAN	FZD2	Frizzled-2	127290	87998.9	95116.9	109695
Q14344	Q14344	GNA13_HUMAN	GNA13	Guanine nucleotide-binding protein subunit alpha-13	184347	129630	123603	137353
Q14393	Q14393	GAS6_HUMAN	GAS6	Growth arrest-specific protein 6	80052.4	67559.3	138095	92444.2
Q14515	Q14515	SPRL1_HUMAN	SPARCL1	SPARC-like protein 1	508522	322180	2580000	708683
Q14517	Q14517	FAT1_HUMAN	FAT1	Protocadherin Fat 1	46659.1	33910.8	36373	52675.1
Q14520	Q14520	HABP2_HUMAN	HABP2	Hyaluronan-binding protein 2			34559
Q14574	Q14574	DSC3_HUMAN	DSC3	Desmocollin-3	256175	385494	285745	593349
Q14624	Q14624	ITIH4_HUMAN	ITIH4	Inter-alpha-trypsin inhibitor heavy chain H4	957575	606993	1700000	1050000
Q14697	Q14697	GANAB_HUMAN	GANAB	Neutral alpha-glucosidase AB	109072	108935	132571	129150
Q14766	Q14766	LTBP1_HUMAN	LTBP1	Latent-transforming growth factor beta-binding protein 1	58304.9	46179.9	50183.6	82048.7
Q14767	Q14767	LTBP2_HUMAN	LTBP2	Latent-transforming growth factor beta-binding protein 2	80428.6	42166.2	80841.4	213823
Q14894	Q14894	CRYM_HUMAN	CRYM	Ketimine reductase mu-crystallin	169987	148540	218774	253909
Q14896	Q14896	MYPC3_HUMAN	MYBPC3	Myosin-binding protein C, cardiac-type	26852.5	26656.1	23699.1	28588
Q14956	Q14956	GPNMB_HUMAN	GPNMB	Transmembrane glycoprotein NMB	467908	467461	303347	402942
Q14982	Q14982	OPCM_HUMAN	OPCML	Opioid-binding protein/cell adhesion molecule	529858	411773	1200000	634629
Q14C87	Q14C87	T132D_HUMAN	TMEM132D	Transmembrane protein 132D	68708	67210.4	78245.8	79823.9
Q15063	Q15063	POSTN_HUMAN	POSTN	Periostin	42881.8	49768.2	29340	51773.9
Q15084	Q15084	PDIA6_HUMAN	PDIA6	Protein disulfide-isomerase A6	48592.7	46391	51692.2	68207.6
Q15113	Q15113	PCOC1_HUMAN	PCOLCE	Procollagen C-endopeptidase enhancer 1	185264	120521	339358	389487
Q15149	Q15149	PLEC_HUMAN	PLEC	Plectin	24930.3	33301.9		18544.7
Q15223	Q15223	NECT1_HUMAN	NECTIN1	Nectin-1	19954.1	18416	117327	20618.6
Q15256	Q15256	PTPRR_HUMAN	PTPRR	Receptor-type tyrosine-protein phosphatase R	71163.3	44842.5	99539	82415.2
Q15365	Q15365	PCBP1_HUMAN	PCBP1	Poly(rC)-binding protein 1	57067.7	51287.3	25870.1	50718.7
Q15485	Q15485	FCN2_HUMAN	FCN2	Ficolin-2	172728	153638	245159	152321
Q15517	Q15517	CDSN_HUMAN	CDSN	Corneodesmosin	1260000	1620000	1140000	1300000
Q15582	Q15582	BGH3_HUMAN	TGFBI	Transforming growth factor-beta-induced protein ig-h3	341742	281818	732799	447705
Q15773	Q15773	MLF2_HUMAN	MLF2	Myeloid leukemia factor 2	234611	230380	186495	263624
Q15818	Q15818	NPTX1_HUMAN	NPTX1	Neuronal pentraxin-1	794726	602189	2250000	978694
Q15828	Q15828	CYTM_HUMAN	CST6	Cystatin-M	149835	146827	187521	186634
Q15846	Q15846	CLUL1_HUMAN	CLUL1	Clusterin-like protein 1	48367.7	39174.4	51365.2	53773.8
Q15904	Q15904	VAS1_HUMAN	ATP6AP1	V-type proton ATPase subunit S1	537011	285395	824891	486817
Q15907	P62491;Q15907	RB11B_HUMAN	RAB11B	Ras-related protein Rab-11B	311678	213401	192967	285141
Q16143	Q16143	SYUB_HUMAN	SNCB	Beta-synuclein	12886		30721.1
Q16270	Q16270	IBP7_HUMAN	IGFBP7	Insulin-like growth factor-binding protein 7	250936	81764.2	937596	406163
Q16288	Q16288	NTRK3_HUMAN	NTRK3	NT-3 growth factor receptor	40678.1	37608.7	69528.6	52616
Q16555	Q16555	DPYL2_HUMAN	DPYSL2	Dihydropyrimidinase-related protein 2	61589.5	57733.8	43697.5	61558.8
Q16563	Q16563	SYPL1_HUMAN	SYPL1	Synaptophysin-like protein 1	207705	228138	118595	179481
Q16610	Q16610	ECM1_HUMAN	ECM1	Extracellular matrix protein 1	589412	539500	1300000	659354
Q16629	Q16629	SRSF7_HUMAN	SRSF7	Serine/arginine-rich splicing factor 7	439640	364422	332463	462375
Q16658	Q16658	FSCN1_HUMAN	FSCN1	Fascin	75623.1	96756.8	73432.9	84089.5
Q16674	Q16674	MIA_HUMAN	MIA	Melanoma-derived growth regulatory protein	129886	106187	250174	381917
Q16706	Q16706	MA2A1_HUMAN	MAN2A1	Alpha-mannosidase 2	19326.5	9512.58	56067.9	25960.5
Q16720	Q16720	AT2B3_HUMAN	ATP2B3	Plasma membrane calcium-transporting ATPase 3	649480	492748	458836	734550
Q16769	Q16769	QPCT_HUMAN	QPCT	Glutaminyl-peptide cyclotransferase			65121.8
Q16849	Q16849	PTPRN_HUMAN	PTPRN	Receptor-type tyrosine-protein phosphatase-like N	104428	38508.4	148930	131479
Q24JP5	Q24JP5	T132A_HUMAN	TMEM132A	Transmembrane protein 132A	320138	246505	415329	418936
Q2TAL6	Q2TAL6	VWC2_HUMAN	VWC2	Brorin	14397.8	10177.7	33225.4	66973.3
Q30154	P79483;Q30154	DRB5_HUMAN	HLA-DRB5	HLA class II histocompatibility antigen, DR beta 5 chain	252013	184212	218266	163401
Q3SXY8	Q3SXY8	AR13B_HUMAN	ARL13B	ADP-ribosylation factor-like protein 13B	150853	104416	95190.6	119876
Q3ZCW2	Q3ZCW2	LEGL_HUMAN	LGALSL	Galectin-related protein	63515.1	78565.8	51269.8	62951.7
Q4U2R8	Q4U2R8	S22A6_HUMAN	SLC22A6	Solute carrier family 22 member 6	59650.6	31730.3	27689	52914.2
Q4VNC1	Q4VNC1	AT134_HUMAN	ATP13A4	Probable cation-transporting ATPase 13A4	56588.4	42555.3	38210.3	43077.1
Q504Y0	Q504Y0	S39AC_HUMAN	SLC39A12	Zinc transporter ZIP12	2170000	1350000	1250000	2160000
Q53EL9	Q53EL9	SEZ6_HUMAN	SEZ6	Seizure protein 6 homolog	28535.3	21740.9	127935	35082.7
Q53RD9	Q53RD9	FBLN7_HUMAN	FBLN7	Fibulin-7	92916.6	93152.6	108175	134228
Q53RT3	Q53RT3	APRV1_HUMAN	ASPRV1	Retroviral-like aspartic protease 1	50151.4	82642.5	39401.7	25016.4
Q53TN4	Q53TN4	CYBR1_HUMAN	CYBRD1	Plasma membrane ascorbate-dependent reductase CYBRD1	216545	156214	195405	245408
Q5D862	Q5D862	FILA2_HUMAN	FLG2	Filaggrin-2	1090000	1620000	694950	1130000
Q5IJ48	Q5IJ48	CRUM2_HUMAN	CRB2	Protein crumbs homolog 2	145841	102581	156965	142285
Q5KU26	Q5KU26	COL12_HUMAN	COLEC12	Collectin-12	105979	87554.7	70503.2	105038
Q5SQN1	Q5SQN1	SNP47_HUMAN	SNAP47	Synaptosomal-associated protein 47	1520000	1190000	852332	1700000
Q5T749	Q5T749	KPRP_HUMAN	KPRP	Keratinocyte proline-rich protein	1240000	1960000	593774	1210000
Q5VU43;Q96SN8	Q5VU43;Q96SN8	CK5P2_HUMAN;MYOME_HUMAN	CDK5RAP2;PDE4DIP	Myomegalin	279148	220376	847890	302042
Q5VU97	Q5VU97	CAHD1_HUMAN	CACHD1	VWFA and cache domain-containing protein 1	64862.4	54178.9	107240	92330.7
Q5VUB5	Q5VUB5	F1711_HUMAN	FAM171A1	Protein FAM171A1	18592.7	15508.9	35762.7	25711.2
Q5VW32	Q5VW32	BROX_HUMAN	BROX	BRO1 domain-containing protein BROX	625426	500421	353087	660108
Q5W0Z9	Q5W0Z9	ZDH20_HUMAN	ZDHHC20	Palmitoyltransferase ZDHHC20	48590.3	23914.5		64548.3
Q5XPI4	Q5XPI4	RN123_HUMAN	RNF123	E3 ubiquitin-protein ligase RNF123	146038	116198	286409	180708
Q641Q3	Q641Q3	METRL_HUMAN	METRNL	Meteorin-like protein	12577.3	18403.5	31934.4	33807.2
Q658P3	Q658P3	STEA3_HUMAN	STEAP3	Metalloreductase STEAP3	180112	117643	135551	162517
Q6E0U4	Q6E0U4	DMKN_HUMAN	DMKN	Dermokine	38956.9	44269.2	54929.7	46112.5
Q6EMK4	Q6EMK4	VASN_HUMAN	VASN	Vasorin	181409	151080	271953	210720
Q6KB66	Q6KB66	K2C80_HUMAN	KRT80	Keratin, type II cytoskeletal 80	735080	1110000	337779	430594
Q6MZW2	Q6MZW2	FSTL4_HUMAN	FSTL4	Follistatin-related protein 4	172054	152686	304806	207559
Q6N022	Q6N022	TEN4_HUMAN	TENM4	Teneurin-4	359314	276242	228206	384154
Q6NUS6	Q6NUS6	TECT3_HUMAN	TCTN3	Tectonic-3	127311	112760	87296.8	129365
Q6NW40	Q6NW40	RGMB_HUMAN	RGMB	Repulsive guidance molecule B	181377	63217.6	337382	163120
Q6P4A8	Q6P4A8	PLBL1_HUMAN	PLBD1	Phospholipase B-like 1	67778.5	120045	47243.8	25536.4
Q6P9A2	Q6P9A2	GLT18_HUMAN	GALNT18	Polypeptide N-acetylgalactosaminyltransferase 18			44534.3
Q6UVK1	Q6UVK1	CSPG4_HUMAN	CSPG4	Chondroitin sulfate proteoglycan 4	19526.8	15900.7	45955.5	31074.6
Q6UW01	Q6UW01	CBLN3_HUMAN	CBLN3	Cerebellin-3	76407.9	82890.8	146558	110250
Q6UWE0	Q6UWE0	LRSM1_HUMAN	LRSAM1	E3 ubiquitin-protein ligase LRSAM1	67730.3	54568.2	38627.3	62592.7
Q6UWH4	Q6UWH4	GAK1B_HUMAN	GASK1B	Golgi-associated kinase 1B	69283.4	55056.6	70205.6	90059.8
Q6UWP8	Q6UWP8	SBSN_HUMAN	SBSN	Suprabasin	123961	175410	90147.8	161663
Q6UWR7	Q6UWR7	ENPP6_HUMAN	ENPP6	Glycerophosphocholine cholinephosphodiesterase ENPP6	424912	305587	320615	422579
Q6UWY5	Q6UWY5	OLFL1_HUMAN	OLFML1	Olfactomedin-like protein 1	29425	21338.1	42477.5	39210.6
Q6UX15	Q6UX15	LAYN_HUMAN	LAYN	Layilin			593105
Q6UX71	Q6UX71	PXDC2_HUMAN	PLXDC2	Plexin domain-containing protein 2	155881	116558	361032	138253
Q6UX72	Q6UX72	B3GN9_HUMAN	B3GNT9	UDP-GlcNAc:betaGal beta-1,3-N-acetylglucosaminyltransferase 9	14687.5	13280.8	11607	21137.5
Q6UX73	Q6UX73;Q6NSJ2	CP089_HUMAN	C16orf89	UPF0764 protein C16orf89	1950000	1690000	1370000	2270000
Q6UXB8	Q6UXB8	PI16_HUMAN	PI16	Peptidase inhibitor 16	10678.4	11600.9	87638.9
Q6UXD5	Q6UXD5	SE6L2_HUMAN	SEZ6L2	Seizure 6-like protein 2	72036.6	48256.8	234470	77694.8
Q6UXK2	Q6UXK2	ISLR2_HUMAN	ISLR2	Immunoglobulin superfamily containing leucine-rich repeat protein 2	22615.6	16012.1	48606.5	30212.2
Q6YHK3	Q6YHK3	CD109_HUMAN	CD109	CD109 antigen	26178.3	19313	54945.4	36052.6
Q6ZMI3	Q6ZMI3	GLDN_HUMAN	GLDN	Gliomedin	44754.8	37519.1	202526	66931.2
Q6ZRP7	Q6ZRP7	QSOX2_HUMAN	QSOX2	Sulfhydryl oxidase 2	101483	68614.5	97354.9	97374.4
Q6ZSJ9	Q6ZSJ9	SHSA6_HUMAN	SHISA6	Protein shisa-6	152099	112804	388498	542825
Q6ZSM3	Q6ZSM3	MOT12_HUMAN	SLC16A12	Monocarboxylate transporter 12	162074	130412	100970	168805
Q6ZVL6	Q6ZVL6	K154L_HUMAN	KIAA1549L	UPF0606 protein KIAA1549L	90904.4	60486.9	180860	114017
Q6ZVM7	Q6ZVM7	TM1L2_HUMAN	TOM1L2	TOM1-like protein 2	37407.7	53835.1	20061.9	32712.6
Q6ZVX7	Q6ZVX7	FBX50_HUMAN	NCCRP1	F-box only protein 50	158656	141352	101435	147431
Q7L0X0	Q7L0X0	TRIL_HUMAN	TRIL	TLR4 interactor with leucine rich repeats	70812.6	89150.3	76378.9	98725
Q7L576	Q7L576;Q96F07	CYFP1_HUMAN	CYFIP1	Cytoplasmic FMR1-interacting protein 1	41300.4	31441	24275.6	41124.1
Q7L5L3	Q7L5L3	GDPD3_HUMAN	GDPD3	Lysophospholipase D GDPD3	56726.7	105044	34903.2	30420.2
Q7L9L4;Q9H8S9	Q7L9L4;Q9H8S9	MOB1A_HUMAN;MOB1B_HUMAN	MOB1A;MOB1B	MOB kinase activator 1B	53439.9	36200.1	32393.7	50116.3
Q7LFX5	Q7LFX5	CHSTF_HUMAN	CHST15	Carbohydrate sulfotransferase 15	255194	268705	267342	312757
Q7Z3B1	Q7Z3B1	NEGR1_HUMAN	NEGR1	Neuronal growth regulator 1	425737	324567	1130000	496844
Q7Z3E5	Q7Z3E5	ARMC9_HUMAN	ARMC9	LisH domain-containing protein ARMC9	63669.9	30779.9	46060.9	33194.7
Q7Z4L5	Q7Z4L5	TT21B_HUMAN	TTC21B	Tetratricopeptide repeat protein 21B	78947.6	49487.9	47849	69640.9
Q7Z4W1	Q7Z4W1	DCXR_HUMAN	DCXR	L-xylulose reductase	55761	60658.5	32694.3	54042.1
Q7Z5G4	Q7Z5G4;Q2TAP0	GOGA7_HUMAN	GOLGA7	Golgin subfamily A member 7	111110	95146	76265	117046
Q7Z5L7	Q7Z5L7	PODN_HUMAN	PODN	Podocan	67316.9	70826.8	61626.1	101757
Q7Z794	Q7Z794	K2C1B_HUMAN	KRT77	Keratin, type II cytoskeletal 1b	1250000	1960000	470856	736031
Q7Z7H5	Q7Z7H5	TMED4_HUMAN	TMED4	Transmembrane emp24 domain-containing protein 4	71772.5	66836	239651	116930
Q7Z7M0	Q7Z7M0	MEGF8_HUMAN	MEGF8	Multiple epidermal growth factor-like domains protein 8	182470	124664	522695	202853
Q86SF2	Q86SF2	GALT7_HUMAN	GALNT7	N-acetylgalactosaminyltransferase 7	14296.7	8126.87	72048.2	17436.3
Q86TY3	Q86TY3	ARMD4_HUMAN	ARMH4	Armadillo-like helical domain-containing protein 4			16975.8
Q86UD1	Q86UD1	OAF_HUMAN	OAF	Out at first protein homolog	408327	318953	555813	461366
Q86UN2	Q86UN2	R4RL1_HUMAN	RTN4RL1	Reticulon-4 receptor-like 1	16285.3		50151.8	14538.3
Q86UN3	Q86UN3	R4RL2_HUMAN	RTN4RL2	Reticulon-4 receptor-like 2	81647.3	59904.7	306503	76716.8
Q86UX2	Q86UX2	ITIH5_HUMAN	ITIH5	Inter-alpha-trypsin inhibitor heavy chain H5	296181	267883	312954	383753
Q86VE9	Q86VE9	SERC5_HUMAN	SERINC5	Serine incorporator 5	326826	213235	247784	350865
Q86VL8	Q86VL8	S47A2_HUMAN	SLC47A2	Multidrug and toxin extrusion protein 2	88771.9	64595.5	92239.6	99925.7
Q86VN1	Q86VN1	VPS36_HUMAN	VPS36	Vacuolar protein-sorting-associated protein 36	55783.6	44325.5	30553.9	47039.1
Q86VP6	Q86VP6	CAND1_HUMAN	CAND1	Cullin-associated NEDD8-dissociated protein 1	31799.8	27477.7	17666.5	39435.3
Q86VZ4	Q86VZ4	LRP11_HUMAN	LRP11	Low-density lipoprotein receptor-related protein 11	65100.3	42812.5	118978	77288.6
Q86WT1	Q8N4P2;Q86WT1	IT70A_HUMAN	IFT70A	Intraflagellar transport protein 70A	54154.8	40833.2	42238.9	59759.4
Q86X29	Q86X29	LSR_HUMAN	LSR	Lipolysis-stimulated lipoprotein receptor	198552	196059	165803	258643
Q86Y38	Q86Y38	XYLT1_HUMAN	XYLT1	Xylosyltransferase 1	160344	157495	396942	220088
Q86YL7	Q86YL7	PDPN_HUMAN	PDPN	Podoplanin	57080.5	44983.6	26014.7	61291
Q86YQ8	Q86YQ8	CPNE8_HUMAN	CPNE8	Copine-8	384724	294173	317504	368796
Q86YZ3	Q86YZ3	HORN_HUMAN	HRNR	Hornerin	993265	1140000	900674	1150000
Q8IUX7	Q8IUX7	AEBP1_HUMAN	AEBP1	Adipocyte enhancer-binding protein 1	216973	161676	303364	288948
Q8IV08	Q8IV08	PLD3_HUMAN	PLD3	5'-3' exonuclease PLD3	324443	267443	633805	372620
Q8IW52	Q8IW52	SLIK4_HUMAN	SLITRK4	SLIT and NTRK-like protein 4	127620	66783.5	142469	76435.1
Q8IW75	Q8IW75	SPA12_HUMAN	SERPINA12	Serpin A12	108324	156642	71865.5	132288
Q8IWA5	Q8IWA5	CTL2_HUMAN	SLC44A2	Choline transporter-like protein 2	372744	255583	240707	290664
Q8IWV2	Q8IWV2	CNTN4_HUMAN	CNTN4	Contactin-4	32060.9	27539.2	105505	29717.7
Q8IZP7	Q8IZP7	H6ST3_HUMAN	HS6ST3	Heparan-sulfate 6-O-sulfotransferase 3	27097.5	23758.7	83415.8	47612.4
Q8IZS8	Q8IZS8	CA2D3_HUMAN	CACNA2D3	Voltage-dependent calcium channel subunit alpha-2/delta-3			23199.3
Q8N114	Q8N114	SHSA5_HUMAN	SHISA5	Protein shisa-5	10300000	6880000	8930000	8120000
Q8N126	Q8N126	CADM3_HUMAN	CADM3	Cell adhesion molecule 3	178288	119987	269799	109030
Q8N1N4	Q8N1N4	K2C78_HUMAN	KRT78	Keratin, type II cytoskeletal 78	2020000	2980000	1140000	1500000
Q8N2Q7	Q8N0W4;Q8N2Q7;Q8NFZ3;Q8NFZ4	NLGN1_HUMAN	NLGN1	Neuroligin-1	74748.4	76079.7	142310	95760.9
Q8N2S1	Q8N2S1	LTBP4_HUMAN	LTBP4	Latent-transforming growth factor beta-binding protein 4	56929.3	40693.9	95152.4	64005
Q8N3T1	Q8N3T1	GLT15_HUMAN	GALNT15	Polypeptide N-acetylgalactosaminyltransferase 15	60607.8	72285.5	46527.4	72123.8
Q8N3T6	Q8N3T6	T132C_HUMAN	TMEM132C	Transmembrane protein 132C	80077.5	59806.7	90784.6	95889
Q8N474	Q8N474	SFRP1_HUMAN	SFRP1	Secreted frizzled-related protein 1	154742	108203	132089	150996
Q8N475	Q8N475	FSTL5_HUMAN	FSTL5	Follistatin-related protein 5	50343.3	42733.8	96149.1	73636.2
Q8N5I2	Q8N5I2	ARRD1_HUMAN	ARRDC1	Arrestin domain-containing protein 1	167600	122669	106991	176030
Q8N7P1	Q8N7P1	PLD5_HUMAN	PLD5	Inactive phospholipase D5	149795	105310	117945	150257
Q8N9N7	Q8N9N7	LRC57_HUMAN	LRRC57	Leucine-rich repeat-containing protein 57	19808.3	8070.56	12705.7	19069.1
Q8NBI6	Q8NBI6	XXLT1_HUMAN	XXYLT1	Xyloside xylosyltransferase 1	696433	701549	469850	917890
Q8NBJ4	Q8NBJ4	GOLM1_HUMAN	GOLM1	Golgi membrane protein 1	38389.7	26767.2	132580	59313.1
Q8NBS9	Q8NBS9	TXND5_HUMAN	TXNDC5	Thioredoxin domain-containing protein 5			14795.3
Q8NCH0	Q8NCH0	CHSTE_HUMAN	CHST14	Carbohydrate sulfotransferase 14	63182.6	63698.1	55328.4	96049.1
Q8NCL4	Q8NCL4	GALT6_HUMAN	GALNT6	Polypeptide N-acetylgalactosaminyltransferase 6	34171.9	21371.8	59285.7	34360
Q8NCM8	Q8NCM8	DYHC2_HUMAN	DYNC2H1	Cytoplasmic dynein 2 heavy chain 1	44473.1	32330	32361.8	31126.9
Q8NEP3	Q8NEP3	DAAF1_HUMAN	DNAAF1	Dynein axonemal assembly factor 1	88593	75540	250526	128382
Q8NEX9	Q8NEX9	DR9C7_HUMAN	SDR9C7	Short-chain dehydrogenase/reductase family 9C member 7	67112.1	90967.1	37760.8	50314.5
Q8NFY4	Q8NFY4	SEM6D_HUMAN	SEMA6D	Semaphorin-6D	10707.5	10862.8	44377.3	12640.7
Q8NFZ8	Q8NFZ8	CADM4_HUMAN	CADM4	Cell adhesion molecule 4	353156	208405	1300000	310387
Q8NG11	Q8NG11	TSN14_HUMAN	TSPAN14	Tetraspanin-14	380297	292044	234709	294820
Q8NHG7	Q8NHG7	SVIP_HUMAN	SVIP	Small VCP/p97-interacting protein	153515	124713	81738.1	167235
Q8NHP8	Q8NHP8	PLBL2_HUMAN	PLBD2	Putative phospholipase B-like 2	117744	123639	110288	116287
Q8NHQ9	Q8NHQ9	DDX55_HUMAN	DDX55	ATP-dependent RNA helicase DDX55	195111	115521	586632	191383
Q8TAG5	Q8TAG5	VTM2A_HUMAN	VSTM2A	V-set and transmembrane domain-containing protein 2A	149772	107319	501837	194599
Q8TCC7	Q8TCC7	S22A8_HUMAN	SLC22A8	Organic anion transporter 3	767090	687397	561348	887062
Q8TCZ2	Q8TCZ2	C99L2_HUMAN	CD99L2	CD99 antigen-like protein 2			49503.1
Q8TD20	Q8TD20	GTR12_HUMAN	SLC2A12	Solute carrier family 2, facilitated glucose transporter member 12	210224	136915	109453	218199
Q8TDR0	Q8TDR0	MIPT3_HUMAN	TRAF3IP1	TRAF3-interacting protein 1	47629	23967.2	27344.1	48309.7
Q8TER0	Q8TER0	SNED1_HUMAN	SNED1	Sushi, nidogen and EGF-like domain-containing protein 1	41526.2	34197.2	44474.7	46112.4
Q8TEU8	Q8TEU8	WFKN2_HUMAN	WFIKKN2	WAP, Kazal, immunoglobulin, Kunitz and NTR domain-containing protein 2	267962	205968	603355	368949
Q8TF09;Q9NP97	Q8TF09;Q9NP97	DLRB1_HUMAN;DLRB2_HUMAN	DYNLRB1;DYNLRB2	Dynein light chain roadblock-type 2	66865.3	46088.5	43996.4	61996.5
Q8TF66	Q8TF66	LRC15_HUMAN	LRRC15	Leucine-rich repeat-containing protein 15	77979.1	21859.2
Q8TF71	Q8TF71	MOT10_HUMAN	SLC16A10	Monocarboxylate transporter 10	17343.4	12207.2	12530.7	17220.7
Q8WTV0	Q8WTV0	SCRB1_HUMAN	SCARB1	Scavenger receptor class B member 1	221353	184504	170977	239601
Q8WUA8	Q8WUA8	TSK_HUMAN	TSKU	Tsukushi	12413.9		14160	19414.9
Q8WUJ3	Q8WUJ3	CEMIP_HUMAN	CEMIP	Cell migration-inducing and hyaluronan-binding protein	39812.8	38085.2	64807.9	48398.1
Q8WUM4	Q8WUM4	PDC6I_HUMAN	PDCD6IP	Programmed cell death 6-interacting protein	4730000	3840000	3250000	4800000
Q8WVQ1	Q8WVQ1	CANT1_HUMAN	CANT1	Soluble calcium-activated nucleotidase 1	84079.4	62232.2	199606	82862.7
Q8WVV4	Q8WVV4	POF1B_HUMAN	POF1B	Protein POF1B	387528	796147	205022	244063
Q8WWA0;Q8WWU7	Q8WWA0;Q8WWU7	ITLN1_HUMAN;ITLN2_HUMAN	ITLN1;ITLN2	Intelectin-1	162167	75427.4	40331.2	110946
Q8WWI5	Q8WWI5	CTL1_HUMAN	SLC44A1	Choline transporter-like protein 1	218220	118226	144107	193503
Q8WWT9	Q8WWT9	S13A3_HUMAN	SLC13A3	Na(+)/dicarboxylate cotransporter 3	31555.4	22297.2	33094.1	34389.5
Q8WXD2	Q8WXD2	SCG3_HUMAN	SCG3	Secretogranin-3	935117	706426	2620000	1250000
Q8WXW3	Q8WXW3	PIBF1_HUMAN	PIBF1	Progesterone-induced-blocking factor 1	2990000	1730000	9650000	3360000
Q8WY21	Q8WY21	SORC1_HUMAN	SORCS1	VPS10 domain-containing receptor SorCS1	15058.3	21524.3	46882	17397.5
Q8WYA0	Q8WYA0	IFT81_HUMAN	IFT81	Intraflagellar transport protein 81 homolog	137858	105316	95667.5	116092
Q8WZA1	Q8WZA1	PMGT1_HUMAN	POMGNT1	Protein O-linked-mannose beta-1,2-N-acetylglucosaminyltransferase 1	520951	501348	646331	639973
Q92485	Q92485	ASM3B_HUMAN	SMPDL3B	Acid sphingomyelinase-like phosphodiesterase 3b	37606.9	14408.7	50829.5	17900.5
Q92520	Q92520	FAM3C_HUMAN	FAM3C	Protein FAM3C	432748	333319	1230000	640787
Q92542	Q92542	NICA_HUMAN	NCSTN	Nicastrin	252002	207679	180220	245263
Q92563	Q92563	TICN2_HUMAN	SPOCK2	Testican-2	37748.6	22235	61666.9	38771.9
Q92567	Q92567	F168A_HUMAN	FAM168A	Protein FAM168A	59492.4	50468.5	38900.7	54177.5
Q92633	Q92633	LPAR1_HUMAN	LPAR1	Lysophosphatidic acid receptor 1	50082.3	41633	25510.4	49119.5
Q92673	Q92673	SORL_HUMAN	SORL1	Sortilin-related receptor	13845.6	9504.56	38633.2	9735.48
Q92743	Q92743	HTRA1_HUMAN	HTRA1	Serine protease HTRA1	119402	75701.7	148989	150833
Q92752	Q92752	TENR_HUMAN	TNR	Tenascin-R			13337.1
Q92765	Q92765	SFRP3_HUMAN	FRZB	Secreted frizzled-related protein 3	983955	489924	972077	1940000
Q92820	Q92820	GGH_HUMAN	GGH	Gamma-glutamyl hydrolase	183087	200924	222847	149524
Q92823	Q92823	NRCAM_HUMAN	NRCAM	Neuronal cell adhesion molecule	966243	678058	2650000	1070000
Q92834	Q92834	RPGR_HUMAN	RPGR	X-linked retinitis pigmentosa GTPase regulator	33795.2	28105.9	22792.3	35477.1
Q92859	Q92859	NEO1_HUMAN	NEO1	Neogenin	184381	132326	421462	200021
Q92876	Q92876	KLK6_HUMAN	KLK6	Kallikrein-6	1610000	1230000	7250000	1640000
Q92911	Q92911	SC5A5_HUMAN	SLC5A5	Sodium/iodide cotransporter	9850000	6570000	8490000	9310000
Q92930	Q92930	RAB8B_HUMAN	RAB8B	Ras-related protein Rab-8B	1820000	1250000	1380000	1950000
Q92932	Q92932	PTPR2_HUMAN	PTPRN2	Receptor-type tyrosine-protein phosphatase N2	215470	177511	416330	499710
Q92954	Q92954	PRG4_HUMAN	PRG4	Proteoglycan 4	642251	553258	532730	796574
Q93050	Q93050	VPP1_HUMAN	ATP6V0A1	V-type proton ATPase 116 kDa subunit a 1	52659.4	52974.7	33733.7	50667.5
Q969H8	Q969H8	MYDGF_HUMAN	MYDGF	Myeloid-derived growth factor	31107	30906	89630.9	30007.5
Q969L2	Q969L2	MAL2_HUMAN	MAL2	Protein MAL2	124238	189434	62754.1	118629
Q969P0	Q969P0	IGSF8_HUMAN	IGSF8	Immunoglobulin superfamily member 8	827066	628237	679618	881786
Q969T9	Q969T9	WBP2_HUMAN	WBP2	WW domain-binding protein 2	522378	427686	409584	601489
Q969X1	Q969X1	LFG3_HUMAN	TMBIM1	Protein lifeguard 3	278680	165187	225666	219640
Q96A22	Q96A22	CK052_HUMAN	C11orf52	Uncharacterized protein C11orf52	45169	51123.8	28334.9	82630.1
Q96B86	Q96B86	RGMA_HUMAN	RGMA	Repulsive guidance molecule A	99839.8	80214.7	209471	151771
Q96B97	Q96B97	SH3K1_HUMAN	SH3KBP1	SH3 domain-containing kinase-binding protein 1	242533	179234	150190	222596
Q96CG8	Q96CG8	CTHR1_HUMAN	CTHRC1	Collagen triple helix repeat-containing protein 1	39853.5	33505.6	60093.2	62738.5
Q96CS7	Q96CS7	PKHB2_HUMAN	PLEKHB2	Pleckstrin homology domain-containing family B member 2	150360	84316.8	91068.3	157280
Q96CW1	Q96CW1	AP2M1_HUMAN	AP2M1	AP-2 complex subunit mu	141398	129133	79453.5	154148
Q96CX2	Q96CX2	KCD12_HUMAN	KCTD12	BTB/POZ domain-containing protein KCTD12	49868	40938.9	41985.9	40942.9
Q96D31	Q96D31	CRCM1_HUMAN	ORAI1	Calcium release-activated calcium channel protein 1	25871.6	22190.4	20905.7	23358
Q96D96	Q96D96	HVCN1_HUMAN	HVCN1	Voltage-gated hydrogen channel 1	763589	608844	420169	803159
Q96DA0	Q96DA0	ZG16B_HUMAN	ZG16B	Zymogen granule protein 16 homolog B	82724.2	100316	72880.6	112956
Q96DD7	Q96DD7	SHSA4_HUMAN	SHISA4	Protein shisa-4	38007	10409.4	45723.9	42429.9
Q96DR5	Q96DR5	BPIA2_HUMAN	BPIFA2	BPI fold-containing family A member 2		156095		11464
Q96DR8	Q96DR8	MUCL1_HUMAN	MUCL1	Mucin-like protein 1	36691.2		290782	100187
Q96FE5	Q96FE5	LIGO1_HUMAN	LINGO1	Leucine-rich repeat and immunoglobulin-like domain-containing nogo receptor-interacting protein 1	135677	100320	272553	136883
Q96FE7	Q96FE7	P3IP1_HUMAN	PIK3IP1	Phosphoinositide-3-kinase-interacting protein 1	43344	34537.7	126003	55987.2
Q96FN4	Q96FN4	CPNE2_HUMAN	CPNE2	Copine-2	155075	112842	106466	147221
Q96G03	Q96G03	PGM2_HUMAN	PGM2	Phosphopentomutase	21557.2	23996.7	11845.5	9289.87
Q96GW7	Q96GW7	PGCB_HUMAN	BCAN	Brevican core protein	832199	648110	2390000	1060000
Q96ID5	Q96ID5	IGS21_HUMAN	IGSF21	Immunoglobulin superfamily member 21	42299.9	35748.4	92852.9	51634.9
Q96IY4	Q96IY4	CBPB2_HUMAN	CPB2	Carboxypeptidase B2	146187	134611	229938	166653
Q96J02	Q96J02	ITCH_HUMAN	ITCH	E3 ubiquitin-protein ligase Itchy homolog	48409.7	26078.6	28307.6	41577.1
Q96J84	Q96J84	KIRR1_HUMAN	KIRREL1	Kin of IRRE-like protein 1	163672	122850	121999	186824
Q96KN2	Q96KN2	CNDP1_HUMAN	CNDP1	Beta-Ala-His dipeptidase	1360000	1110000	3690000	1510000
Q96L46	Q96L46	CPNS2_HUMAN	CAPNS2	Calpain small subunit 2	136116	177356	88824.1	100794
Q96LB3	Q96LB3	IFT74_HUMAN	IFT74	Intraflagellar transport protein 74 homolog	91382	76127.8	59002.1	82095.6
Q96LD4	Q96LD4	TRI47_HUMAN	TRIM47	E3 ubiquitin-protein ligase TRIM47	59587.6	36726	39197.6	46633
Q96NN9	Q96NN9	AIFM3_HUMAN	AIFM3	Apoptosis-inducing factor 3	392638	367218	252622	445497
Q96NT5	Q96NT5	PCFT_HUMAN	SLC46A1	Proton-coupled folate transporter	124740	60343.1	71749.2	126306
Q96P63	Q96P63	SPB12_HUMAN	SERPINB12	Serpin B12	2140000	3230000	1080000	1200000
Q96PD5	Q96PD5	PGRP2_HUMAN	PGLYRP2	N-acetylmuramoyl-L-alanine amidase	316497	366310	659812	468348
Q96PX8	Q96PX8	SLIK1_HUMAN	SLITRK1	SLIT and NTRK-like protein 1	153136	130725	344800	174264
Q96Q89	Q96Q89	KI20B_HUMAN	KIF20B	Kinesin-like protein KIF20B	8380000	6830000	4510000	5320000
Q96QA5	Q96QA5	GSDMA_HUMAN	GSDMA	Gasdermin-A	180753	168344	99889.4	99624.1
Q96RP7	Q96RP7	G3ST4_HUMAN	GAL3ST4	Galactose-3-O-sulfotransferase 4	42922.4	36520.9	59250.2	47606.8
Q96RY7	Q96RY7	IF140_HUMAN	IFT140	Intraflagellar transport protein 140 homolog	36650.8	27816.2	21136.5	31880.6
Q96S96	Q96S96	PEBP4_HUMAN	PEBP4	Phosphatidylethanolamine-binding protein 4	117565	103833	442587	134835
Q96S97	Q96S97	MYADM_HUMAN	MYADM	Myeloid-associated differentiation marker	1110000	833402	775022	1190000
Q96SN7	Q96SN7	ORAI2_HUMAN	ORAI2	Protein orai-2	27220.5	20181.4	13512.6	23762.8
Q96TA1	Q96TA1	NIBA2_HUMAN	NIBAN2	Protein Niban 2	34800	33162.6	28663.7	42590.4
Q99435	Q99435	NELL2_HUMAN	NELL2	Protein kinase C-binding protein NELL2	1240000	936221	3650000	1330000
Q99436	Q99436	PSB7_HUMAN	PSMB7	Proteasome subunit beta type-7	28754.9	48295.6	18458.1	34435.2
Q99456	Q99456	K1C12_HUMAN	KRT12	Keratin, type I cytoskeletal 12	402699	608194	104687	182560
Q99497	Q99497	PARK7_HUMAN	PARK7	Parkinson disease protein 7	694967	461852	940385	803191
Q99519	Q99519	NEUR1_HUMAN	NEU1	Sialidase-1	71114.7	74258.2	86414.5	68443.3
Q99523	Q99523	SORT_HUMAN	SORT1	Sortilin	364168	275846	349429	381437
Q99536	Q99536	VAT1_HUMAN	VAT1	Synaptic vesicle membrane protein VAT-1 homolog	390397	316942	211712	448963
Q99574	Q99574	NEUS_HUMAN	SERPINI1	Neuroserpin	476803	441406	800885	598994
Q99584	Q99584	S10AD_HUMAN	S100A13	Protein S100-A13	63208.8	45649.8	39848.6	67824
Q99623	Q99623	PHB2_HUMAN	PHB2	Prohibitin-2	35894.2	20990	21392.2	16878.1
Q99624	Q99624	S38A3_HUMAN	SLC38A3	Sodium-coupled neutral amino acid transporter 3	129872	128450	119697	148300
Q99674	Q99674	CGRE1_HUMAN	CGREF1	Cell growth regulator with EF hand domain protein 1	14762	11271.2	114199	24496.9
Q99715	Q99715	COCA1_HUMAN	COL12A1	Collagen alpha-1(XII) chain	30356	9628.73	54868.8	36868.1
Q99727	Q99727	TIMP4_HUMAN	TIMP4	Metalloproteinase inhibitor 4	49411.8	25578.1	94942.8	63189.1
Q99732	Q99732	LITAF_HUMAN	LITAF	Lipopolysaccharide-induced tumor necrosis factor-alpha factor	463975	326958	278640	454659
Q99784	Q99784	NOE1_HUMAN	OLFM1	Noelin	38916.8	33658.3	63819.5	60309.9
Q99816	Q99816	TS101_HUMAN	TSG101	Tumor susceptibility gene 101 protein	906970	619402	704582	847437
Q99969	Q99969	RARR2_HUMAN	RARRES2	Retinoic acid receptor responder protein 2	38590.4		182044	74845.6
Q99983	Q99983	OMD_HUMAN	OMD	Osteomodulin	406151	347806	573934	537770
Q9BRK3	Q9BRK3	MXRA8_HUMAN	MXRA8	Matrix remodeling-associated protein 8	28354.4	17322.4	63416.6	15835.9
Q9BRK5	Q9BRK5	CAB45_HUMAN	SDF4	45 kDa calcium-binding protein	9898.8	11708.5	32524.8	19923
Q9BSG5	Q9BSG5	RTBDN_HUMAN	RTBDN	Retbindin	48127.7	22620.2	84052	74733.6
Q9BTY2	Q9BTY2	FUCO2_HUMAN	FUCA2	Plasma alpha-L-fucosidase	108856	100352	249055	129912
Q9BUN1	Q9BUN1	MENT_HUMAN	MENT	Protein MENT	47453.8	46539.4	75273.4	67134.9
Q9BV94	Q9BV94	EDEM2_HUMAN	EDEM2	ER degradation-enhancing alpha-mannosidase-like protein 2	74457.2	41796.7	32288.7	61651.4
Q9BVC6	Q9BVC6	TM109_HUMAN	TMEM109	Transmembrane protein 109	75162.9	80125.8	49146.2	125841
Q9BVK6	Q9BVK6	TMED9_HUMAN	TMED9	Transmembrane emp24 domain-containing protein 9	63289.7	143737	56447.1	74520.8
Q9BW30	Q9BW30	TPPP3_HUMAN	TPPP3	Tubulin polymerization-promoting protein family member 3	25725.2		48746.8	24123.3
Q9BWS9	Q9BWS9	CHID1_HUMAN	CHID1	Chitinase domain-containing protein 1	101092	77795.2	101543	104856
Q9BX67	Q9BX67	JAM3_HUMAN	JAM3	Junctional adhesion molecule C	312199	233679	288999	318887
Q9BX79	Q9BX79	STRA6_HUMAN	STRA6	Receptor for retinol uptake STRA6	90357	70216.4	67858	83947.3
Q9BXJ3	Q9BXJ3	C1QT4_HUMAN	C1QTNF4	Complement C1q tumor necrosis factor-related protein 4	41591.3	42359.8	58407.8	107213
Q9BXJ4	Q9BXJ4	C1QT3_HUMAN	C1QTNF3	Complement C1q tumor necrosis factor-related protein 3	15381.3	3556.72	32740.9	9691.42
Q9BY67	Q9BY67	CADM1_HUMAN	CADM1	Cell adhesion molecule 1	90384.5	59553.4	588464	91800.6
Q9BYH1	Q9BYH1	SE6L1_HUMAN	SEZ6L	Seizure 6-like protein	214127	161054	610414	288841
Q9BZG1	Q9BZG1	RAB34_HUMAN	RAB34	Ras-related protein Rab-34	32257.8	14591.8	20822.1	38726.2
Q9BZR6	Q9BZR6	RTN4R_HUMAN	RTN4R	Reticulon-4 receptor	100142	81652.9	263352	149012
Q9C075	Q9C075	K1C23_HUMAN	KRT23	Keratin, type I cytoskeletal 23	213556	278718	93310.1	170358
Q9C0A0	Q9C0A0	CNTP4_HUMAN	CNTNAP4	Contactin-associated protein-like 4	87477.6	81729.2	263909	102263
Q9C0B5	Q9C0B5	ZDHC5_HUMAN	ZDHHC5	Palmitoyltransferase ZDHHC5	99358.3	96552.3	78151.8	119837
Q9GZP4	Q9GZP4	PITH1_HUMAN	PITHD1	PITH domain-containing protein 1	59996.5	72340.8	77924.7	50935.2
Q9GZX3	Q9GZX3	CHST6_HUMAN	CHST6	Carbohydrate sulfotransferase 6	43000.7	7492.03	23834	43490.8
Q9GZZ8	Q9GZZ8	LACRT_HUMAN	LACRT	Extracellular glycoprotein lacritin	59957.7	109752	140784	260811
Q9H0E2	Q9H0E2	TOLIP_HUMAN	TOLLIP	Toll-interacting protein	723500	378818	531015	765721
Q9H0T7	Q9H0T7	RAB17_HUMAN	RAB17	Ras-related protein Rab-17	74667.3	48334.9	36160.5	67848.2
Q9H173	Q9H173	SIL1_HUMAN	SIL1	Nucleotide exchange factor SIL1	71876.2	59360.3	50262.6	91147.8
Q9H190	Q9H190	SDCB2_HUMAN	SDCBP2	Syntenin-2	63660.3	56623.8	40046.8	64144
Q9H1C7	Q9H1C7	CYTM1_HUMAN	CYSTM1	Cysteine-rich and transmembrane domain-containing protein 1	10800000	7270000	1500000	10400000
Q9H223	Q9H223;Q9NZN3	EHD4_HUMAN	EHD4	EH domain-containing protein 4	148149	100411	96328.7	149274
Q9H2X0	Q9H2X0	CHRD_HUMAN	CHRD	Chordin	11919.7	13759.2	27319.7
Q9H313	Q9H313	TTYH1_HUMAN	TTYH1	Protein tweety homolog 1	226018	188634	128456	248984
Q9H3G5	Q9H3G5	CPVL_HUMAN	CPVL	Probable serine carboxypeptidase CPVL	479159	426996	455281	643637
Q9H3Z4	Q9H3Z4	DNJC5_HUMAN	DNAJC5	DnaJ homolog subfamily C member 5	68040.5	42133.5	33073.9	49247.7
Q9H444	Q9H444	CHM4B_HUMAN	CHMP4B	Charged multivesicular body protein 4b	266003	207851	169597	311070
Q9H4F8	Q9H4F8	SMOC1_HUMAN	SMOC1	SPARC-related modular calcium-binding protein 1	43700.9	28958.9	32752.8	53653.6
Q9H4M9	Q9H4M9	EHD1_HUMAN	EHD1	EH domain-containing protein 1	100743	79535.9	81990.8	111099
Q9H5V8	Q9H5V8	CDCP1_HUMAN	CDCP1	CUB domain-containing protein 1	66255.9	53005.1	47178.7	66755.5
Q9H6N6	P12883;P13533;Q9H6N6	MYH16_HUMAN	MYH16	Putative uncharacterized protein MYH16	36156.3	27902.2		42266.7
Q9H6X2	Q9H6X2	ANTR1_HUMAN	ANTXR1	Anthrax toxin receptor 1	198562	112991	139527	184815
Q9H7P6	Q9H7P6	MB12B_HUMAN	MVB12B	Multivesicular body subunit 12B	122111	82148.9	99615.1	130902
Q9H7X7	Q9H7X7	IFT22_HUMAN	IFT22	Intraflagellar transport protein 22 homolog	87351.2	65962.6	50123	81184.5
Q9H9H4	Q9H9H4	VP37B_HUMAN	VPS37B	Vacuolar protein sorting-associated protein 37B	90030.6	66575.6	74771.9	102194
Q9H9S4	Q9H9S4	CB39L_HUMAN	CAB39L	Calcium-binding protein 39-like	37884.7	24049.4	20308.6	43270.8
Q9H9S5	Q9H9S5	FKRP_HUMAN	FKRP	Ribitol 5-phosphate transferase FKRP	77135.3	80692.9	65668	107895
Q9HAQ2;Q9P2P6	Q9HAQ2;Q9P2P6	KIF9_HUMAN;STAR9_HUMAN	KIF9;STARD9	Kinesin-like protein KIF9		35026.9		42820.7
Q9HAR2	Q9HAR2	AGRL3_HUMAN	ADGRL3	Adhesion G protein-coupled receptor L3	25551.3	18908.6	68696.8	29327.1
Q9HAS3	Q9HAS3	S28A3_HUMAN	SLC28A3	Solute carrier family 28 member 3	67086.9	45673.8	36350.6	82783.1
Q9HAT2	Q9HAT2	SIAE_HUMAN	SIAE	Sialate O-acetylesterase	34220.8	34363.7	115079	41783.2
Q9HB40	Q9HB40	RISC_HUMAN	SCPEP1	Retinoid-inducible serine carboxypeptidase	49717.8	56693.3	39744.1	50020.1
Q9HBG6	Q9HBG6	IF122_HUMAN	IFT122	Intraflagellar transport protein 122 homolog	64743.9	39859.1	46365.8	53971.2
Q9HC38	Q9HC38	GLOD4_HUMAN	GLOD4	Glyoxalase domain-containing protein 4	20810	13322.5	21616.1	17646.7
Q9HC56	Q9HC56	PCDH9_HUMAN	PCDH9	Protocadherin-9	11759.4	13077.2	38866.8	24210.7
Q9HCB6	Q9HCB6	SPON1_HUMAN	SPON1	Spondin-1	358293	211792	378369	379842
Q9HCC8	Q9HCC8	GDPD2_HUMAN	GDPD2	Glycerophosphoinositol inositolphosphodiesterase GDPD2	298819	243243	290936	278178
Q9HCU0	Q9HCU0	CD248_HUMAN	CD248	Endosialin			39623.2
Q9HCY8	Q9HCY8	S10AE_HUMAN	S100A14	Protein S100-A14	64523.2	69816.3	55630.7	33099
Q9HDB5	Q9HDB5	NRX3B_HUMAN	NRXN3	Neurexin-3-beta	41313.1	33938.7	80215.7	54978.6
Q9HDC9	Q9HDC9	APMAP_HUMAN	APMAP	Adipocyte plasma membrane-associated protein	72508.2	86137.5	80018.1	86786.6
Q9NP55	Q9NP55	BPIA1_HUMAN	BPIFA1	BPI fold-containing family A member 1	28019.7	7229.58	28715.8	54930.4
Q9NP91	Q9NP91	S6A20_HUMAN	SLC6A20	Sodium- and chloride-dependent transporter XTRP3	182965	138854	130165	179931
Q9NPH3	Q9NPH3	IL1AP_HUMAN	IL1RAP	Interleukin-1 receptor accessory protein	9117.58	5872.48	27349.4	6527.8
Q9NPR2	Q9NPR2	SEM4B_HUMAN	SEMA4B	Semaphorin-4B	38675.4	34070.6	145544	49272.3
Q9NQ79	Q9NQ79	CRAC1_HUMAN	CRTAC1	Cartilage acidic protein 1	508458	355661	1490000	511760
Q9NQ84	Q9NQ84	GPC5C_HUMAN	GPRC5C	G-protein coupled receptor family C group 5 member C	608113	564114	467404	708118
Q9NQC8	Q9NQC8	IFT46_HUMAN	IFT46	Intraflagellar transport protein 46 homolog	41655	37340.6	22782	37717.5
Q9NQS7	Q9NQS7	INCE_HUMAN	INCENP	Inner centromere protein	192144	97873.6	493707	219000
Q9NR34	Q9NR34	MA1C1_HUMAN	MAN1C1	Mannosyl-oligosaccharide 1,2-alpha-mannosidase IC	139076	99429.7	171821	165867
Q9NRJ7;Q9UN66;Q9UN67;Q9Y5E2;Q9Y5E4;Q9Y5E5;Q9Y5E6	Q9NRJ7;Q9UN66;Q9UN67;Q9Y5E2;Q9Y5E4;Q9Y5E5;Q9Y5E6	PCDB3_HUMAN;PCDB4_HUMAN;PCDB5_HUMAN;PCDB7_HUMAN;PCDB8_HUMAN;PCDBA_HUMAN;PCDBG_HUMAN	PCDHB10;PCDHB16;PCDHB3;PCDHB4;PCDHB5;PCDHB7;PCDHB8	Protocadherin beta-16	9613.83		14603.4
Q9NRN5	Q9NRN5	OLFL3_HUMAN	OLFML3	Olfactomedin-like protein 3	793595	618625	1130000	929215
Q9NRQ2	Q9NRQ2	PLS4_HUMAN	PLSCR4	Phospholipid scramblase 4	332295	255225	226439	307316
Q9NRR1	Q9NRR1	CYTL1_HUMAN	CYTL1	Cytokine-like protein 1	16820.4	14525.7	40517.9	29608.7
Q9NRY6	Q9NRY6	PLS3_HUMAN	PLSCR3	Phospholipid scramblase 3	120793	99636.7	69546.2	128308
Q9NS85	Q9NS85	CAH10_HUMAN	CA10	Carbonic anhydrase-related protein 10	20176.6	13785	35413.6	31843.1
Q9NS98	Q9NS98	SEM3G_HUMAN	SEMA3G	Semaphorin-3G	80346.7	70894.9	163959	95187
Q9NSB2	Q9NSB2	KRT84_HUMAN	KRT84	Keratin, type II cuticular Hb4	29092.7	35087.9	5628.25	477867
Q9NSD5	Q9NSD5	S6A13_HUMAN	SLC6A13	Sodium- and chloride-dependent GABA transporter 2	170795	122157	116590	178553
Q9NT99	Q9NT99	LRC4B_HUMAN	LRRC4B	Leucine-rich repeat-containing protein 4B	98249.3	70142.5	259915	105052
Q9NTU7	Q9NTU7	CBLN4_HUMAN	CBLN4	Cerebellin-4	79152.5	79091.3	268114	123633
Q9NUP9	Q9NUP9	LIN7C_HUMAN	LIN7C	Protein lin-7 homolog C	208618	162944	124475	217143
Q9NUQ9	Q9NUQ9	CYRIB_HUMAN	CYRIB	CYFIP-related Rac1 interactor B	49269.2	36811.3	49944.5	48127.8
Q9NWB7	Q9NWB7	IFT57_HUMAN	IFT57	Intraflagellar transport protein 57 homolog	48877.3	35057.7	33786.9	37381
Q9NWM3	Q9NWM3	CUED1_HUMAN	CUEDC1	CUE domain-containing protein 1	150281	123854	85832	174343
Q9NX62	Q9NX62	IMPA3_HUMAN	BPNT2	Golgi-resident adenosine 3',5'-bisphosphate 3'-phosphatase	214077	156945	374271	324620
Q9NY47	Q9NY47	CA2D2_HUMAN	CACNA2D2	Voltage-dependent calcium channel subunit alpha-2/delta-2	124519	101867	133244	108604
Q9NY72	Q9NY72	SCN3B_HUMAN	SCN3B	Sodium channel subunit beta-3	32591.6	26479.5	140538	31320.1
Q9NY97	Q9NY97	B3GN2_HUMAN	B3GNT2	N-acetyllactosaminide beta-1,3-N-acetylglucosaminyltransferase 2	108544	101389	148345	136057
Q9NYQ8	Q9NYQ8	FAT2_HUMAN	FAT2	Protocadherin Fat 2	999267	888687	1320000	1090000
Q9NZ08	Q9NZ08	ERAP1_HUMAN	ERAP1	Endoplasmic reticulum aminopeptidase 1	11915.4	15339	37601.3	17838.4
Q9NZC2	Q9NZC2	TREM2_HUMAN	TREM2	Triggering receptor expressed on myeloid cells 2	14264.8		70330
Q9NZH0	Q9NZH0	GPC5B_HUMAN	GPRC5B	G-protein coupled receptor family C group 5 member B	55974.7	27210.6	46105.9	52638.2
Q9NZH6	Q9NZH6	IL37_HUMAN	IL37	Interleukin-37	41495.9	72714.7	30318.6	64541.9
Q9NZH8	Q9NZH8	IL36G_HUMAN	IL36G	Interleukin-36 gamma	26062	61684.7	25491.1	27499.2
Q9NZM1	Q9NZM1	MYOF_HUMAN	MYOF	Myoferlin	79633.9	56694	66740.4	81676.7
Q9NZN4	Q9NZN4	EHD2_HUMAN	EHD2	EH domain-containing protein 2	37712.4	28746.8	23809.8	33213.6
Q9NZP8	Q9NZP8	C1RL_HUMAN	C1RL	Complement C1r subcomponent-like protein	63543.1	49264.9	149673	67154.9
Q9NZT1	Q9NZT1	CALL5_HUMAN	CALML5	Calmodulin-like protein 5	144436	119870	40919.1	101938
Q9NZW5	Q14168;Q9NZW5	PALS2_HUMAN	PALS2	Protein PALS2	48033.5	25515.2	27279.2	50145.6
Q9P0K1	Q9P0K1	ADA22_HUMAN	ADAM22	Disintegrin and metalloproteinase domain-containing protein 22	72385.8	51264.9	152705	78933.6
Q9P0L0	O95292;Q9P0L0	VAPA_HUMAN	VAPA	Vesicle-associated membrane protein-associated protein A	8603.21	9561.1	30919	13262.2
Q9P121	Q9P121	NTRI_HUMAN	NTM	Neurotrimin	622809	466734	1890000	744005
Q9P232	Q9P232	CNTN3_HUMAN	CNTN3	Contactin-3	53098.6	19495.8	46159.7
Q9P272	Q9P272	TRM9B_HUMAN	TRMT9B	Probable tRNA methyltransferase 9B	260317	59017.5	5750000	144526
Q9P273	Q9P273	TEN3_HUMAN	TENM3	Teneurin-3	195996	146554	145879	206787
Q9P2B2	Q9P2B2	FPRP_HUMAN	PTGFRN	Prostaglandin F2 receptor negative regulator	255060	193393	191798	259552
Q9P2E7	Q9P2E7	PCD10_HUMAN	PCDH10	Protocadherin-10			31480.9	22894.3
Q9P2S2	P58401;Q9P2S2	NRX2A_HUMAN	NRXN2	Neurexin-2	633227	607780	703655	748785
Q9UBI6	Q9UBI6	GBG12_HUMAN	GNG12	Guanine nucleotide-binding protein G(I)/G(S)/G(O) subunit gamma-12	51600.4	35700.3	22435.3	55513
Q9UBP4	Q9UBP4	DKK3_HUMAN	DKK3	Dickkopf-related protein 3	424980	375864	3040000	478737
Q9UBQ6	Q9UBQ6	EXTL2_HUMAN	EXTL2	Exostosin-like 2	150548	107594	356578	160229
Q9UBR2	Q9UBR2	CATZ_HUMAN	CTSZ	Cathepsin Z	116798	96652.3	343144	132703
Q9UBV8	Q9UBV8	PEF1_HUMAN	PEF1	Peflin	315074	210647	257233	277332
Q9UBX1	Q9UBX1	CATF_HUMAN	CTSF	Cathepsin F	255681	213921	331878	305072
Q9UBX5	Q9UBX5	FBLN5_HUMAN	FBLN5	Fibulin-5	199874	168342	172628	271285
Q9UEF7	Q9UEF7	KLOT_HUMAN	KL	Klotho	66546.6	49701.6	48290.7	46600.6
Q9UF11	Q9UF11	PKHB1_HUMAN	PLEKHB1	Pleckstrin homology domain-containing family B member 1	740029	150534	758193	474660
Q9UG01	Q9UG01	IF172_HUMAN	IFT172	Intraflagellar transport protein 172 homolog	107106	59439.7	65995.7	108164
Q9UGM5	Q9UGM5	FETUB_HUMAN	FETUB	Fetuin-B	83982.5	64733.7	175148	99599.9
Q9UHA4	Q9UHA4	LTOR3_HUMAN	LAMTOR3	Ragulator complex protein LAMTOR3	18840.4	13180.3	21773.5	10922.7
Q9UHC6	Q9UHC6	CNTP2_HUMAN	CNTNAP2	Contactin-associated protein-like 2	25672.5	15325.6	64274.5	38956.7
Q9UHG0	Q9UHG0	DCDC2_HUMAN	DCDC2	Doublecortin domain-containing protein 2	146631	111358	90709.5	139868
Q9UHG2	Q9UHG2	PCS1N_HUMAN	PCSK1N	ProSAAS	71129.5	35442.9	100569	58023.4
Q9UHG3	Q9UHG3	PCYOX_HUMAN	PCYOX1	Prenylcysteine oxidase 1	98397.6	101456	101067	101778
Q9UHL4	Q9UHL4	DPP2_HUMAN	DPP7	Dipeptidyl peptidase 2	203966	201023	376339	263137
Q9UI42	Q9UI42	CBPA4_HUMAN	CPA4	Carboxypeptidase A4	22094.9	12238.2	18197.7	9599.84
Q9UIG8	Q9UIG8	SO3A1_HUMAN	SLCO3A1	Solute carrier organic anion transporter family member 3A1	37394	26942.5	23565.1	54012.9
Q9UIW2	Q9UIW2	PLXA1_HUMAN	PLXNA1	Plexin-A1	14258.5	11337.1	31010.6
Q9UJ70	Q9UJ70	NAGK_HUMAN	NAGK	N-acetyl-D-glucosamine kinase	82046.8	109317	63167.6	70096
Q9UJA9	Q9UJA9	ENPP5_HUMAN	ENPP5	Ectonucleotide pyrophosphatase/phosphodiesterase family member 5			37902.3
Q9UJH8	Q9UJH8	METRN_HUMAN	METRN	Meteorin	36397.4	32240.7	38882.2	59609.6
Q9UJJ9	Q9UJJ9	GNPTG_HUMAN	GNPTG	N-acetylglucosamine-1-phosphotransferase subunit gamma	173391	138043	339126	181540
Q9UK41	Q9UK41	VPS28_HUMAN	VPS28	Vacuolar protein sorting-associated protein 28 homolog	219872	138318	202096	204875
Q9UK55	Q9UK55	ZPI_HUMAN	SERPINA10	Protein Z-dependent protease inhibitor	136738	133777	123118	167366
Q9UKG4	Q9UKG4	S13A4_HUMAN	SLC13A4	Solute carrier family 13 member 4	494314	351854	396126	522555
Q9UKM7	Q9UKM7	MA1B1_HUMAN	MAN1B1	Endoplasmic reticulum mannosyl-oligosaccharide 1,2-alpha-mannosidase	367416	212505	270999	447845
Q9UKU6	Q9UKU6	TRHDE_HUMAN	TRHDE	Thyrotropin-releasing hormone-degrading ectoenzyme	39580.2	22154.7	58483.4	35835.6
Q9UKY0	Q9UKY0	PRND_HUMAN	PRND	Prion-like protein doppel	530023	337687	420823	502436
Q9ULB1	P58400;Q9ULB1	NRX1A_HUMAN	NRXN1	Neurexin-1	321269	243515	502778	436790
Q9ULC3	Q9ULC3	RAB23_HUMAN	RAB23	Ras-related protein Rab-23	112260	82039.1	41137.4	105458
Q9ULF5	Q9ULF5	S39AA_HUMAN	SLC39A10	Zinc transporter ZIP10	219540	168031	407713	269895
Q9ULI3	Q9ULI3	HEG1_HUMAN	HEG1	Protein HEG homolog 1	314513	241020	290416	309915
Q9ULP0	Q9ULP0	NDRG4_HUMAN	NDRG4	Protein NDRG4	892043	812158	510400	1130000
Q9ULX7	Q9ULX7	CAH14_HUMAN	CA14	Carbonic anhydrase 14	712809	548602	433305	726317
Q9UM22	Q9UM22	EPDR1_HUMAN	EPDR1	Mammalian ependymin-related protein 1	118354	112669	380767	179058
Q9UMF0	Q9UMF0	ICAM5_HUMAN	ICAM5	Intercellular adhesion molecule 5	34278.5		83778.2	39066.8
Q9UMX5	Q9UMX5	NENF_HUMAN	NENF	Neudesin	12631	7116.62	36804.5	15605.3
Q9UN36	Q9UN36	NDRG2_HUMAN	NDRG2	Protein NDRG2	329762	314235	318433	455080
Q9UN37	Q9UN37	VPS4A_HUMAN	VPS4A	Vacuolar protein sorting-associated protein 4A	118710	77132.7	76978.5	113887
Q9UN70	Q9UN70	PCDGK_HUMAN	PCDHGC3	Protocadherin gamma-C3	107896	77315	102392	110094
Q9UNW1	Q9UNW1	MINP1_HUMAN	MINPP1	Multiple inositol polyphosphate phosphatase 1	127259	97591.5	172894	157091
Q9UPI3	Q9UPI3	FLVC2_HUMAN	FLVCR2	Heme transporter FLVCR2	49072.7	42289.7	106204	36965.3
Q9UPU3	Q9UPU3	SORC3_HUMAN	SORCS3	VPS10 domain-containing receptor SorCS3	80442.6	84041.3	139026	342805
Q9UQ52	Q9UQ52	CNTN6_HUMAN	CNTN6	Contactin-6		4912.32	24476.6
Q9UQM7	Q9UQM7	KCC2A_HUMAN	CAMK2A	Calcium/calmodulin-dependent protein kinase type II subunit alpha	69042.9	51172.8	126980	72799.3
Q9Y240	Q9Y240	CLC11_HUMAN	CLEC11A	C-type lectin domain family 11 member A	104576	50795.5	180271	125573
Q9Y274	Q9Y274	SIA10_HUMAN	ST3GAL6	Type 2 lactosamine alpha-2,3-sialyltransferase	39611.2	26889.1	45620.1	44189.3
Q9Y279	Q9Y279	VSIG4_HUMAN	VSIG4	V-set and immunoglobulin domain-containing protein 4	56011	30326.9	153103	65446.1
Q9Y289	Q9Y289	SC5A6_HUMAN	SLC5A6	Sodium-dependent multivitamin transporter	379301	315354	273142	394242
Q9Y2E4	Q9Y2E4	DIP2C_HUMAN	DIP2C	Disco-interacting protein 2 homolog C	23892.8	15951.8	19756	17670.9
Q9Y2E5	Q9Y2E5	MA2B2_HUMAN	MAN2B2	Epididymis-specific alpha-mannosidase	1650000	84309.3	18634.3	291835
Q9Y2I2	Q9Y2I2	NTNG1_HUMAN	NTNG1	Netrin-G1	35378	23836.1	107360	39750.4
Q9Y2T3	Q9Y2T3	GUAD_HUMAN	GDA	Guanine deaminase	70878.6	75470.6	170264	71794.6
Q9Y366	Q9Y366	IFT52_HUMAN	IFT52	Intraflagellar transport protein 52 homolog	161584	92784.2	117891	125524
Q9Y3L5	Q9Y3L5	RAP2C_HUMAN	RAP2C	Ras-related protein Rap-2c	41979	36534.4	24390.5	41393.4
Q9Y3Q0	Q9Y3Q0	NALD2_HUMAN	NAALAD2	N-acetylated-alpha-linked acidic dipeptidase 2	44888	40716.1	28451.2	43714.5
Q9Y3R4	Q9Y3R4	NEUR2_HUMAN	NEU2	Sialidase-2	123423	246211	59836.6	113629
Q9Y3Z3	Q9Y3Z3	SAMH1_HUMAN	SAMHD1	Deoxynucleoside triphosphate triphosphohydrolase SAMHD1	140098	109633	380615	164011
Q9Y446	Q9Y446	PKP3_HUMAN	PKP3	Plakophilin-3	35447.2	67800.7	8487.23	11976.4
Q9Y4C0	Q9Y4C0	NRX3A_HUMAN	NRXN3	Neurexin-3	413157	297072	826316	505551
Q9Y4L1	Q9Y4L1	HYOU1_HUMAN	HYOU1	Hypoxia up-regulated protein 1	48997.7	26133.5	99584.2	45991.8
Q9Y5F6	Q9Y5F6	PCDGM_HUMAN	PCDHGC5	Protocadherin gamma-C5	27595.1	35595.9	59808.9	25225.1
Q9Y5F9	Q9Y5F8;Q9Y5F9;Q9Y5G2	PCDGI_HUMAN	PCDHGB6	Protocadherin gamma-B6	150074	108243	92977.3	155872
Q9Y5I4	Q9Y5I4	PCDC2_HUMAN	PCDHAC2	Protocadherin alpha-C2	96861.7	99764.5	159996	127445
Q9Y5K6	Q9Y5K6	CD2AP_HUMAN	CD2AP	CD2-associated protein	67821	65039.7	59189	70169.9
Q9Y5Y7	Q9Y5Y7	LYVE1_HUMAN	LYVE1	Lymphatic vessel endothelial hyaluronic acid receptor 1	135516	82532	464299	136385
Q9Y617	Q9Y617	SERC_HUMAN	PSAT1	Phosphoserine aminotransferase	14263.9	15822.2	32091.3
Q9Y639	Q9Y639	NPTN_HUMAN	NPTN	Neuroplastin	154880	119567	116663	156407
Q9Y646	Q9Y646	CBPQ_HUMAN	CPQ	Carboxypeptidase Q	247345	240237	388012	303450
Q9Y6C2	Q9Y6C2	EMIL1_HUMAN	EMILIN1	EMILIN-1			20265.2	19330.8
Q9Y6M5	Q9Y6M5	ZNT1_HUMAN	SLC30A1	Proton-coupled zinc antiporter SLC30A1	160898	73314.1	88251.6	171079
Q9Y6N7	Q9Y6N7	ROBO1_HUMAN	ROBO1	Roundabout homolog 1	62753.4	48948.6	109348	60617.1
Q9Y6N8	Q9Y6N8	CAD10_HUMAN	CDH10	Cadherin-10			23284.3
Q9Y6R7	Q9Y6R7	FCGBP_HUMAN	FCGBP	IgGFc-binding protein	2310000	1710000	1510000	2450000
Q9Y6Y8	Q9Y6Y8	S23IP_HUMAN	SEC23IP	SEC23-interacting protein	49432.6	31213.6	142029	68074.5

## Sheet: SEC group MBR
Protein.Group	Protein.Ids	Protein.Names	Genes	First.Protein.Description	GroupMBR_SEC_1	GroupMBR_SEC_2	GroupMBR_SEC_3	GroupMBR_SEC_4
P60033	P60033	CD81_HUMAN	CD81	CD81 antigen	1430000	1000000	1700000	1120000
P08962	P08962	CD63_HUMAN	CD63	CD63 antigen	375120	374821	111560	242728
P21926	P21926	CD9_HUMAN	CD9	CD9 antigen	1100000	1000000	1740000	391250
A0A075B6H7;A0A0C4DH55;P01624	P01624;A0A075B6H7;A0A0C4DH55	KV315_HUMAN;KV37_HUMAN;KVD07_HUMAN	IGKV3-15;IGKV3-7;IGKV3D-7	Probable non-functional immunoglobulin kappa variable 3-7	2750000	2060000	1150000	1750000
A0A075B6I0	A0A075B6I0	LV861_HUMAN	IGLV8-61	Immunoglobulin lambda variable 8-61	366365	308175	255239	140792
A0A075B6P5;A0A075B6S2;A0A075B6S6;A0A087WW87;A0A0A0MRZ7;A2NJV5;P01614;P01615;P06310	P01615;P01614;P06310;A0A075B6P5;A0A075B6S2;A0A075B6S6;A0A087WW87;A0A0A0MRZ7;A2NJV5	KV228_HUMAN;KV229_HUMAN;KV230_HUMAN;KV240_HUMAN;KVD26_HUMAN;KVD28_HUMAN;KVD29_HUMAN;KVD30_HUMAN;KVD40_HUMAN	IGKV2-28;IGKV2-29;IGKV2-30;IGKV2-40;IGKV2D-26;IGKV2D-28;IGKV2D-29;IGKV2D-30;IGKV2D-40	Immunoglobulin kappa variable 2-28	651004	495614	425537	292934
A0A075B6R9;A0A0C4DH68	A0A075B6R9;A0A0C4DH68	KV224_HUMAN;KVD24_HUMAN	IGKV2-24;IGKV2D-24	Probable non-functional immunoglobulin kappa variable 2D-24	149362	112957	73307	85360.3
A0A087WSY6	A0A087WSY6	KVD15_HUMAN	IGKV3D-15	Immunoglobulin kappa variable 3D-15	18114.3	29886.5		59727.5
A0A0A0MRZ8;P04433	P04433;A0A0A0MRZ8	KV311_HUMAN;KVD11_HUMAN	IGKV3-11;IGKV3D-11	Immunoglobulin kappa variable 3D-11	1660000	1250000	860828	876990
A0A0A0MS15	A0A0A0MS15;A0A0B4J1V6	HV349_HUMAN	IGHV3-49	Immunoglobulin heavy variable 3-49	73192.3	47357.2	39129.6	32329.4
A0A0B4J1V0	A0A0B4J1V0	HV315_HUMAN	IGHV3-15	Immunoglobulin heavy variable 3-15	60211.2	33342.6	64861.5	28029.9
A0A0B4J1Y9	A0A0B4J1Y9	HV372_HUMAN	IGHV3-72	Immunoglobulin heavy variable 3-72	99108.2	76225.1	84855	39642.2
A0A0C4DH25	A0A0C4DH25	KVD20_HUMAN	IGKV3D-20	Immunoglobulin kappa variable 3D-20	229112	148329	98057.6	141525
A0A0C4DH31;P23083	P23083;A0A0C4DH31	HV102_HUMAN;HV118_HUMAN	IGHV1-18;IGHV1-2	Immunoglobulin heavy variable 1-18	301807	196740	355753	176373
A0A1B0GUS4;P68036	P68036;A0A1B0GUS4	UB2L3_HUMAN;UB2L5_HUMAN	UBE2L3;UBE2L5	Ubiquitin-conjugating enzyme E2 L5				36557.8
A0A8I5KQE6;P08865	P08865;A0A8I5KQE6	RPSA2_HUMAN;RSSA_HUMAN	RPSA;RPSA2	Small ribosomal subunit protein uS2B				765910
A0AVT1	A0AVT1	UBA6_HUMAN	UBA6	Ubiquitin-like modifier-activating enzyme 6				24531.3
A0M8Q6	A0M8Q6	IGLC7_HUMAN	IGLC7	Immunoglobulin lambda constant 7	10608.9	7511.5	9655.08	7542.43
A1A5D9	A1A5D9	BICL2_HUMAN	BICDL2	BICD family-like cargo adapter 2				22341.3
A1L4H1	A1L4H1	SRCRL_HUMAN	SSC5D	Soluble scavenger receptor cysteine-rich domain-containing protein SSC5D	824229	632139	705390	375716
A8K2U0	A8K2U0	A2ML1_HUMAN	A2ML1	Alpha-2-macroglobulin-like protein 1	162333	181522	141387	515887
B3EWG3;B3EWG5;B3EWG6	B3EWG5;B3EWG3;B3EWG6	FM25A_HUMAN;FM25C_HUMAN;FM25G_HUMAN	FAM25A;FAM25C;FAM25G	Protein FAM25A				56371.6
B5ME19;Q99613	Q99613;B5ME19	EIF3C_HUMAN;EIFCL_HUMAN	EIF3C;EIF3CL	Eukaryotic translation initiation factor 3 subunit C-like protein				101956
B9A064	B9A064;P0DOX8	IGLL5_HUMAN	IGLL5	Immunoglobulin lambda-like polypeptide 5	2680000	1940000	1860000	1290000
C9JRZ8;O60218	C9JRZ8;O60218	AK1BA_HUMAN;AK1BF_HUMAN	AKR1B10;AKR1B15	Aldo-keto reductase family 1 member B15				47292.3
E9PAV3;Q13765	Q13765;E9PAV3	NACAM_HUMAN;NACA_HUMAN	NACA	Nascent polypeptide-associated complex subunit alpha, muscle-specific form				285835
O00151	O00151	PDLI1_HUMAN	PDLIM1	PDZ and LIM domain protein 1				51494.4
O00154	O00154	BACH_HUMAN	ACOT7	Cytosolic acyl coenzyme A thioester hydrolase				69764.2
O00159	O00159	MYO1C_HUMAN	MYO1C	Unconventional myosin-Ic				38717.6
O00168	O00168	PLM_HUMAN	FXYD1	Phospholemman	615024	430286	500133	257146
O00186	O00186	STXB3_HUMAN	STXBP3	Syntaxin-binding protein 3	13140.5	15370.3		27618
O00194	O00194	RB27B_HUMAN	RAB27B	Ras-related protein Rab-27B				123058
O00203	O00203	AP3B1_HUMAN	AP3B1	AP-3 complex subunit beta-1				29419.3
O00204	O00204	ST2B1_HUMAN	SULT2B1	Sulfotransferase 2B1				255044
O00214	O00214	LEG8_HUMAN	LGALS8	Galectin-8				12386.8
O00231	O00231	PSD11_HUMAN	PSMD11	26S proteasome non-ATPase regulatory subunit 11				117152
O00232	O00232	PSD12_HUMAN	PSMD12	26S proteasome non-ATPase regulatory subunit 12				19500.1
O00233	O00233	PSMD9_HUMAN	PSMD9	26S proteasome non-ATPase regulatory subunit 9				31432.5
O00299	O00299	CLIC1_HUMAN	CLIC1	Chloride intracellular channel protein 1	65340.2	72246	71820.7	610727
O00303	O00303	EIF3F_HUMAN	EIF3F	Eukaryotic translation initiation factor 3 subunit F				155774
O00308;Q96J02;Q9H0M0	O00308;Q96J02;Q9H0M0	ITCH_HUMAN;WWP1_HUMAN;WWP2_HUMAN	ITCH;WWP1;WWP2	NEDD4-like E3 ubiquitin-protein ligase WWP2				19609.5
O00391	O00391	QSOX1_HUMAN	QSOX1	Sulfhydryl oxidase 1	164702	143747	211226	212802
O00401	O00401	WASL_HUMAN	WASL	Actin nucleation-promoting factor WASL				30261.2
O00442	O00442	RTCA_HUMAN	RTCA	RNA 3'-terminal phosphate cyclase				18129.7
O00468	O00468	AGRIN_HUMAN	AGRN	Agrin	600659	442544	389606	336673
O00483	O00483	NDUA4_HUMAN	NDUFA4	Cytochrome c oxidase subunit NDUFA4				62484.9
O00487	O00487	PSDE_HUMAN	PSMD14	26S proteasome non-ATPase regulatory subunit 14	13703.9	26718	51923.2	222626
O00501	O00501	CLD5_HUMAN	CLDN5	Claudin-5	247856	137133	128526	78569.5
O00515	O00515	LAD1_HUMAN	LAD1	Ladinin-1				49389.9
O00533	O00533	NCHL1_HUMAN	CHL1	Neural cell adhesion molecule L1-like protein	752774	528921	488973	457760
O00555	O00555	CAC1A_HUMAN	CACNA1A	Voltage-dependent P/Q-type calcium channel subunit alpha-1A		45968.7	1110000	448697
O00560	O00560	SDCB1_HUMAN	SDCBP	Syntenin-1	344301	227772	190451	450688
O00567	O00567	NOP56_HUMAN	NOP56	Nucleolar protein 56				27410.7
O00571	O00571;O15523	DDX3X_HUMAN	DDX3X	ATP-dependent RNA helicase DDX3X		6519.93	10728.3	116998
O14498	O14498	ISLR_HUMAN	ISLR	Immunoglobulin superfamily containing leucine-rich repeat protein	175245	118436	113865	64293.9
O14522	O14522	PTPRT_HUMAN	PTPRT	Receptor-type tyrosine-protein phosphatase T				16933.6
O14594	O14594	NCAN_HUMAN	NCAN	Neurocan core protein	1060000	753588	548485	488934
O14672	O14672	ADA10_HUMAN	ADAM10	Disintegrin and metalloproteinase domain-containing protein 10	119389	103307	121872	70219
O14732	O14732	IMPA2_HUMAN	IMPA2	Inositol monophosphatase 2	108830	83790.2	80202	173014
O14745	O14745	NHRF1_HUMAN	NHERF1	Na(+)/H(+) exchange regulatory cofactor NHE-RF1	513741	381075	471545	316176
O14782;O15066	O14782;O15066;Q9BVG8;Q9P2E2	KIF3B_HUMAN;KIF3C_HUMAN	KIF3B;KIF3C	Kinesin-like protein KIF3C	42262.1	31024.5	36685.4	42307.8
O14791	O14791	APOL1_HUMAN	APOL1	Apolipoprotein L1	105595	78298	91376.6	39538.5
O14817	O14817	TSN4_HUMAN	TSPAN4	Tetraspanin-4	113532	94229.9	187205	37247.9
O14818	O14818	PSA7_HUMAN	PSMA7	Proteasome subunit alpha type-7	114758	124921	153763	356802
O14908	O14908	GIPC1_HUMAN	GIPC1	PDZ domain-containing protein GIPC1				8657.53
O14950;P19105	O14950;P19105;P24844	ML12A_HUMAN;ML12B_HUMAN	MYL12A;MYL12B	Myosin regulatory light chain 12B				134410
O15020	O15020	SPTN2_HUMAN	SPTBN2	Spectrin beta chain, non-erythrocytic 2				66964.7
O15031	O15031	PLXB2_HUMAN	PLXNB2	Plexin-B2	206697	153088	147616	113592
O15144	O15144	ARPC2_HUMAN	ARPC2	Actin-related protein 2/3 complex subunit 2				60742.6
O15145	O15145	ARPC3_HUMAN	ARPC3	Actin-related protein 2/3 complex subunit 3	23873.3	26047.1		299283
O15162	O15162	PLS1_HUMAN	PLSCR1	Phospholipid scramblase 1	182235	130719	153852	75698.8
O15173	O15173	PGRC2_HUMAN	PGRMC2	Membrane-associated progesterone receptor component 2				23232.1
O15230	O15230	LAMA5_HUMAN	LAMA5	Laminin subunit alpha-5	13100000	8710000	7960000	5450000
O15231	O15231	ZN185_HUMAN	ZNF185	Zinc finger protein 185				117643
O15263	O15263	DFB4A_HUMAN	DEFB4A	Defensin beta 4A				77479.1
O15264	O15264	MK13_HUMAN	MAPK13	Mitogen-activated protein kinase 13				93823.9
O15269	O15269	SPTC1_HUMAN	SPTLC1	Serine palmitoyltransferase 1				34891.3
O15270;Q9NUV7	O15270;Q9NUV7	SPTC2_HUMAN;SPTC3_HUMAN	SPTLC2;SPTLC3	Serine palmitoyltransferase 2	3220000	1910000	2300000	1260000
O15371	O15371	EIF3D_HUMAN	EIF3D	Eukaryotic translation initiation factor 3 subunit D				110150
O15394	O15394	NCAM2_HUMAN	NCAM2	Neural cell adhesion molecule 2	71954.2	46368.3	49697.6	29531
O15400	O15400	STX7_HUMAN	STX7	Syntaxin-7	16184.6	11030.1		15415.2
O15498	O15498	YKT6_HUMAN	YKT6	Synaptobrevin homolog YKT6	13683.5	13831.1	11078.5	24278.4
O15511	O15511	ARPC5_HUMAN	ARPC5	Actin-related protein 2/3 complex subunit 5	45577.4	35130.6		387373
O43175	O43175	SERA_HUMAN	PHGDH	D-3-phosphoglycerate dehydrogenase	19791.3	15647	25805	370836
O43240	O43240	KLK10_HUMAN	KLK10	Kallikrein-10				64687.9
O43242	O43242	PSMD3_HUMAN	PSMD3	26S proteasome non-ATPase regulatory subunit 3	13102.6	9188.41		151419
O43390	O43390	HNRPR_HUMAN	HNRNPR	Heterogeneous nuclear ribonucleoprotein R				5751.72
O43396	O43396	TXNL1_HUMAN	TXNL1	Thioredoxin-like protein 1				252414
O43399	O43399	TPD54_HUMAN	TPD52L2	Tumor protein D54				57381.3
O43488	O43488;O95154;Q8NHP1	ARK72_HUMAN	AKR7A2	Aflatoxin B1 aldehyde reductase member 2				44720.4
O43490	O43490	PROM1_HUMAN	PROM1	Prominin-1	114464	96616.1		64531.1
O43491	O43491	E41L2_HUMAN	EPB41L2	Band 4.1-like protein 2	137699	88795.9	99486.2	48582.9
O43493	O43493	TGON2_HUMAN	TGOLN2	Trans-Golgi network integral membrane protein 2	30435.7	24135.8	27683.5	17141
O43505	O43505	B4GA1_HUMAN	B4GAT1	Beta-1,4-glucuronyltransferase 1	419290	271993	296713	186435
O43657	O43657	TSN6_HUMAN	TSPAN6	Tetraspanin-6	216192	143171	203041	87075
O43676	O43676	NDUB3_HUMAN	NDUFB3	NADH dehydrogenase [ubiquinone] 1 beta subcomplex subunit 3				35746.9
O43678	O43678	NDUA2_HUMAN	NDUFA2	NADH dehydrogenase [ubiquinone] 1 alpha subcomplex subunit 2				32423.8
O43684	O43684	BUB3_HUMAN	BUB3	Mitotic checkpoint protein BUB3				33790.1
O43707	O43707	ACTN4_HUMAN	ACTN4	Alpha-actinin-4		16730.3	13992.8	263071
O43747	O43747	AP1G1_HUMAN	AP1G1	AP-1 complex subunit gamma-1				31486.3
O43760	O43760	SNG2_HUMAN	SYNGR2	Synaptogyrin-2	101799	114529	99770.3	334321
O43776	O43776	SYNC_HUMAN	NARS1	Asparagine--tRNA ligase, cytoplasmic				117324
O43790	O43790;P78385;Q14533	KRT86_HUMAN	KRT86	Keratin, type II cuticular Hb6	122668	141471	112330	107603
O43795	O43795;Q9UBC5	MYO1B_HUMAN	MYO1B	Unconventional myosin-Ib				46402.4
O43813	O43813	LANC1_HUMAN	LANCL1	Glutathione S-transferase LANCL1	32919.8	62214.9	66236	162768
O43815	O43815	STRN_HUMAN	STRN	Striatin				42994.7
O43847	O43847	NRDC_HUMAN	NRDC	Nardilysin				42403
O43854	O43854	EDIL3_HUMAN	EDIL3	EGF-like repeat and discoidin I-like domain-containing protein 3	2270000	1510000	1640000	956096
O43866	O43866	CD5L_HUMAN	CD5L	CD5 antigen-like	308313	255175	259446	168070
O60259	O60259	KLK8_HUMAN	KLK8	Kallikrein-8				91961.7
O60303	O60303	KATIP_HUMAN	KATNIP	Katanin-interacting protein	36812	29529.8	26758.3	14770.4
O60361;P22392	P22392;O60361	NDK8_HUMAN;NDKB_HUMAN	NME2;NME2P1	Putative nucleoside diphosphate kinase				21394.6
O60437	O60437	PEPL_HUMAN	PPL	Periplakin		8858.58	18239.1	269244
O60493	O60493	SNX3_HUMAN	SNX3	Sorting nexin-3				95640
O60506	O60506	HNRPQ_HUMAN	SYNCRIP	Heterogeneous nuclear ribonucleoprotein Q				117503
O60664	O60664	PLIN3_HUMAN	PLIN3	Perilipin-3	6090000	3040000	5340000	46102.1
O60701	O60701	UGDH_HUMAN	UGDH	UDP-glucose 6-dehydrogenase	11720.3		12439.5	39152.3
O60716	O60716	CTND1_HUMAN	CTNND1	Catenin delta-1				36230.8
O60739;P41567	P41567;O60739	EIF1B_HUMAN;EIF1_HUMAN	EIF1;EIF1B	Eukaryotic translation initiation factor 1b				20090.4
O60762	O60762	DPM1_HUMAN	DPM1	Dolichol-phosphate mannosyltransferase subunit 1				14380.4
O60763	O60763	USO1_HUMAN	USO1	General vesicular transport factor p115				89049.9
O60814;P57053;P58876;P62807;Q5QNW6;Q93079;Q99877;Q99879;Q99880	O60814;P06899;P23527;P33778;P57053;P58876;P62807;Q16778;Q5QNW6;Q8N257;Q93079;Q96A08;Q99877;Q99879;Q99880	H2B1C_HUMAN;H2B1D_HUMAN;H2B1H_HUMAN;H2B1K_HUMAN;H2B1L_HUMAN;H2B1M_HUMAN;H2B1N_HUMAN;H2B2F_HUMAN;H2BFS_HUMAN	H2BC12;H2BC12L;H2BC13;H2BC14;H2BC15;H2BC18;H2BC4;H2BC5;H2BC9	Histone H2B type 1-K	34182.9	24713.7		2770000
O60825;P16118;Q16875;Q16877	O60825;P16118;Q16875;Q16877	F261_HUMAN;F262_HUMAN;F263_HUMAN;F264_HUMAN	PFKFB1;PFKFB2;PFKFB3;PFKFB4	6-phosphofructo-2-kinase/fructose-2,6-bisphosphatase 2				18240.1
O60884	O60884	DNJA2_HUMAN	DNAJA2	DnaJ homolog subfamily A member 2				34724.4
O60925	O60925	PFD1_HUMAN	PFDN1	Prefoldin subunit 1				55810.6
O60928	O60928	KCJ13_HUMAN	KCNJ13	Inward rectifier potassium channel 13	905174	668624	605764	420789
O75083	O75083	WDR1_HUMAN	WDR1	WD repeat-containing protein 1	119625	110951	104568	473579
O75131	O75131	CPNE3_HUMAN	CPNE3	Copine-3	47954.8	37871.7		59306.7
O75146	O75146	HIP1R_HUMAN	HIP1R	Huntingtin-interacting protein 1-related protein				54163.9
O75154	O75154	RFIP3_HUMAN	RAB11FIP3	Rab11 family-interacting protein 3	549569	313809	291591	178377
O75190	O75190	DNJB6_HUMAN	DNAJB6	DnaJ homolog subfamily B member 6				52296.9
O75223	O75223	GGCT_HUMAN	GGCT	Gamma-glutamylcyclotransferase	359481	564912	486836	1180000
O75340	O75340	PDCD6_HUMAN	PDCD6	Programmed cell death protein 6			63275.5	125196
O75342	O75342	LX12B_HUMAN	ALOX12B	Arachidonate 12-lipoxygenase, 12R-type	279437	284525	184538	648703
O75347	O75347	TBCA_HUMAN	TBCA	Tubulin-specific chaperone A				24292.7
O75348	O75348	VATG1_HUMAN	ATP6V1G1	V-type proton ATPase subunit G 1		5524.75		120755
O75351;Q6PIW4;Q9UN37	O75351;Q6PIW4;Q9UN37	FIGL1_HUMAN;VPS4A_HUMAN;VPS4B_HUMAN	FIGNL1;VPS4A;VPS4B	Vacuolar protein sorting-associated protein 4B	18278.3	14938.1		139929
O75352	O75352	MPU1_HUMAN	MPDU1	Mannose-P-dolichol utilization defect 1 protein				25516.4
O75367	O75367	H2AY_HUMAN	MACROH2A1	Core histone macro-H2A.1				242728
O75368	O75368	SH3L1_HUMAN	SH3BGRL	Adapter SH3BGRL	72416.4			117333
O75369	O75369	FLNB_HUMAN	FLNB	Filamin-B		21454.8	39655.2	93426.1
O75390	O75390	CISY_HUMAN	CS	Citrate synthase, mitochondrial				262765
O75396	O75396	SC22B_HUMAN	SEC22B	Vesicle-trafficking protein SEC22b				34942.1
O75436	O75436	VP26A_HUMAN	VPS26A	Vacuolar protein sorting-associated protein 26A		32865.8		235389
O75489	O75489	NDUS3_HUMAN	NDUFS3	NADH dehydrogenase [ubiquinone] iron-sulfur protein 3, mitochondrial				58275.8
O75493	O75493	CAH11_HUMAN	CA11	Carbonic anhydrase-related protein 11			28278.9	30696.1
O75533	O75533	SF3B1_HUMAN	SF3B1	Splicing factor 3B subunit 1				43323.9
O75604	O75604	UBP2_HUMAN	USP2	Ubiquitin carboxyl-terminal hydrolase 2				14257.5
O75608	O75608	LYPA1_HUMAN	LYPLA1	Acyl-protein thioesterase 1	131675	156601	151078	404350
O75626	O75626	PRDM1_HUMAN	PRDM1	PR domain zinc finger protein 1				25009.5
O75635	O75635	SPB7_HUMAN	SERPINB7	Serpin B7	144081	243889	157979	747518
O75643	O75643	U520_HUMAN	SNRNP200	U5 small nuclear ribonucleoprotein 200 kDa helicase				20604.7
O75674	O75674	TM1L1_HUMAN	TOM1L1	TOM1-like protein 1	112133	95593.6	79630.2	94606.5
O75695	O75695	XRP2_HUMAN	RP2	Protein XRP2	46293.4	30936.4		30103.2
O75746	O75746;Q9UJS0	S2512_HUMAN	SLC25A12	Electrogenic aspartate/glutamate antiporter SLC25A12, mitochondrial				22490.1
O75787	O75787	RENR_HUMAN	ATP6AP2	Renin receptor	225385	137225	132365	98324.3
O75828	O75828	CBR3_HUMAN	CBR3	Carbonyl reductase [NADPH] 3				91145.2
O75843	O75843	AP1G2_HUMAN	AP1G2	AP-1 complex subunit gamma-like 2				22502.3
O75874	O75874;P48735	IDHC_HUMAN	IDH1	Isocitrate dehydrogenase [NADP] cytoplasmic	121073	121992	106599	257033
O75882	O75882	ATRN_HUMAN	ATRN	Attractin	90655	89335.6	73099.4	62882.6
O75935	O75935	DCTN3_HUMAN	DCTN3	Dynactin subunit 3				63266.3
O75947	O75947	ATP5H_HUMAN	ATP5PD	ATP synthase subunit d, mitochondrial		5312.1		191120
O75955	O75955	FLOT1_HUMAN	FLOT1	Flotillin-1	73541.5	70381.7	106671	45079.2
O75964	O75964	ATP5L_HUMAN	ATP5MG	ATP synthase subunit g, mitochondrial				24515.2
O76003	O76003	GLRX3_HUMAN	GLRX3	Glutaredoxin-3				104927
O76009	O76011;O76014;Q14525;Q14532;Q15323;O76009	KT33A_HUMAN	KRT33A	Keratin, type I cuticular Ha3-I	336838	633787	644002	540999
O76027	O76027	ANXA9_HUMAN	ANXA9	Annexin A9				18011.3
O76062	O76062	ERG24_HUMAN	TM7SF2	Delta(14)-sterol reductase TM7SF2				50592.7
O94769	O94769	ECM2_HUMAN	ECM2	Extracellular matrix protein 2	110510	86757.5	96019	46551.6
O94772	O94772	LY6H_HUMAN	LY6H	Lymphocyte antigen 6H	87286.4	54171.3	67371.9	33943.7
O94788	O94788	AL1A2_HUMAN	ALDH1A2	Retinal dehydrogenase 2				18917.7
O94804	O94804	STK10_HUMAN	STK10	Serine/threonine-protein kinase 10				54021.2
O94808;Q06210	O94808;Q06210	GFPT1_HUMAN;GFPT2_HUMAN	GFPT1;GFPT2	Glutamine--fructose-6-phosphate aminotransferase [isomerizing] 2				24432
O94826	O94826	TOM70_HUMAN	TOMM70	Mitochondrial import receptor subunit TOM70				40226.4
O94832	O94832	MYO1D_HUMAN	MYO1D	Unconventional myosin-Id				64403.3
O94856	O94856	NFASC_HUMAN	NFASC	Neurofascin	236319	146499	191129	106320
O94874	O94874	UFL1_HUMAN	UFL1	E3 UFM1-protein ligase 1				48242.2
O94901	O94901	SUN1_HUMAN	SUN1	SUN domain-containing protein 1				15221.8
O94905	O94905	ERLN2_HUMAN	ERLIN2	Erlin-2				27616.6
O94919	O94919	ENDD1_HUMAN	ENDOD1	Endonuclease domain-containing 1 protein				33021.8
O94979	O94979	SC31A_HUMAN	SEC31A	Protein transport protein Sec31A				42549.4
O94985	O94985	CSTN1_HUMAN	CLSTN1	Calsyntenin-1	186353	124520	181520	122746
O95168	O95168	NDUB4_HUMAN	NDUFB4	NADH dehydrogenase [ubiquinone] 1 beta subcomplex subunit 4				69726.4
O95171	O95171	SCEL_HUMAN	SCEL	Sciellin				130666
O95196	O95196	CSPG5_HUMAN	CSPG5	Chondroitin sulfate proteoglycan 5	294049	201332	225327	125913
O95202	O95202	LETM1_HUMAN	LETM1	Mitochondrial proton/calcium exchanger protein				34909.1
O95274	O95274	LYPD3_HUMAN	LYPD3	Ly6/PLAUR domain-containing protein 3				219806
O95336	O95336	6PGL_HUMAN	PGLS	6-phosphogluconolactonase			27616.6	154540
O95433	O95433	AHSA1_HUMAN	AHSA1	Activator of 90 kDa heat shock protein ATPase homolog 1				47356.7
O95502	O95502	NPTXR_HUMAN	NPTXR	Neuronal pentraxin receptor	12078.6	9821.64	14064.1	5034.18
O95716	O95716;P20336	RAB3D_HUMAN	RAB3D	Ras-related protein Rab-3D				231229
O95747	O95747	OXSR1_HUMAN	OXSR1	Serine/threonine-protein kinase OSR1	14892.5	20499.4	19089.8	35457.5
O95757	O95757	HS74L_HUMAN	HSPA4L	Heat shock 70 kDa protein 4L				48940
O95782	O95782	AP2A1_HUMAN	AP2A1	AP-2 complex subunit alpha-1	27545.1	22312.6	24041.5	68611.3
O95786	O95786	RIGI_HUMAN	RIGI	Antiviral innate immune response receptor RIG-I				10759.1
O95817	O95817	BAG3_HUMAN	BAG3	BAG family molecular chaperone regulator 3				69402.4
O95831	O95831	AIFM1_HUMAN	AIFM1	Apoptosis-inducing factor 1, mitochondrial				22018
O95834	O95834	EMAL2_HUMAN	EML2	Echinoderm microtubule-associated protein-like 2				21233.3
O95861	O95861	BPNT1_HUMAN	BPNT1	3'(2'),5'-bisphosphate nucleotidase 1	6850.34			30875
O95865	O95865	DDAH2_HUMAN	DDAH2	N(G),N(G)-dimethylarginine dimethylaminohydrolase 2	54349.6	40761	65853.8	48907.9
O95867	O95867	LY66C_HUMAN	LY6G6C	Lymphocyte antigen 6 complex locus protein G6c				267354
O95881	O95881	TXD12_HUMAN	TXNDC12	Thioredoxin domain-containing protein 12				69357.1
O95967	O95967	FBLN4_HUMAN	EFEMP2	EGF-containing fibulin-like extracellular matrix protein 2	129787	80871.8	54458.1	51300.9
O95969	O95969	SG1D2_HUMAN	SCGB1D2	Secretoglobin family 1D member 2	39403.3
O96005	O96005	CLPT1_HUMAN	CLPTM1	Putative lipid scramblase CLPTM1				33540.4
P00325;P00326	P00325;P00326	ADH1B_HUMAN;ADH1G_HUMAN	ADH1B;ADH1C	All-trans-retinol dehydrogenase [NAD(+)] ADH1B	80358.7	63306	20621.1	35115.4
P00338	P00338	LDHA_HUMAN	LDHA	L-lactate dehydrogenase A chain	138518	116686	181837	2350000
P00352	P00352	AL1A1_HUMAN	ALDH1A1	Aldehyde dehydrogenase 1A1				84192.8
P00367	P00367;P49448	DHE3_HUMAN	GLUD1	Glutamate dehydrogenase 1, mitochondrial				55495.3
P00387	P00387	NB5R3_HUMAN	CYB5R3	NADH-cytochrome b5 reductase 3				92179.5
P00390	P00390	GSHR_HUMAN	GSR	Glutathione reductase, mitochondrial		21295.1		28826
P00403	P00403	COX2_HUMAN	MT-CO2	Cytochrome c oxidase subunit 2			5639.12	167203
P00441	P00441	SODC_HUMAN	SOD1	Superoxide dismutase [Cu-Zn]	119441	116528	43131.8	87891.8
P00450	P00450	CERU_HUMAN	CP	Ceruloplasmin	396679	280752	335894	160137
P00491	P00491	PNPH_HUMAN	PNP	Purine nucleoside phosphorylase		33858.9	24064.1	130827
P00492	P00492	HPRT_HUMAN	HPRT1	Hypoxanthine-guanine phosphoribosyltransferase				64118.7
P00505	P00505	AATM_HUMAN	GOT2	Aspartate aminotransferase, mitochondrial		5941.93		206225
P00558	P00558	PGK1_HUMAN	PGK1	Phosphoglycerate kinase 1	258952	228008	365253	1130000
P00568	P00568	KAD1_HUMAN	AK1	Adenylate kinase isoenzyme 1	257899	184840	130780	232744
P00734	P00734	THRB_HUMAN	F2	Prothrombin	145321	133444	190702	134341
P00736	P00736	C1R_HUMAN	C1R	Complement C1r subcomponent	710246	477676	563855	334352
P00738	P00738	HPT_HUMAN	HP	Haptoglobin	6310000	4760000	3750000	3560000
P00747	P00747	PLMN_HUMAN	PLG	Plasminogen	836832	585727	678699	336365
P00751	P00751	CFAB_HUMAN	CFB	Complement factor B	264059	205822	195479	94693.8
P00846	P00846	ATP6_HUMAN	MT-ATP6	ATP synthase subunit a				58126.7
P00915	P00915	CAH1_HUMAN	CA1	Carbonic anhydrase 1	22393.2	946812		111126
P00918	P00918	CAH2_HUMAN	CA2	Carbonic anhydrase 2	813004	648432	482114	503325
P00966	P00966	ASSY_HUMAN	ASS1	Argininosuccinate synthase	53335.6	36742.8		64027.4
P01008	P01008	ANT3_HUMAN	SERPINC1	Antithrombin-III			32425.6	31736.6
P01009	P01009	A1AT_HUMAN	SERPINA1	Alpha-1-antitrypsin	1120000	832074	368978	627981
P01011	P01011	AACT_HUMAN	SERPINA3	Alpha-1-antichymotrypsin	175490	129303	79907	225372
P01019	P01019	ANGT_HUMAN	AGT	Angiotensinogen	321616	255667	1290000	489877
P01023	P01023	A2MG_HUMAN	A2M	Alpha-2-macroglobulin	48300000	34000000	26600000	22500000
P01024	P01024	CO3_HUMAN	C3	Complement C3	11400000	7580000	8710000	6070000
P01031	P01031	CO5_HUMAN	C5	Complement C5	141012	105482	104735	89001.3
P01034	P01034	CYTC_HUMAN	CST3	Cystatin-C	1180000	1760000	3530000	1480000
P01040	P01040	CYTA_HUMAN	CSTA	Cystatin-A	2040000	923630	1430000	2020000
P01042	P01042	KNG1_HUMAN	KNG1	Kininogen-1	610605	463192	375812	238234
P01111;P01116	P01111;P01116	RASK_HUMAN;RASN_HUMAN	KRAS;NRAS	GTPase NRas	54281	46503.1	126853	140301
P01112	P01112	RASH_HUMAN	HRAS	GTPase HRas	324160	231490	137099	323436
P01591	P01591	IGJ_HUMAN	JCHAIN	Immunoglobulin J chain	2390000	1970000	3380000	1200000
P01602	P01602;P0DOX7	KV105_HUMAN	IGKV1-5	Immunoglobulin kappa variable 1-5	835204	570331	647647	356630
P01619	P01619	KV320_HUMAN	IGKV3-20	Immunoglobulin kappa variable 3-20	2350000	1660000	1010000	1390000
P01700	P01700	LV147_HUMAN	IGLV1-47	Immunoglobulin lambda variable 1-47			138434	141669
P01701	P01701	LV151_HUMAN	IGLV1-51	Immunoglobulin lambda variable 1-51	289438	199582	159444	95815.7
P01717	P01717;P01718;A0A075B6K0	LV325_HUMAN	IGLV3-25	Immunoglobulin lambda variable 3-25	59935.3	51933.3	31667.9	38891
P01764;P01768;P0DP03	P01764;P01768;P01772;P01767;A0A0B4J1X5;A0A0C4DH42;P0DP02;P0DP03	HV323_HUMAN;HV330_HUMAN;HVC05_HUMAN	IGHV3-23;IGHV3-30;IGHV3-30-5	Immunoglobulin heavy variable 3-23	442065	212060	227582	169568
P01780	P01762;P01763;P01766;P01780;P01782;A0A0B4J1V1;A0A0B4J1X8;A0A0C4DH32;P0DP04	HV307_HUMAN	IGHV3-7	Immunoglobulin heavy variable 3-7	1070000	595550	740954	820329
P01782;P0DP04	P01782;P0DP04	HV309_HUMAN;HV43D_HUMAN	IGHV3-43D;IGHV3-9	Immunoglobulin heavy variable 3-9	88558.2	66794.2	63314.8	40789.8
P01833	P01833	PIGR_HUMAN	PIGR	Polymeric immunoglobulin receptor	327348	156272	216435	144859
P01834	P01834;P0DOX7	IGKC_HUMAN	IGKC	Immunoglobulin kappa constant	2930000	2450000	3670000	2280000
P01857	P01857;P0DOX5	IGHG1_HUMAN	IGHG1	Immunoglobulin heavy constant gamma 1	19200000	12900000	9640000	13400000
P01859	P01859	IGHG2_HUMAN	IGHG2	Immunoglobulin heavy constant gamma 2	3980000	2680000	2880000	1760000
P01860	P01860	IGHG3_HUMAN	IGHG3	Immunoglobulin heavy constant gamma 3	6710000	4950000	3670000	5220000
P01861	P01861	IGHG4_HUMAN	IGHG4	Immunoglobulin heavy constant gamma 4	634888	432897	468322	221446
P01871	P01871;P0DOX6	IGHM_HUMAN	IGHM	Immunoglobulin heavy constant mu	22800000	15400000	13600000	9240000
P01876	P01876;P01877;P0DOX2	IGHA1_HUMAN	IGHA1	Immunoglobulin heavy constant alpha 1	3570000	2340000	3370000	2470000
P01877	P01877;P0DOX2	IGHA2_HUMAN	IGHA2	Immunoglobulin heavy constant alpha 2	176050	128367	166995	126950
P01889	P01889	HLAB_HUMAN	HLA-B	HLA class I histocompatibility antigen, B alpha chain	152764	89578.1	66752.8	81723.4
P01903	P01903	DRA_HUMAN	HLA-DRA	HLA class II histocompatibility antigen, DR alpha chain			28679	26456.7
P01911	P01911;P13762	DRB1_HUMAN	HLA-DRB1	HLA class II histocompatibility antigen, DRB1 beta chain	311298	223814	239593	126883
P02042	P02042	HBD_HUMAN	HBD	Hemoglobin subunit delta	163145	2500000	215478	302436
P02452	P02452	CO1A1_HUMAN	COL1A1	Collagen alpha-1(I) chain	17900000	11200000	14100000	6950000
P02461	P02461	CO3A1_HUMAN	COL3A1	Collagen alpha-1(III) chain	3950000	2820000	2950000	2530000
P02462;P29400	P02462;P29400	CO4A1_HUMAN;CO4A5_HUMAN	COL4A1;COL4A5	Collagen alpha-1(IV) chain	35047.8	26215.8		22779.7
P02511	P02511	CRYAB_HUMAN	CRYAB	Alpha-crystallin B chain				14608.5
[truncated: 1,407 more rows]

## Sheet: Dataset-wide MBR
Protein.Group	Protein.Ids	Protein.Names	Genes	First.Protein.Description	MBR_200_1	MBR_200_2	MBR_200_3	MBR_200_4	MBR_500_1	MBR_500_2	MBR_500_3	MBR_500_4	MBR_1000_1	MBR_1000_2	MBR_1000_3	MBR_1000_4	MBR_SEC_1	MBR_SEC_2	MBR_SEC_3	MBR_SEC_4
[truncated: 4,522 more rows]

[truncated: 10 more sheets: Dataset-wide MBR precursors, Peptide per protein dataset-MBR,  Immunocapture 200uL precursor,  Immunocapture 200uL peptide ID,  Immunocapture 500uL precursors,  Immunocapture 500uL peptide ID,  Immunocapture 1mL precursors,  Immunocapture 1mL peptide ID, SEC precursors, SEC peptide ID]
